# Supplementary material for: The downregulation of putative anticancer target BORIS/CTCFL in an addicted myeloid cancer cell line modulates the expression of multiple protein coding and ncRNA genes
Source: Oncotarget. 2017 Sep 2;8(43):73448–68. doi: 10.18632/oncotarget.20627 (PMC5650274; doi:10.18632/oncotarget.20627)
Supplement: Supplementary file 2 [file oncotarget-08-73448-s002.xlsx]

## Sheet: Down set
Supplementary Table S1. Significant DE genes upon BORIS KD.
DOWN (149)
Symbol	log2 fold change	Full Name	Alias
FAM172A	-3.67327	Family With Sequence Similarity 172 Member A	C5orf21
CCNYL1	-3.04077	Cyclin Y Like 1
SPRR2D	-2.39423	Small Proline Rich Protein 2D	SPR-2D, SPR-II
CTCFL	-2.1084	CCCTC-Binding Factor Like	CTCF-T, dJ579F20.2, BORIS, CT27, HMG-1L1, HMGB1L1
C3orf80	-1.99339	Chromosome 3 Open Reading Frame 80
COL6A3	-1.94506	Collagen Type VI Alpha 3	BTHLM1, UCMD1, DYT27
HKR1	-1.90408	HKR1, GLI-Kruppel Zinc Finger Family Member	ZNF875
ZNF71	-1.89235	Zinc Finger Protein 71	EZFIT
DIRAS3	-1.8418	DIRAS Family GTP Binding RAS Like 3	ARHI, NOEY2, RHOI
ZNF528	-1.82337	Zinc Finger Protein 528	KIAA1827
CYFIP2	-1.81588	Cytoplasmic FMR1 Interacting Protein 2	PIR121, KIAA1168
SDC2	-1.68666	Syndecan 2	HSPG, CD362, fibroglycan, HSPG1, SYND2
C7orf43	-1.65344	Chromosome 7 Open Reading Frame 43
HOXC12	-1.62319	Homeobox C12	HOX3, HOC3F, HOX3F
HEY2	-1.61668	Hes Related Family BHLH Transcription Factor With YRPW Motif 2	hCHF1, hHRT2, HERP, GRIDLOCK, HESR2, CHF1, GRL, HERP1, HESR-2, HRT-2, HRT2, bHLHb32
TMEM92	-1.60579	Transmembrane Protein 92
FOXO6	-1.59968	Forkhead Box O6
FERMT2	-1.57829	Fermitin Family Member 2	kindlin-2, UNC112, UNC112B, mig-2, PLEKHC1, KIND2, MIG2
LOC102724938	-1.54038	Uncharacterized LOC102724938	RP11-299H22.6
ARHGEF16	-1.54037	Rho Guanine Nucleotide Exchange Factor 16	GEF16, ephexin-4, NBR, EPHEXIN4
SLC22A15	-1.53771	Solute Carrier Family 22 Member 15	PRO34686, FLIPT1
OAS3	-1.50534	2'-5'-Oligoadenylate Synthetase 3	p100, p100OAS
PCDH10	-1.4949	Protocadherin 10	OL-PCDH, PCDH19, KIAA1400
TFPI	-1.45102	Tissue Factor Pathway Inhibitor	anti-convertin, TFPI1, EPI, LACI, TFI
L1CAM	-1.44588	L1 Cell Adhesion Molecule	MASA, CD171, N-CAML1, HSAS, HSAS1, S10, SPG1, MIC5, CAML1, N-CAM-L1, NCAM-L1
LHX3	-1.42737	LIM Homeobox 3	CPHD3, LIM3, M2-LHX3
ARHGDIB	-1.4197	Rho GDP Dissociation Inhibitor Beta	D4, LYGDI, RhoGDI2, GDIA2, GDID4, RAP1GN1, Ly-GDI
SOD3	-1.40973	Superoxide Dismutase 3, Extracellular	EC-SOD
ESAM	-1.40667	Endothelial Cell Adhesion Molecule	2310008D05Rik, W117m
SP110	-1.4032	SP110 Nuclear Body Protein	IPR1, VODI, IFI41, IFI75
ACP5	-1.40264	Acid Phosphatase 5, Tartrate Resistant	HPAP, TRACP5a, TRACP5b, TRAP, TrATPase, TR-AP
GPRC5C	-1.38815	G Protein-Coupled Receptor Class C Group 5 Member C	RAIG-3, RAIG3
CSTA	-1.37402	Cystatin A	AREI, PSS4, STF1, STFA, Cystatin-AS, Stefin-A
SNCA	-1.36843	Synuclein Alpha	PD1, PARK4, PARK1, NACP
KCNG1	-1.36836	Potassium Voltage-Gated Channel Modifier Subfamily G Member 1	K13, KV6.1, KCNG, kH2
ZNF229	-1.35588	Zinc Finger Protein 229
COL1A1	-1.32215	Collagen Type I Alpha 1	OI1, OI2, OI3, OI4, EDSC
KCNJ11	-1.31919	Potassium Voltage-Gated Channel Subfamily J Member 11	HHF2, KIR6.2, MODY13, TNDM3, IKATP, BIR, PHHI
TP53I11	-1.3016	Tumor Protein P53 Inducible Protein 11	PIG11
MS4A4A	-1.29623	Membrane Spanning 4-Domains A4A	CD20-L1, HDCME31P, MS4A7, MS4A4, 4SPAN1, CD20L1
PTGER1	-1.29528	Prostaglandin E Receptor 1	EP1
PRKAG2	-1.28114	Protein Kinase AMP-Activated Non-Catalytic Subunit Gamma 2	AAKG, AAKG2, CMH6, WPWS, H91620p
PTPRC	-1.24114	Protein Tyrosine Phosphatase, Receptor Type C	CD45, GP180, LCA, B220, CD45R, LY5, L-CA, T200
NUPR1	-1.23585	Nuclear Protein 1, Transcriptional Regulator	p8, COM1
FCGR1B	-1.20977	Fc Fragment Of IgG Receptor Ib	CD64b, fcRIB, IGFRB, hFcgammaRIB
C9orf47	-1.19758	Chromosome 9 Open Reading Frame 47	bA791O21.3, C9orf108
S1PR3	-1.19758	Sphingosine-1-Phosphate Receptor 3	EDG-3, LPB3, EDG3, S1P3
FEV	-1.19563	FEV, ETS Transcription Factor	HSRNAFEV, PET-1, PET1
GAL3ST1	-1.18773	Galactose-3-O-Sulfotransferase 1	CST
CHRM4	-1.17571	Cholinergic Receptor Muscarinic 4	HM4, M4R
MAGEA1	-1.16412	MAGE Family Member A1	MAGE1, CT1.1, MAGE1A
CLGN	-1.14048	Calmegin	calmegin
GABPB1-AS1	-1.13678	GABPB1 Antisense RNA 1
LRCH2	-1.1169	Leucine-Rich Repeats And Calponin Homology (CH) Domain Containing 2	dA204F4.4, KIAA1495
ITPR2	-1.11551	Inositol 1,4,5-Trisphosphate Receptor Type 2	ANHD, CFAP48, INSP3R2, IP3R2
COL1A2	-1.10154	Collagen Type I Alpha 2	OI4
ENC1	-1.10044	Ectodermal-Neural Cortex 1	CCL28, KLHL35, TP53I10, NRPB, ENC-1, KLHL37, PIG10
TDRG1	-1.09934	Testis Development Related 1 (Non-Protein Coding)	LINC00532, lincRNA-NR_024015
PGLYRP3, PGLYRP4	-1.09631	Peptidoglycan Recognition Protein 3	PGRP-Ialpha, PGLYRPIalpha, PGRPIA, PGRP-I-alpha
TP53I3	-1.09411	Tumor Protein P53 Inducible Protein 3	PIG3
IFI6	-1.09087	Interferon Alpha Inducible Protein 6	6-16, FAM14C, IFI-6-16, IFI616, G1P3
CECR2	-1.08802	Cat Eye Syndrome Chromosome Region, Candidate 2	KIAA1740
HSD11B2	-1.04157	Hydroxysteroid (11-Beta) Dehydrogenase 2	AME, AME1, HSD2, 11-DH2, 11-beta-HSD2, HSD11K, SDR9C3, 11-beta-HSD
TMC7	-1.035	Transmembrane Channel Like 7
LIPG	-1.01604	Lipase G, Endothelial Type	PRO719, EDL, EL
EFEMP1	-1.00843	EGF Containing Fibulin-Like Extracellular Matrix Protein 1	fibrillin-like, DRAD, MLVT, MTLV, S1-5, fibulin-3, DHRD, FBNL, FBLN3, FIBL-3
OAF	-0.994281	Out At First Homolog	NS5ATP13TP2
NOSTRIN	-0.99396	Nitric Oxide Synthase Trafficking	DaIP2
COL6A2	-0.993593	Collagen Type VI Alpha 2	BTHLM1, PP3610, UCMD1
GLUD2	-0.992274	Glutamate Dehydrogenase 2	GDH2, GLUDP1
NAV2	-0.992218	Neuron Navigator 2	POMFIL2, RAINB1, STEERIN2, HELAD1, steerin-2, UNC53H2, helicase, KIAA1419
ACVRL1	-0.97779	Activin A Receptor Like Type 1	TSR-I, SKR3, HHT, HHT2, ORW2, ACVRLK1, ALK-1, ALK1
FAM43A	-0.9674	Family With Sequence Similarity 43 Member A
CEBPA	-0.958801	CCAAT/Enhancer Binding Protein Alpha	C/EBP-alpha, CEBP
CD9	-0.942955	CD9 Molecule	BTCC-1, DRAP-27, TSPAN-29, tetraspanin-29, MIC3, MRP-1, TSPAN29, p24
DLL4	-0.934737	Delta-Like 4 (Drosophila)	AOS6, delta4, hdelta2
MS4A3	-0.921538	Membrane Spanning 4-Domains A3	CD20L, HTM4
ITIH5	-0.919253	Inter-Alpha-Trypsin Inhibitor Heavy Chain Family Member 5	PP14776, ITI-HC5, KIAA1953
ASIC1	-0.911038	Acid Sensing Ion Channel Subunit 1	ASIC, ACCN2, BNaC2
PPFIBP2, LOC102723874	-0.903749	PPFIA Binding Protein 2	Cclp1
RASGRP3	-0.90048	RAS Guanyl Releasing Protein 3	CalDAG-GEFIII, GRP3, KIAA0846
NNMT	-0.897424	Nicotinamide N-Methyltransferase
ZNF329	-0.896953	Zinc Finger Protein 329
ALPK1	-0.889231	Alpha Kinase 1	8430410J10Rik, LAK, KIAA1527
FAM107B	-0.882126	Family With Sequence Similarity 107 Member B	C10orf45
ELMO1	-0.881265	Engulfment And Cell Motility 1	CED-12, CED12, ELMO-1, KIAA0281
DCAF4L2	-0.880587	DDB1 And CUL4 Associated Factor 4-Like 2	WDR21C
ADCY6	-0.871748	Adenylate Cyclase 6	AC6, LCCS8, KIAA0422
HCLS1	-0.868509	Hematopoietic Cell-Specific Lyn Substrate 1	p75, HS1, cortactin-like, CTTNL, lckBP1
VCX3A	-0.866749	Variable Charge, X-Linked 3A	VCX3, VCX-8r, VCX-A, VCX8R, VCXA
KLHDC7B	-0.861339	Kelch Domain Containing 7B
HAPLN2	-0.858273	Hyaluronan And Proteoglycan Link Protein 2	BRAL1
ZNF850	-0.857976	Zinc Finger Protein 850	ZNF850P
ACSM3	-0.857829	Acyl-CoA Synthetase Medium-Chain Family Member 3	SA, SAH
NRGN	-0.852614	Neurogranin	RC3, neurogranin, hng, ng
CCRL2	-0.85241	C-C Motif Chemokine Receptor Like 2	HCR, ACKR5, CRAM-A, CRAM-B, CKRX, CRAM, CCR6, CCR11
ANPEP	-0.84196	Alanyl Aminopeptidase, Membrane	p150, GP150, LAP1, CD13, PEPN, AP-M, AP-N, APN, hAPN
PAX6	-0.841771	Paired Box 6	AN, WAGR, aniridia, keratitis, D11S812E, FVH1, MGDA, oculorhombin, AN2
SPTBN4	-0.833948	Spectrin Beta, Non-Erythrocytic 4	KIAA1642, SPTBN3, SPNB4, QV
ZNF844	-0.831601	Zinc Finger Protein 844
CASZ1	-0.829973	Castor Zinc Finger 1	CAS11, dJ734G22.1, survival-related, CST, SRG, ZNF693
KCNC3	-0.824416	Potassium Voltage-Gated Channel Subfamily C Member 3	KV3.3, SCA13, KSHIIID
NXPH4	-0.821422	Neurexophilin 4	NPH4
SERPINC1	-0.816162	Serpin Family C Member 1	AT3, AT3D, THPH7, ATIII
BEND7	-0.799978	BEN Domain Containing 7	C10orf30
MARCKS	-0.792284	Myristoylated Alanine Rich Protein Kinase C Substrate	MACS, PKCSL, phosphomyristin, 80K-L, PRKCSL
APOL2	-0.790087	Apolipoprotein L2	APOL-II, APOL3
COBL	-0.773267	Cordon-Bleu WH2 Repeat Protein	KIAA0633
CD69	-0.757224	CD69 Molecule	AIM, BL-AC/P26, CLEC2C, EA1, GP32/28, MLR-3
SAMSN1	-0.748747	SAM Domain, SH3 Domain And Nuclear Localization Signals 1	NASH1, SASH2, SH3D6B, SLy2, HACS1
MUC4	-0.734611	Mucin 4, Cell Surface Associated	HSA276359, ASGP, MUC-4
NEFH	-0.72814	Neurofilament, Heavy Polypeptide	NF-H, NFH, KIAA0845
TMEM150A	-0.722653	Transmembrane Protein 150A	TM6P1, TMEM150
ARIH1	-0.70471	Ariadne RBR E3 Ubiquitin Protein Ligase 1	ariadne, Drosophila, HARI, ARI, ARI-1, H7-AP2, HHARI, MOP-6, UBCH7BP, MOP6
LIN28B	-0.702134	Lin-28 Homolog B	Lin-28.2, lin-28B, CSDD2
TMEM136	-0.700071	Transmembrane Protein 136
KLHL6	-0.686399	Kelch Like Family Member 6
DLX2	-0.685336	Distal-Less Homeobox 2	TES-1, TES1
BCLAF1	-0.68212	BCL2 Associated Transcription Factor 1	bK211L9.1, BTF, KIAA0164
RNASE1	-0.681841	Ribonuclease A Family Member 1, Pancreatic	RAC1, RNS1, HP-RNase, RIB-1, RIB1
SETD7	-0.672624	SET Domain Containing Lysine Methyltransferase 7	KMT7, SET7, SET7/9, SET9, KIAA1717
FN1	-0.656957	Fibronectin 1	ED-B, FINC, FNZ, GFND, GFND2, LETS, MSF, CIG, FN
EXOC6	-0.638826	Exocyst Complex Component 6	SEC15A, EXOC6A, SEC15, SEC15L3, Sec15p, SEC15L1, SEC15L
SP6	-0.631622	Sp6 Transcription Factor	epiprofin, EPFN, KLF14
GPR3	-0.620089	G Protein-Coupled Receptor 3	ACCA
BEX2	-0.609243	Brain Expressed X-Linked 2	HBEX2, BEX1, DJ79P11.1
CHST3	-0.607944	Carbohydrate (Chondroitin 6) Sulfotransferase 3	C6ST, C6ST1, HSD, C6ST-1, GST-0
NR4A1	-0.592611	Nuclear Receptor Subfamily 4 Group A Member 1	hMR, N10, NAK-1, NGFIB, NP10, NUR77, TR3, GFRP1, NAK1, ST-59
RNF144A	-0.590879	Ring Finger Protein 144A	RNF144, UBCE7IP4, KIAA0161
UNC5B	-0.579403	Unc-5 Netrin Receptor B	UNC5H2, p53RDL1
NAA11	-0.579323	N(Alpha)-Acetyltransferase 11, NatA Catalytic Subunit	ARD1B, ARD2, hARD2
HSPA13	-0.562674	Heat Shock Protein Family A (Hsp70) Member 13	STCH
PRSS21	-0.562373	Protease, Serine 21	ESP1, testisin, ESP-1, TEST1
C10orf54	-0.552615	Chromosome 10 Open Reading Frame 54	B7-H5, B7H5, DD1alpha, GI24, PP2135, sisp-1, SISP1, VISTA
PNISR	-0.53867	PNN-Interacting Serine/Arginine-Rich Protein	HSPC306, bA98I9.2, C6orf111, SFRS18, SRrp130
FOXD2-AS1	-0.532519	FOXD2 Antisense RNA 1 (Head To Head)
CLEC11A	-0.531205	C-Type Lectin Domain Family 11 Member A	p47, SCGF, CLECSF3, LSLCL
DOCK11	-0.52854	Dedicator Of Cytokinesis 11	zizimin2, bB128O4.1, zizimin-2, ACG, ZIZ2
APOE	-0.520966	Apolipoprotein E	APO-E, LDLCQ5, LPG, AD2
ASAP3	-0.513938	ArfGAP With SH3 Domain, Ankyrin Repeat And PH Domain 3	centaurin, ACAP4, CENTB6, DDEFL1, UPLC1
SYF2	-0.507769	SYF2 Pre-MRNA Splicing Factor	p29, NTC31, fSAP29, CBPIN, CCNDBP1-interactor, GCIPIP
VIM	-0.499669	Vimentin	vimentin, CTRCT30, HEL113
ZNF512	-0.498123	Zinc Finger Protein 512	KIAA1805
CD164	-0.474597	CD164 Molecule	DFNA66, endolyn, MGC-24, MGC-24v, MUC-24, deafness
MED24	-0.473508	Mediator Complex Subunit 24	CRSP100, MED5, CRSP4, THRAP4, ARC100, DRIP100, TRAP100, KIAA0130, hTRAP100
SYK	-0.470568	Spleen Tyrosine Kinase	p72-Syk
KIF5A	-0.448765	Kinesin Family Member 5A	D12S1889, MY050, SPG10, NKHC, NKHC1
SLC38A2	-0.445031	Solute Carrier Family 38 Member 2	PRO1068, ATA2, SAT2, SNAT2, KIAA1382
TFRC	-0.427162	Transferrin Receptor	TR, P90, T9, CD71, IMD46, TFR, TFR1, TRFR

## Sheet: Up set
UP (85)
Symbol	log2 fold change	Full Name	Alias
STS	6.63913	Steroid Sulfatase (Microsomal), Isozyme S	ARSC, ASC, ES, SSDD, XLI, ARSC1
TMEM42	4.36236	Transmembrane Protein 42
UBA7	4.35111	Ubiquitin Like Modifier Activating Enzyme 7	UBA1, UBA7, UBA1B, UBE1L, D8, UBE2
SOX6	2.54292	SRY-Box 6	HSSOX6, SOXD
TWIST1	2.12444	Twist Family BHLH Transcription Factor 1	craniosynostosis, BPES2, CRS1, CSO, SCS, BPES3, CRS, TWIST, H-twist, bHLHa38, ACS3
CA2	2.11773	Carbonic Anhydrase 2	CAII, Car2, HEL-76, HEL-S-282, CA-II, CAC
NDRG2	2.08953	NDRG Family Member 2	KIAA1248, SYLD
DGAT1	1.87215	Diacylglycerol O-Acyltransferase 1	ARAT, ARGP1, DIAR7, DGAT, AGRP1
TOMM40L	1.85648	Translocase Of Outer Mitochondrial Membrane 40 Like	TOMM40B
LIN28A	1.78359	Lin-28 Homolog A	LIN28, CSDD1, ZCCHC1, LIN-28, lin-28A
TSPAN6	1.56109	Tetraspanin 6	TM4SF6, TSPAN-6, T245
SLC26A6	1.51467	Solute Carrier Family 26 Member 6	Pendrin-L1
SLC44A1	1.48453	Solute Carrier Family 44 Member 1	CHTL1, CDW92, CD92, CTL1
MAGEA4	1.46086	MAGE Family Member A4	MAGE-41, MAGE-X2, MAGE4A, MAGE4B, MAGE4, CT1.4
S100A16	1.43784	S100 Calcium Binding Protein A16	AAG13, DT1P1A7, S100F
AKR1B1	1.43292	Aldo-Keto Reductase Family 1, Member B1 (Aldose Reductase)	AR, ADR, ALR2, ALDR1
RHOB	1.36491	Ras Homolog Family Member B	H6, MST081, MSTP081, RHOH6, ARH6, ARHB
PDE2A	1.35655	Phosphodiesterase 2A	CGS-PDE, cGSPDE, PDE2A1, PED2A4
UTRN	1.3526	Utrophin	DRP1, DRP-1, DRP, utrophin, DMDL
HDAC9	1.33981	Histone Deacetylase 9	HD7, HDAC, HDAC9B, HDAC9FL, HD7b, HD9, KIAA0744, HDAC7, HDAC7B, HDRP, MITR
GABRG1	1.24456	Gamma-Aminobutyric Acid Type A Receptor Gamma1 Subunit	gamma
C9orf135	1.21755	Chromosome 9 Open Reading Frame 135
TMEM139	1.21206	Transmembrane Protein 139
ALDH1L1	1.20555	Aldehyde Dehydrogenase 1 Family Member L1	FDH, 10-fTHF, FTHFD, 10-FTHFDH, MER57B-ALDH1L1
SLC16A9	1.1084	Solute Carrier Family 16 Member 9	C10orf36, MCT9
CNTNAP3B	1.10599	Contactin Associated Protein-Like 3B	CASPR3B
C17orf99	1.05772	Chromosome 17 Open Reading Frame 99	GLPG464, UNQ464
HAND2	1.01403	Heart And Neural Crest Derivatives Expressed 2	HED, DHAND2, Thing2, dHand, bHLHa26
CR2	0.95693	Complement Component 3d Receptor 2	CR, Cr2, CD21, CVID7, SLEB9, C3DR
GDF2	0.949485	Growth Differentiation Factor 2	HHT5, BMP-9, BMP9, GDF-2
TBX15	0.930645	T-Box 15	TBX14
LDHD	0.924935	Lactate Dehydrogenase D	DLD
TSKS	0.911197	Testis Specific Serine Kinase Substrate	PPP1R161, TSSKS, STK22S1, TSKS1
LINC01132	0.88596	Long Intergenic Non-Protein Coding RNA 1132
OSGIN1	0.87252	Oxidative Stress Induced Growth Inhibitor 1	BDGI, OKL38, huOKL38
HYAL1	0.869413	Hyaluronoglucosaminidase 1	LUCA1, HYAL-1, MPS9, NAT6, luCa-1, Hyaluronoglucosaminidase-1
TP53TG1	0.855167	TP53 Target 1 (Non-Protein Coding)	TP53AP1, P53TG1, H_RG012D21.9, LINC00096, NCRNA00096, P53TG1-D
MED25	0.850764	Mediator Complex Subunit 25	P78, BVSYS, CMT2B2, TCBAP0758, ACID1, ARC92, PTOV2
CDCA7L	0.849744	Cell Division Cycle Associated 7 Like	R1, RAM2, JPO2, HR1
LOC101929612	0.846032	Uncharacterized LOC101929612
APBB2	0.84563	Amyloid Beta Precursor Protein Binding Family B Member 2	Fe65-like, FE65L, FE65L1
TRMT2A	0.818363	TRNA Methyltransferase 2 Homolog A	HTF9C
FOXA2	0.817459	Forkhead Box A2	HNF3B, HNF-3-beta, HNF-3B, TCF-3B, TCF3B
FGGY	0.807728	FGGY Carbohydrate Kinase Domain Containing
PASD1	0.782462	PAS Domain Containing 1	OXTES1, CT63, OX-TES-1
TNFRSF21	0.774578	Tumor Necrosis Factor Receptor Superfamily Member 21	BM-018, CD358, DR6
RN7SK	0.759069	RNA, 7SK Small Nuclear	7SK
CHRD	0.737544	Chordin	chordin
GFOD1	0.717634	Glucose-Fructose Oxidoreductase Domain Containing 1	ADG-90, C6orf114
HMGN2P11	0.708674	High Mobility Group Nucleosomal Binding Domain 2 Pseudogene 11	28H, HMG17P1, HMGN2L11
PRSS8	0.699292	Protease, Serine 8	PROSTASIN, CAP1
HBA2	0.693258	Hemoglobin Subunit Alpha 2	HBH, Alpha-globin, HBA-T2
IL10RA	0.663356	Interleukin 10 Receptor Subunit Alpha	IL-10RA, CD210, CD210a, CDW210A, HIL-10R, IL10R, IL-10R1
SNCG	0.64346	Synuclein Gamma	SR, synoretin, persyn, BCSG1, PRSN
DES	0.637571	Desmin	desmin, CSM1, CSM2, LGMD2R
HBZ	0.617134	Hemoglobin Subunit Zeta	HBZ-T1, HBZ1, zeta-globin, HBAZ, HBZ2
NINJ1	0.612504	Ninjurin 1	NIN1, NINJURIN
SPTB	0.611235	Spectrin Beta, Erythrocytic	SPH2, spherocytosis, EL3, HS2, HSPTB1, SPTB1
CTAG2	0.601621	Cancer/Testis Antigen 2	CAMEL, CT6.2a, CT6.2b, CT2, CT6.2, ESO2, LAGE-1, LAGE1, LAGE2B
PLCD1	0.5972	Phospholipase C Delta 1	NDNC3, PLC-III, PLC-delta-1
ABCB6	0.58737	ATP Binding Cassette Subfamily B Member 6 (Langereis Blood Group)	ABC, ABC14, DUH3, LAN, MCOPCB7, PSHK2, umat, MTABC3, PRP
PTPN7	0.580291	Protein Tyrosine Phosphatase, Non-Receptor Type 7	BPTP-4, LPTP, PTPNI, HEPTP, LC-PTP
FAM65C	0.578769	Family With Sequence Similarity 65 Member C	C20orf176, C20orf175
CISH	0.573561	Cytokine Inducible SH2 Containing Protein	BACTS2, CIS, CIS-1, G18, SOCS
HBA1	0.56459	Hemoglobin Subunit Alpha 1	HBA-T3, HBH, Alpha-globin
REEP6	0.557399	Receptor Accessory Protein 6	TB2L1, Yip2f, C19orf32, DP1L1
SULT1A1	0.548238	Sulfotransferase Family 1A Member 1	PST, P-PST, TSPST1, ts-PST, STP, STP1, HAST1/HAST2, ST1A1, ST1A3
ALDOC	0.544224	Aldolase, Fructose-Bisphosphate C	ALDC
HBE1	0.537478	Hemoglobin Subunit Epsilon 1	epsilon-globin, HBE
HBG1	0.523192	Hemoglobin Subunit Gamma 1	HBG-T2, HBGA, HBGR, HSGGL1, PRO2979, gamma-1-globin
TRPM4	0.521984	Transient Receptor Potential Cation Channel Subfamily M Member 4	TRPM4B, melastatin-4, LTrpC4, hTRPM4, LTrpC-4, PFHB1B
PIM1	0.520676	Pim-1 Proto-Oncogene, Serine/Threonine Kinase	PIM
SLC6A6	0.510259	Solute Carrier Family 6 Member 6	TAUT
SLC6A8	0.498849	Solute Carrier Family 6 Member 8	CRT, CT1, CRTR, CTR5, CCDS1
DUSP13	0.492208	Dual Specificity Phosphatase 13	BEDP, SKRP4, DUSP13A, DUSP13B, MDSP, TMDP
MPC2	0.479337	Mitochondrial Pyruvate Carrier 2	BRP44
TMEM129	0.477064	Transmembrane Protein 129	D4S2561E
EEF1A2	0.470161	Eukaryotic Translation Elongation Factor 1 Alpha 2	EF1A, EEF1AL, statin-like, statin, statin-S1, STNL, STN, EF-1-alpha-2, eEF1A-2, EIEE33, HS1, MRD38
SIAH2	0.469962	Siah E3 Ubiquitin Protein Ligase 2	hSiah2, siah-2
GUK1	0.451294	Guanylate Kinase 1	GMK
NDUFS2	0.442706	NADH:Ubiquinone Oxidoreductase Core Subunit S2	CI-49kD, mitochondrial, CI-49
F11R	0.43759	F11 Receptor	CD321, JAM, JAM-1, JAM-A, JAMA, KAT, JAM1, JCAM, PAM-1
NFE2	0.421759	Nuclear Factor, Erythroid 2	P45, NF-E2
HBG2	0.413905	Hemoglobin Subunit Gamma 2	HBG-T1, TNCY, gamma-2-globin, methemoglobin
SLC25A1	0.406165	Solute Carrier Family 25 Member 1	D2L2AD, SEA, SLC20A3, CTP
