# Supplementary material for: The downregulation of putative anticancer target BORIS/CTCFL in an addicted myeloid cancer cell line modulates the expression of multiple protein coding and ncRNA genes
Source: Oncotarget. 2017 Sep 2;8(43):73448–68. doi: 10.18632/oncotarget.20627 (PMC5650274; doi:10.18632/oncotarget.20627)
Supplement: Supplementary file 3 [file oncotarget-08-73448-s003.xlsx]

## Sheet: Gene Set
Supplementary Table S2. Gene Analytics of DE genes upregulated upon BORIS KD.
Identified genes (86)
Symbol	Full Name	Aliases	GeneCards URL
ABCB6	ATP Binding Cassette Subfamily B Member 6 (Langereis Blood Group)	ABC, ABC14, DUH3, LAN, MCOPCB7, PSHK2, umat, MTABC3, PRP	http://www.genecards.org/cgi-bin/carddisp.pl?gene=ABCB6
AKR1B1	Aldo-Keto Reductase Family 1, Member B1 (Aldose Reductase)	AR, ADR, ALR2, ALDR1	http://www.genecards.org/cgi-bin/carddisp.pl?gene=AKR1B1
ALDH1L1	Aldehyde Dehydrogenase 1 Family Member L1	FDH, 10-fTHF, FTHFD, 10-FTHFDH, MER57B-ALDH1L1	http://www.genecards.org/cgi-bin/carddisp.pl?gene=ALDH1L1
ALDOC	Aldolase, Fructose-Bisphosphate C	ALDC	http://www.genecards.org/cgi-bin/carddisp.pl?gene=ALDOC
APBB2	Amyloid Beta Precursor Protein Binding Family B Member 2	Fe65-like, FE65L, FE65L1	http://www.genecards.org/cgi-bin/carddisp.pl?gene=APBB2
C17orf99	Chromosome 17 Open Reading Frame 99	GLPG464, UNQ464	http://www.genecards.org/cgi-bin/carddisp.pl?gene=C17orf99
C9orf135	Chromosome 9 Open Reading Frame 135		http://www.genecards.org/cgi-bin/carddisp.pl?gene=C9orf135
CA2	Carbonic Anhydrase 2	CAII, Car2, HEL-76, HEL-S-282, CA-II, CAC	http://www.genecards.org/cgi-bin/carddisp.pl?gene=CA2
CDCA7L	Cell Division Cycle Associated 7 Like	R1, RAM2, JPO2, HR1	http://www.genecards.org/cgi-bin/carddisp.pl?gene=CDCA7L
CHRD	Chordin	chordin	http://www.genecards.org/cgi-bin/carddisp.pl?gene=CHRD
CISH	Cytokine Inducible SH2 Containing Protein	BACTS2, CIS, CIS-1, G18, SOCS	http://www.genecards.org/cgi-bin/carddisp.pl?gene=CISH
CNTNAP3B	Contactin Associated Protein-Like 3B	CASPR3B	http://www.genecards.org/cgi-bin/carddisp.pl?gene=CNTNAP3B
CR2	Complement Component 3d Receptor 2	CR, Cr2, CD21, CVID7, SLEB9, C3DR	http://www.genecards.org/cgi-bin/carddisp.pl?gene=CR2
CTAG2	Cancer/Testis Antigen 2	CAMEL, CT6.2a, CT6.2b, CT2, CT6.2, ESO2, LAGE-1, LAGE1, LAGE2B	http://www.genecards.org/cgi-bin/carddisp.pl?gene=CTAG2
DES	Desmin	desmin, CSM1, CSM2, LGMD2R	http://www.genecards.org/cgi-bin/carddisp.pl?gene=DES
DGAT1	Diacylglycerol O-Acyltransferase 1	ARAT, ARGP1, DIAR7, DGAT, AGRP1	http://www.genecards.org/cgi-bin/carddisp.pl?gene=DGAT1
DUSP13	Dual Specificity Phosphatase 13	BEDP, SKRP4, DUSP13A, DUSP13B, MDSP, TMDP	http://www.genecards.org/cgi-bin/carddisp.pl?gene=DUSP13
EEF1A2	Eukaryotic Translation Elongation Factor 1 Alpha 2	EF1A, EEF1AL, statin-like, statin, statin-S1, STNL, STN, EF-1-alpha-2, eEF1A-2, EIEE33, HS1, MRD38	http://www.genecards.org/cgi-bin/carddisp.pl?gene=EEF1A2
F11R	F11 Receptor	CD321, JAM, JAM-1, JAM-A, JAMA, KAT, JAM1, JCAM, PAM-1	http://www.genecards.org/cgi-bin/carddisp.pl?gene=F11R
FAM65C	Family With Sequence Similarity 65 Member C	C20orf176, C20orf175	http://www.genecards.org/cgi-bin/carddisp.pl?gene=FAM65C
FGGY	FGGY Carbohydrate Kinase Domain Containing		http://www.genecards.org/cgi-bin/carddisp.pl?gene=FGGY
FOXA2	Forkhead Box A2	HNF3B, HNF-3-beta, HNF-3B, TCF-3B, TCF3B	http://www.genecards.org/cgi-bin/carddisp.pl?gene=FOXA2
GABRG1	Gamma-Aminobutyric Acid Type A Receptor Gamma1 Subunit	gamma	http://www.genecards.org/cgi-bin/carddisp.pl?gene=GABRG1
GDF2	Growth Differentiation Factor 2	HHT5, BMP-9, BMP9, GDF-2	http://www.genecards.org/cgi-bin/carddisp.pl?gene=GDF2
GFOD1	Glucose-Fructose Oxidoreductase Domain Containing 1	ADG-90, C6orf114	http://www.genecards.org/cgi-bin/carddisp.pl?gene=GFOD1
GUK1	Guanylate Kinase 1	GMK	http://www.genecards.org/cgi-bin/carddisp.pl?gene=GUK1
HAND2	Heart And Neural Crest Derivatives Expressed 2	HED, DHAND2, Thing2, dHand, bHLHa26	http://www.genecards.org/cgi-bin/carddisp.pl?gene=HAND2
HBA1	Hemoglobin Subunit Alpha 1	HBA-T3, HBH, Alpha-globin	http://www.genecards.org/cgi-bin/carddisp.pl?gene=HBA1
HBA2	Hemoglobin Subunit Alpha 2	HBH, Alpha-globin, HBA-T2	http://www.genecards.org/cgi-bin/carddisp.pl?gene=HBA2
HBE1	Hemoglobin Subunit Epsilon 1	epsilon-globin, HBE	http://www.genecards.org/cgi-bin/carddisp.pl?gene=HBE1
HBG1	Hemoglobin Subunit Gamma 1	HBG-T2, HBGA, HBGR, HSGGL1, PRO2979, gamma-1-globin	http://www.genecards.org/cgi-bin/carddisp.pl?gene=HBG1
HBG2	Hemoglobin Subunit Gamma 2	HBG-T1, TNCY, gamma-2-globin, methemoglobin	http://www.genecards.org/cgi-bin/carddisp.pl?gene=HBG2
HBZ	Hemoglobin Subunit Zeta	HBZ-T1, HBZ1, zeta-globin, HBAZ, HBZ2	http://www.genecards.org/cgi-bin/carddisp.pl?gene=HBZ
HDAC9	Histone Deacetylase 9	HD7, HDAC, HDAC9B, HDAC9FL, HD7b, HD9, KIAA0744, HDAC7, HDAC7B, HDRP, MITR	http://www.genecards.org/cgi-bin/carddisp.pl?gene=HDAC9
HMGN2P11	High Mobility Group Nucleosomal Binding Domain 2 Pseudogene 11	28H, HMG17P1, HMGN2L11	http://www.genecards.org/cgi-bin/carddisp.pl?gene=HMGN2P11
HYAL1	Hyaluronoglucosaminidase 1	LUCA1, HYAL-1, MPS9, NAT6, luCa-1, Hyaluronoglucosaminidase-1	http://www.genecards.org/cgi-bin/carddisp.pl?gene=HYAL1
IL10RA	Interleukin 10 Receptor Subunit Alpha	IL-10RA, CD210, CD210a, CDW210A, HIL-10R, IL10R, IL-10R1	http://www.genecards.org/cgi-bin/carddisp.pl?gene=IL10RA
LDHD	Lactate Dehydrogenase D	DLD	http://www.genecards.org/cgi-bin/carddisp.pl?gene=LDHD
LIN28A	Lin-28 Homolog A	LIN28, CSDD1, ZCCHC1, LIN-28, lin-28A	http://www.genecards.org/cgi-bin/carddisp.pl?gene=LIN28A
LINC01132	Long Intergenic Non-Protein Coding RNA 1132		http://www.genecards.org/cgi-bin/carddisp.pl?gene=LINC01132
LOC101929612	Uncharacterized LOC101929612		http://www.genecards.org/cgi-bin/carddisp.pl?gene=LOC101929612
MAGEA4	MAGE Family Member A4	MAGE-41, MAGE-X2, MAGE4A, MAGE4B, MAGE4, CT1.4	http://www.genecards.org/cgi-bin/carddisp.pl?gene=MAGEA4
MED25	Mediator Complex Subunit 25	P78, BVSYS, CMT2B2, TCBAP0758, ACID1, ARC92, PTOV2	http://www.genecards.org/cgi-bin/carddisp.pl?gene=MED25
MIR142	MicroRNA 142	hsa-mir-142, mir-142, MIRN142	http://www.genecards.org/cgi-bin/carddisp.pl?gene=MIR142
MPC2	Mitochondrial Pyruvate Carrier 2	BRP44	http://www.genecards.org/cgi-bin/carddisp.pl?gene=MPC2
NDRG2	NDRG Family Member 2	KIAA1248, SYLD	http://www.genecards.org/cgi-bin/carddisp.pl?gene=NDRG2
NDUFS2	NADH:Ubiquinone Oxidoreductase Core Subunit S2	CI-49kD, mitochondrial, CI-49	http://www.genecards.org/cgi-bin/carddisp.pl?gene=NDUFS2
NFE2	Nuclear Factor, Erythroid 2	P45, NF-E2	http://www.genecards.org/cgi-bin/carddisp.pl?gene=NFE2
NINJ1	Ninjurin 1	NIN1, NINJURIN	http://www.genecards.org/cgi-bin/carddisp.pl?gene=NINJ1
OSGIN1	Oxidative Stress Induced Growth Inhibitor 1	BDGI, OKL38, huOKL38	http://www.genecards.org/cgi-bin/carddisp.pl?gene=OSGIN1
PASD1	PAS Domain Containing 1	OXTES1, CT63, OX-TES-1	http://www.genecards.org/cgi-bin/carddisp.pl?gene=PASD1
PDE2A	Phosphodiesterase 2A	CGS-PDE, cGSPDE, PDE2A1, PED2A4	http://www.genecards.org/cgi-bin/carddisp.pl?gene=PDE2A
PIM1	Pim-1 Proto-Oncogene, Serine/Threonine Kinase	PIM	http://www.genecards.org/cgi-bin/carddisp.pl?gene=PIM1
PLCD1	Phospholipase C Delta 1	NDNC3, PLC-III, PLC-delta-1	http://www.genecards.org/cgi-bin/carddisp.pl?gene=PLCD1
PRSS8	Protease, Serine 8	PROSTASIN, CAP1	http://www.genecards.org/cgi-bin/carddisp.pl?gene=PRSS8
PTPN7	Protein Tyrosine Phosphatase, Non-Receptor Type 7	BPTP-4, LPTP, PTPNI, HEPTP, LC-PTP	http://www.genecards.org/cgi-bin/carddisp.pl?gene=PTPN7
REEP6	Receptor Accessory Protein 6	TB2L1, Yip2f, C19orf32, DP1L1	http://www.genecards.org/cgi-bin/carddisp.pl?gene=REEP6
RHOB	Ras Homolog Family Member B	H6, MST081, MSTP081, RHOH6, ARH6, ARHB	http://www.genecards.org/cgi-bin/carddisp.pl?gene=RHOB
RN7SK	RNA, 7SK Small Nuclear	7SK	http://www.genecards.org/cgi-bin/carddisp.pl?gene=RN7SK
S100A16	S100 Calcium Binding Protein A16	AAG13, DT1P1A7, S100F	http://www.genecards.org/cgi-bin/carddisp.pl?gene=S100A16
SIAH2	Siah E3 Ubiquitin Protein Ligase 2	hSiah2, siah-2	http://www.genecards.org/cgi-bin/carddisp.pl?gene=SIAH2
SLC16A9	Solute Carrier Family 16 Member 9	C10orf36, MCT9	http://www.genecards.org/cgi-bin/carddisp.pl?gene=SLC16A9
SLC25A1	Solute Carrier Family 25 Member 1	D2L2AD, SEA, SLC20A3, CTP	http://www.genecards.org/cgi-bin/carddisp.pl?gene=SLC25A1
SLC26A6	Solute Carrier Family 26 Member 6	Pendrin-L1	http://www.genecards.org/cgi-bin/carddisp.pl?gene=SLC26A6
SLC44A1	Solute Carrier Family 44 Member 1	CHTL1, CDW92, CD92, CTL1	http://www.genecards.org/cgi-bin/carddisp.pl?gene=SLC44A1
SLC6A6	Solute Carrier Family 6 Member 6	TAUT	http://www.genecards.org/cgi-bin/carddisp.pl?gene=SLC6A6
SLC6A8	Solute Carrier Family 6 Member 8	CRT, CT1, CRTR, CTR5, CCDS1	http://www.genecards.org/cgi-bin/carddisp.pl?gene=SLC6A8
SNCG	Synuclein Gamma	SR, synoretin, persyn, BCSG1, PRSN	http://www.genecards.org/cgi-bin/carddisp.pl?gene=SNCG
SOX6	SRY-Box 6	HSSOX6, SOXD	http://www.genecards.org/cgi-bin/carddisp.pl?gene=SOX6
SPTB	Spectrin Beta, Erythrocytic	SPH2, spherocytosis, EL3, HS2, HSPTB1, SPTB1	http://www.genecards.org/cgi-bin/carddisp.pl?gene=SPTB
STS	Steroid Sulfatase (Microsomal), Isozyme S	ARSC, ASC, ES, SSDD, XLI, ARSC1	http://www.genecards.org/cgi-bin/carddisp.pl?gene=STS
SULT1A1	Sulfotransferase Family 1A Member 1	PST, P-PST, TSPST1, ts-PST, STP, STP1, HAST1/HAST2, ST1A1, ST1A3	http://www.genecards.org/cgi-bin/carddisp.pl?gene=SULT1A1
TBX15	T-Box 15	TBX14	http://www.genecards.org/cgi-bin/carddisp.pl?gene=TBX15
TMEM129	Transmembrane Protein 129	D4S2561E	http://www.genecards.org/cgi-bin/carddisp.pl?gene=TMEM129
TMEM139	Transmembrane Protein 139		http://www.genecards.org/cgi-bin/carddisp.pl?gene=TMEM139
TMEM42	Transmembrane Protein 42		http://www.genecards.org/cgi-bin/carddisp.pl?gene=TMEM42
TNFRSF21	Tumor Necrosis Factor Receptor Superfamily Member 21	BM-018, CD358, DR6	http://www.genecards.org/cgi-bin/carddisp.pl?gene=TNFRSF21
TOMM40L	Translocase Of Outer Mitochondrial Membrane 40 Like	TOMM40B	http://www.genecards.org/cgi-bin/carddisp.pl?gene=TOMM40L
TP53TG1	TP53 Target 1 (Non-Protein Coding)	TP53AP1, P53TG1, H_RG012D21.9, LINC00096, NCRNA00096, P53TG1-D	http://www.genecards.org/cgi-bin/carddisp.pl?gene=TP53TG1
TRMT2A	TRNA Methyltransferase 2 Homolog A	HTF9C	http://www.genecards.org/cgi-bin/carddisp.pl?gene=TRMT2A
TRPM4	Transient Receptor Potential Cation Channel Subfamily M Member 4	TRPM4B, melastatin-4, LTrpC4, hTRPM4, LTrpC-4, PFHB1B	http://www.genecards.org/cgi-bin/carddisp.pl?gene=TRPM4
TSKS	Testis Specific Serine Kinase Substrate	PPP1R161, TSSKS, STK22S1, TSKS1	http://www.genecards.org/cgi-bin/carddisp.pl?gene=TSKS
TSPAN6	Tetraspanin 6	TM4SF6, TSPAN-6, T245	http://www.genecards.org/cgi-bin/carddisp.pl?gene=TSPAN6
TWIST1	Twist Family BHLH Transcription Factor 1	craniosynostosis, BPES2, CRS1, CSO, SCS, BPES3, CRS, TWIST, H-twist, bHLHa38, ACS3	http://www.genecards.org/cgi-bin/carddisp.pl?gene=TWIST1
UBA7	Ubiquitin Like Modifier Activating Enzyme 7	UBA1, UBA7, UBA1B, UBE1L, D8, UBE2	http://www.genecards.org/cgi-bin/carddisp.pl?gene=UBA7
UTRN	Utrophin	DRP1, DRP-1, DRP, utrophin, DMDL	http://www.genecards.org/cgi-bin/carddisp.pl?gene=UTRN

## Sheet: Tissues & Cells
Statistics:			Matching score statistics:
# Identified genes	86		# High score matches	0
Aboundant genes	AKR1B1, CA2, F11R, GUK1, HAND2, NDRG2, NDUFS2		# Med score matches	4
HKG	ALDOC, CDCA7L, F11R, GFOD1, GUK1, NDUFS2, NINJ1, PIM1, PLCD1, RHOB, SIAH2, SULT1A1, TMEM129, TMEM42		# Low score matches	829
# Matched genes	76
# Matched entities	833
# In vivo entities	626
# In vitro entities	207
# Cells	322
# Compartments	78
# Organs / Tissues	29
# HT Experiments	404
# Prenatal	591
# Postnatal	457
Results
Score	Entity type	Name	In vivo / In vitro	Pre/Postnatal	Organ / Tissue	# Matched Genes	# Total Genes	Matched Genes (Symbols)	Entity URL (LifeMap Discovery)
3	Cell	Definitive Erythrocytes	In vivo	Prenatal	Liver, Blood	3	4	HBA2, HBG2, HBG1	http://discovery.lifemapsc.com/in-vivo-development/liver/liver-bud/definitive-erythrocytes
2.5542	Cell	Primitive Erythrocytes	In vivo	Prenatal	Extraembryonic Mesoderm, Blood	3	10	Hba-x, Hbb-bh1, Hbb-y	http://discovery.lifemapsc.com/in-vivo-development/extraembryonic-mesoderm/extraembryonic-blood-islands/primitive-erythrocytes
2.30035	OrganSystem	Spleen	In vivo	Prenatal-PostNatal	Spleen	19	1534	SPTB, HBA2, GUK1, PDE2A, SNCG, NFE2, TRMT2A, PTPN7, UTRN, NDRG2, CR2, NDUFS2, RHOB, NINJ1, C17orf99, HBZ, HBE1, HBG2, HBG1	http://discovery.lifemapsc.com/in-vivo-development/spleen
2.02553	OrganSystem	Liver	In vivo	Prenatal-PostNatal	Liver	20	2260	GUK1, HYAL1, Ldhd, Trmt2a, Slc44a1, OSGIN1, TSPAN6, NDRG2, MPC2, GDF2, CA2, Sts, FGGY, NDUFS2, RHOB, HBZ, ALDH1L1, HBG1, REEP6, SLC25A1	http://discovery.lifemapsc.com/in-vivo-development/liver
1.96024	Cell	Notochord Cells	In vivo	Prenatal	Primitive Streak, Cartilage	3	62	CHRD, Foxa2, Sox6	http://discovery.lifemapsc.com/in-vivo-development/primitive-streak/notochord/notochord-cells
1.78185	Cell	Protoplasmic Astrocyte Cells	In vivo	Prenatal-PostNatal	Spinal Cord, Astrocytes, Glial Cells	2	7	Aldoc, Aldh1l1	http://discovery.lifemapsc.com/in-vivo-development/spinal-cord/spinal-cord-grey-matter/protoplasmic-astrocyte-cells
1.71004	Cell	Fibrous Astrocyte Cells	In vivo	Prenatal-PostNatal	Spinal Cord, Astrocytes, Glial Cells	2	9	Aldoc, Aldh1l1	http://discovery.lifemapsc.com/in-vivo-development/spinal-cord/spinal-cord-white-matter/fibrous-astrocyte-cells
1.68627	AnatCompartment	Cerebellum	In vivo	Prenatal-PostNatal	Brain	17	3335	SPTB, Slc6a6, SNCG, CHRD, NFE2, CDCA7L, Abcb6, ALDOC, Gabrg1, SOX6, NDRG2, HAND2, CA2, Rhob, EEF1A2, Aldh1l1, AKR1B1	http://discovery.lifemapsc.com/in-vivo-development/brain/cerebellum
1.66667	PDCell	Definitive endoderm-like cells	In vitro	Prenatal	Endoderm	1	4	FOXA2	http://discovery.lifemapsc.com/stem-cell-differentiation/protocols/liver-differentiation-generation-of-hepatocyte-like-cells-from-human-pluripotent-stem-cells?TCCellID=f63ea824-f64c-4c0a-ad7e-06789bceae17
1.66667	PDCell	SOX17+/FOXA2+ cells	In vitro	Prenatal	Endoderm	1	2	Foxa2	http://discovery.lifemapsc.com/stem-cell-differentiation/protocols/endoderm-pancreas-differentiation-pancreatic-progenitors-from-stem-cells-using-primary-mesenchymal-cells-for-expansion?TCCellID=eddbafa8-8b3b-4a49-adeb-54dab9e8be1a
1.66667	PDCell	Definitive endoderm-like cells	In vitro	Prenatal	Endoderm	1	4	Foxa2	http://discovery.lifemapsc.com/stem-cell-differentiation/protocols/pancreas-differentiation-small-molecules-facilitate-the-reprogramming-of-mouse-fibroblasts-into-pancreatic-lineages?TCCellID=7c35d95b-1e61-4434-b183-b1d0bcba7031
1.66667	PDCell	Definitive endoderm	In vitro	Prenatal	Endoderm	1	4	FOXA2	http://discovery.lifemapsc.com/stem-cell-differentiation/protocols/endoderm-lung-differentiation-directed-differentiation-of-human-embryonic-stem-cells-into-mature-airway-epithelias-cells?TCCellID=03b067fd-4324-4645-8d6e-5a05e61bfecd
1.66667	Cell	Hindgut Endoderm Cells	In vivo	Prenatal	Gut Tube	1	4	Foxa2	http://discovery.lifemapsc.com/in-vivo-development/gut-tube/hindgut/hindgut-endoderm-cells
1.66667	PDCell	Definitive endoderm-like cells	In vitro	Prenatal	Endoderm	1	4	FOXA2	http://discovery.lifemapsc.com/stem-cell-differentiation/protocols/endoderm-pancreas-differentiation-generation-of-endoderm-cells-and-pancreatic-progenitors-from-human-embryonic-stem-cells?TCCellID=09bc3b49-277c-4806-b2a2-b5df0ac495f2
1.66667	Cell	Dorsal Foregut Endoderm Cells	In vivo	Prenatal	Gut Tube	1	12	Foxa2	http://discovery.lifemapsc.com/in-vivo-development/gut-tube/dorsal-foregut-endoderm/dorsal-foregut-endoderm-cells
1.66667	TCCell	Skeletal myoblasts (MyoCell®)	In vitro	PostNatal	Skeletal Muscle	1	1	DES	http://discovery.lifemapsc.com/stem-cell-differentiation/in-vitro-cells/skeletal-muscle-homo-sapiens-skeletal-myoblasts-myocell-bioheart-inc
1.66667	PDCell	Definitive endoderm cells	In vitro	Prenatal	Endoderm	1	5	Foxa2	http://discovery.lifemapsc.com/stem-cell-differentiation/protocols/pancreas-differentiation-stepwise-generation-of-pancreatic-progenitors-from-stem-cells-using-growth-factors?TCCellID=769c950a-cd85-4784-8a77-f9da93f14ef2
1.66667	PDCell	Definitive endoderm	In vitro	Prenatal	Endoderm	1	2	FOXA2	http://discovery.lifemapsc.com/stem-cell-differentiation/protocols/thymus-differentiation-generation-of-functional-thymic-epithelium-from-stem-cells?TCCellID=18bf44da-904d-49e2-858c-1d53d77b2b37
1.66667	PDCell	Definitive Endoderm	In vitro	Prenatal	Endoderm	1	4	FOXA2	http://discovery.lifemapsc.com/stem-cell-differentiation/protocols/endoderm-pancreas-differentiation-generation-of-beta-cells-through-a-definitive-endoderm-stage?TCCellID=24d3ba2b-7cf0-4395-aff4-e75112062310
1.66667	PDCell	Endoderm-like cells	In vitro	Prenatal	Endoderm	1	6	FOXA2	http://discovery.lifemapsc.com/stem-cell-differentiation/protocols/liver-differentiation-functional-hepatocyte-generation-from-human-embryonic-stem-cells?TCCellID=cf802226-e270-4258-8813-e9d375a90a63
1.66667	PDCell	Definitive endoderm-like cells	In vitro	Prenatal	Endoderm	1	8	FOXA2	http://discovery.lifemapsc.com/stem-cell-differentiation/protocols/endoderm-pancreas-differentiation-a-scalable-suspension-protocol-for-derivation-of-pancreatic-cells-from-embryonic-stem-cells?TCCellID=878bd256-0d2e-4721-b70e-8887f966b0a0
1.66667	PDCell	Activin A-induced embryoid bodies	In vitro	Prenatal	Endoderm	1	9	Foxa2	http://discovery.lifemapsc.com/stem-cell-differentiation/protocols/endoderm-liver-mesoderm-differentiation-mouse-embryonic-stem-cell-differentiation-into-mesoderm-definitive-endoderm-and-hepatocytes?TCCellID=ee42734e-9d9c-40d6-a550-937f545076b0
1.66667	PDCell	Endoderm-like cell	In vitro	Prenatal	Endoderm	1	5	FOXA2	http://discovery.lifemapsc.com/stem-cell-differentiation/protocols/endoderm-pancreas-differentiation-derivation-of-beta-cells-including-an-expansion-step?TCCellID=b6e89427-200f-4882-b417-935d1322f95a
1.66667	PDCell	Endoderm-like cells	In vitro	Prenatal	Endoderm	1	2	Foxa2	http://discovery.lifemapsc.com/stem-cell-differentiation/protocols/endoderm-pancreas-differentiation-a-two-step-small-molecule-protocol-for-derivation-of-endoderm-and-pancreatic-progenitor-cells?TCCellID=5c1eed69-eb01-4533-8e54-ee31582e162a
1.66667	PDCell	Endoderm-like cells	In vitro	Prenatal	Endoderm	1	5	FOXA2	http://discovery.lifemapsc.com/stem-cell-differentiation/protocols/endoderm-pancreas-differentiation-derivation-of-pancreatic-progenitor-cells-using-the-small-molecule-indolactam-v?TCCellID=1e940d61-9bee-4af2-ae13-8f6bf9642b03
1.66667	Cell	Midgut Endoderm Cells	In vivo	Prenatal	Gut Tube	1	4	Foxa2	http://discovery.lifemapsc.com/in-vivo-development/gut-tube/midgut/midgut-endoderm-cells
1.66667	PDCell	Definitive endoderm-like cells	In vitro	Prenatal	Endoderm	1	6	FOXA2	http://discovery.lifemapsc.com/stem-cell-differentiation/protocols/endoderm-pancreas-differentiation-serum-free-protocol-to-generate-islet-clusters-from-embryonic-stem-cells?TCCellID=738dd459-dd9f-4498-9554-4fff30a21057
1.63578	PDCell	Primitive streak-like cells	In vitro	Prenatal-PostNatal	Primitive Streak	1	5	Foxa2	http://discovery.lifemapsc.com/stem-cell-differentiation/protocols/early-embryonic-tissues-primitive-streak-differentiation-primitive-streak-cells-from-human-and-mouse-embryonic-stem-cells?TCCellID=be89f40e-0dab-46ef-9036-7718eeb562e1
1.62073	Cell	Primitive Node Cells	In vivo	Prenatal	Epiblast, Primitive Streak	2	24	Chrd, Foxa2	http://discovery.lifemapsc.com/in-vivo-development/primitive-streak/primitive-node/primitive-node-cells
1.59176	AnatCompartment	Cerebral Cortex	In vivo	PostNatal	Brain	23	5055	SPTB, GUK1, Pde2a, Slc6a6, SNCG, Chrd, Slc6a8, CDCA7L, Abcb6, F11R, TSPAN6, ALDOC, UTRN, Gabrg1, SOX6, NDRG2, HAND2, CA2, NDUFS2, RHOB, EEF1A2, Aldh1l1, AKR1B1	http://discovery.lifemapsc.com/in-vivo-development/brain/cerebral-cortex
1.59092	Cell	Primitive Gut Endoderm Cells	In vivo	Prenatal	Gut Tube	1	15	Foxa2	http://discovery.lifemapsc.com/in-vivo-development/gut-tube/gut-tube/primitive-gut-endoderm-cells
1.57732	PDCell	Expanded pancreatic progenitor cells	In vitro	Prenatal	Pancreas	1	6	FOXA2	http://discovery.lifemapsc.com/stem-cell-differentiation/protocols/endoderm-pancreas-differentiation-derivation-of-beta-cells-including-an-expansion-step?TCCellID=28f20844-a5d8-4ddd-9e3e-0be84b9927d0
1.57237	OrganSystem	Kidney	In vivo	Prenatal-PostNatal	Kidney	16	1947	GUK1, SLC6A8, Ldhd, Tnfrsf21, Prss8, NDRG2, MPC2, SLC16A9, CA2, TMEM139, NDUFS2, RHOB, NINJ1, ALDH1L1, AKR1B1, SLC25A1	http://discovery.lifemapsc.com/in-vivo-development/kidney
1.55743	Cell	VA1 Fibrous Astrocyte Cells	In vivo	Prenatal-PostNatal	Spinal Cord, Astrocytes, Glial Cells	2	16	Aldoc, Aldh1l1	http://discovery.lifemapsc.com/in-vivo-development/spinal-cord/spinal-cord-white-matter/va1-fibrous-astrocyte-cells
1.55187	PDCell	Pancreatic progenitor-like cells	In vitro	Prenatal	Pancreas	1	7	FOXA2	http://discovery.lifemapsc.com/stem-cell-differentiation/protocols/endoderm-pancreas-differentiation-derivation-of-beta-cells-including-an-expansion-step?TCCellID=36900c17-ac2a-45a6-98d3-d9def0a8bfff
1.54227	Cell	Alpha Progenitor Cells	In vivo	Prenatal-PostNatal	Pancreas	1	12	Foxa2	http://discovery.lifemapsc.com/in-vivo-development/pancreas/ventral-pancreatic-bud/alpha-progenitor-cells
1.53702	Cell	VA3 Fibrous Astrocyte Cells	In vivo	Prenatal-PostNatal	Spinal Cord, Astrocytes, Glial Cells	2	16	Aldoc, Aldh1l1	http://discovery.lifemapsc.com/in-vivo-development/spinal-cord/spinal-cord-white-matter/va3-fibrous-astrocyte-cells
1.50478	PDCell	Anterior foregut progenitor cells	In vitro	Prenatal	Gut Tube	1	11	FOXA2	http://discovery.lifemapsc.com/stem-cell-differentiation/protocols/endoderm-lung-differentiation-directed-differentiation-of-human-embryonic-stem-cells-into-mature-airway-epithelias-cells?TCCellID=c2bb9636-e66b-455c-8b50-4f45e0a8a0ad
1.4868	Cell	Mononuclear Myocyte	In vivo	Prenatal	Skeletal Muscle	1	6	Des	http://discovery.lifemapsc.com/in-vivo-development/skeletal-muscle/extraocular-muscles/mononuclear-myocyte
1.48418	Cell	VA2 Fibrous Astrocyte Cells	In vivo	Prenatal-PostNatal	Spinal Cord, Astrocytes, Glial Cells	2	17	Aldoc, Aldh1l1	http://discovery.lifemapsc.com/in-vivo-development/spinal-cord/spinal-cord-white-matter/va2-fibrous-astrocyte-cells
1.48301	AnatCompartment	Medulla Oblongata	In vivo	Prenatal-PostNatal	Brain	17	2179	Guk1, Pde2a, Slc6a6, Sncg, Slc6a8, Foxa2, Slc44a1, Abcb6, ALDOC, Utrn, Gabrg1, Ndrg2, Slc16a9, Rhob, EEF1A2, Aldh1l1, Akr1b3	http://discovery.lifemapsc.com/in-vivo-development/brain/medulla-oblongata
1.45307	Cell	Primitive Streak Cells	In vivo	Prenatal	Epiblast, Primitive Streak	2	25	Chrd, Foxa2	http://discovery.lifemapsc.com/in-vivo-development/primitive-streak/anterior-primitive-streak/primitive-streak-cells
1.44423	Cell	Definitive Endoderm Cells	In vivo	Prenatal	Endoderm	2	54	Foxa2, Lin28a	http://discovery.lifemapsc.com/in-vivo-development/endoderm/definitive-endoderm/definitive-endoderm-cells
1.43609	Cell	Erythroblasts	In vivo	Prenatal-PostNatal	Blood	7	115	Hba-a1, GUK1, SLC6A8, NFE2, SIAH2, CA2, HBE1	http://discovery.lifemapsc.com/in-vivo-development/blood/hematopoietic-bone-marrow/erythroblasts
1.41752	Cell	Endoderm Progenitor Cells	In vivo	Prenatal	Endoderm, Primitive Streak	1	23	Foxa2	http://discovery.lifemapsc.com/in-vivo-development/primitive-streak/anterior-primitive-streak/endoderm-progenitor-cells
1.41457	Cell	Alpha Progenitor Cells	In vivo	Prenatal-PostNatal	Pancreas	1	15	Foxa2	http://discovery.lifemapsc.com/in-vivo-development/pancreas/dorsal-pancreatic-bud/alpha-progenitor-cells
1.40542	AnatCompartment	Duodenum	In vivo	Prenatal-PostNatal	Intestine	16	3186	GUK1, SLC6A6, CDCA7L, F11R, PRSS8, SOX6, NDRG2, TRPM4, MPC2, CA2, TMEM139, DES, NDUFS2, AKR1B1, REEP6, SLC25A1	http://discovery.lifemapsc.com/in-vivo-development/intestine/duodenum
1.39761	Cell	Foregut Endoderm Cells	In vivo	Prenatal	Gut Tube	1	24	Foxa2	http://discovery.lifemapsc.com/in-vivo-development/gut-tube/foregut/foregut-endoderm-cells
1.37919	Cell	Ventral Foregut Endoderm Cells	In vivo	Prenatal	Gut Tube, Epithelial Cells	1	30	Foxa2	http://discovery.lifemapsc.com/in-vivo-development/gut-tube/ventral-foregut-endoderm/ventral-foregut-endoderm-cells
1.35487	OrganSystem	Ovary	In vivo	Prenatal-PostNatal	Ovary	16	1726	GUK1, SLC6A6, SNCG, CISH, ABCB6, TSPAN6, GABRG1, NDRG2, HAND2, LIN28A, DES, NDUFS2, RHOB, Hbb-bh1, Hbb-y, AKR1B1	http://discovery.lifemapsc.com/in-vivo-development/ovary
1.35381	Cell	Mature Endothelial Cells	In vivo	PostNatal	Brain, Endothelium, Blood Brain Barrier, Brain Barriers	6	294	Tbx15, Tnfrsf21, Gabrg1, Hba-x, Hbb-bh1, Hbb-y	http://discovery.lifemapsc.com/in-vivo-development/brain/blood-brain-barrier/mature-endothelial-cells
1.34289	Cell	Multinuclear Myocytes	In vivo	Prenatal	Skeletal Muscle	1	10	Des	http://discovery.lifemapsc.com/in-vivo-development/skeletal-muscle/mandibular-arch-muscles/multinuclear-myocytes
1.33333	Cell	Early-Gastrula Organizer	In vivo	Prenatal	Epiblast	2	5	Chrd, Foxa2	http://discovery.lifemapsc.com/in-vivo-development/epiblast/epiblast/early-gastrula-organizer
1.33291	Cell	Prechordal Plate Cells	In vivo	Prenatal	Epiblast, Primitive Streak	2	11	Chrd, Foxa2	http://discovery.lifemapsc.com/in-vivo-development/primitive-streak/prechordal-plate/prechordal-plate-cells
1.32219	Cell	Multinuclear Myocytes	In vivo	Prenatal	Skeletal Muscle	1	11	Des	http://discovery.lifemapsc.com/in-vivo-development/skeletal-muscle/hyoid-arch-muscles/multinuclear-myocytes
1.29859	OrganSystem	Testis	In vivo	Prenatal-PostNatal	Testis	14	3818	GUK1, Nfe2, TBX15, TSKS, TSPAN6, UTRN, SOX6, MPC2, Hbb-bh1, Hbb-y, PASD1, Ctag2, REEP6, MAGEA4	http://discovery.lifemapsc.com/in-vivo-development/testis
1.28873	AnatCompartment	Bone Marrow	In vivo	Prenatal-PostNatal	Bone	11	1543	SPTB, GUK1, NFE2, CISH, PIM1, PTPN7, MPC2, CA2, NINJ1, C17orf99, HBG1	http://discovery.lifemapsc.com/in-vivo-development/bone/bone-marrow
1.2697	PDCell	Indolactam V-induced cells	In vitro	Prenatal	Pancreas	1	10	FOXA2	http://discovery.lifemapsc.com/stem-cell-differentiation/protocols/endoderm-pancreas-differentiation-derivation-of-pancreatic-progenitor-cells-using-the-small-molecule-indolactam-v?TCCellID=f6f80b7c-6eea-41e8-b179-287ecaa71a33
1.25415	OrganSystem	Thymus	In vivo	Prenatal-PostNatal	Thymus	7	241	HBA2, IL10RA, CDCA7L, PTPN7, HBE1, HBG2, HBG1	http://discovery.lifemapsc.com/in-vivo-development/thymus
1.2493	AnatCompartment	Foregut	In vivo	Prenatal	Gut Tube	12	1576	Pde2a, Chrd, Foxa2, Cdca7l, S100a16, F11r, Prss8, Ndrg2, Hand2, Car2, Des, Ndufs2	http://discovery.lifemapsc.com/in-vivo-development/gut-tube/foregut
1.2328	TCCell	C2a	In vitro	Prenatal	Inner Cell Mass	5	100	F11R, LIN28A, SLC16A9, CA2, C9orf135	http://discovery.lifemapsc.com/stem-cell-differentiation/in-vitro-cells/inner-cell-mass-homo-sapiens-c2a-medical-college-of-wisconsin
1.21963	OrganSystem	Skeletal Muscle	In vivo	Prenatal-PostNatal	Skeletal Muscle	6	379	SPTB, Tbx15, Sox6, DES, EEF1A2, DUSP13	http://discovery.lifemapsc.com/in-vivo-development/skeletal-muscle
1.21812	TCCell	PureStem™ SK11, NCr-fac & Meso-prx Progenitor	In vitro	Prenatal	Neural Crest, Paraxial Mesoderm	2	105	TWIST1, TBX15	http://discovery.lifemapsc.com/stem-cell-differentiation/in-vitro-cells/purestem-sk11-ncr-fac-meso-prx-progenitor
1.14072	OrganSystem	Placenta	In vivo	Prenatal	Placenta	11	1872	HBA2, GUK1, SLC6A8, F11R, PRSS8, STS, DES, RHOB, NINJ1, HBG1, AKR1B1	http://discovery.lifemapsc.com/in-vivo-development/placenta
1.08168	PDCell	Endoderm-like cells	In vitro	Prenatal	Endoderm	1	105	FOXA2	http://discovery.lifemapsc.com/stem-cell-differentiation/protocols/endoderm-liver-differentiation-generation-of-hepatocytes-from-human-pluripotent-stem-cells?TCCellID=35e536c6-a468-4dd0-9928-04be3c65e9f7
1.08115	OrganSystem	Adrenal Gland	In vivo	Prenatal-PostNatal	Adrenal Gland	12	1640	GUK1, PDE2A, SNCG, NDRG2, MPC2, SLC16A9, DES, NDUFS2, RHOB, NINJ1, EEF1A2, AKR1B1	http://discovery.lifemapsc.com/in-vivo-development/adrenal-gland
1.07345	OrganSystem	Adipose	In vivo	Prenatal-PostNatal	Adipose	10	1215	GUK1, SNCG, TNFRSF21, ALDOC, NDRG2, DES, NDUFS2, RHOB, ALDH1L1, SLC25A1	http://discovery.lifemapsc.com/in-vivo-development/adipose
1.04589	Cell	Mononuclear Myocytes	In vivo	Prenatal	Skeletal Muscle	2	252	Lin28a, Des	http://discovery.lifemapsc.com/in-vivo-development/skeletal-muscle/mandibular-arch-muscles/mononuclear-myocytes
1.04334	AnatCompartment	Oviduct	In vivo	Prenatal-PostNatal	Ovary	8	2106	SLC6A6, NFE2, HYAL1, FOXA2, F11R, TSPAN6, SOX6, TRPM4	http://discovery.lifemapsc.com/in-vivo-development/ovary/oviduct
1.043	Cell	Dental Mesenchymal Cells	In vivo	Prenatal	Tooth, Head Mesenchyme	5	119	Twist1, Hba-a1, Hba-x, Hbb-bh1, Hbb-y	http://discovery.lifemapsc.com/in-vivo-development/head-mesenchyme/branchial-arch-1/dental-mesenchymal-cells
1.03504	TCCell	ES03(HES-3)	In vitro	Prenatal	Inner Cell Mass	3	101	F11R, LIN28A, C9orf135	http://discovery.lifemapsc.com/stem-cell-differentiation/in-vitro-cells/inner-cell-mass-homo-sapiens-es03-hes-3-wicell-research-institute-inc
1.02476	TCCell	BG01V	In vitro	Prenatal	Inner Cell Mass	3	103	F11R, LIN28A, C9orf135	http://discovery.lifemapsc.com/stem-cell-differentiation/in-vitro-cells/inner-cell-mass-homo-sapiens-bg01v-atcc
1.02219	Cell	Ovarian Somatic Cells	In vivo	Prenatal	Ovary	5	111	Hba-a2, S100a16, Hba-x, Hbb-bh1, Hbb-y	http://discovery.lifemapsc.com/in-vivo-development/ovary/ovigerous-cord/ovarian-somatic-cells
1	PDCell	Midbrain neural progenitor-like cells	In vitro	Prenatal	Neural Tube	1	6	FOXA2	http://discovery.lifemapsc.com/stem-cell-differentiation/protocols/brain-dopaminergic-neurons-differentiation-generation-of-dopaminergic-neurons-from-human-pluripotent-stem-cells?TCCellID=df3eed5f-7b42-4de4-a2e8-3cf4d8949d71
1	TCCell	CA1	In vitro	Prenatal	Inner Cell Mass	1	5	LIN28A	http://discovery.lifemapsc.com/stem-cell-differentiation/in-vitro-cells/inner-cell-mass-homo-sapiens-ca1-mount-sinai-hospital
1	Cell	Late Caudal Floor Plate Cells	In vivo	Prenatal	Neural Tube	1	8	Foxa2	http://discovery.lifemapsc.com/in-vivo-development/neural-tube/diencephalic-floor-plate/late-caudal-floor-plate-cells
1	PDCell	Mesendoderm embryoid bodies	In vitro	Prenatal	Primitive Streak	1	3	Foxa2	http://discovery.lifemapsc.com/stem-cell-differentiation/protocols/endoderm-liver-mesoderm-differentiation-mouse-embryonic-stem-cell-differentiation-into-mesoderm-definitive-endoderm-and-hepatocytes?TCCellID=152d63e8-323d-4b8e-b64f-adf2960ea9ae
1	TCCell	IPRN14.57	In vitro	Prenatal	Inner Cell Mass	1	3	LIN28A	http://discovery.lifemapsc.com/stem-cell-differentiation/in-vitro-cells/inner-cell-mass-homo-sapiens-iprn14-57-university-of-minnesota
1	PDCell	Pancreatic endoderm-like cells	In vitro	Prenatal	Pancreas	1	5	FOXA2	http://discovery.lifemapsc.com/stem-cell-differentiation/protocols/endoderm-pancreas-differentiation-serum-free-protocol-to-generate-islet-clusters-from-embryonic-stem-cells?TCCellID=fbcb1500-ab2f-440a-b7f2-c59780101859
1	TCCell	IPRN13.13	In vitro	Prenatal	Inner Cell Mass	1	3	LIN28A	http://discovery.lifemapsc.com/stem-cell-differentiation/in-vitro-cells/inner-cell-mass-homo-sapiens-iprn13-13-university-of-minnesota
1	Cell	Multipotent Lung Progenitor Cells	In vivo	Prenatal	Gut Tube, Lung	1	11	Foxa2	http://discovery.lifemapsc.com/in-vivo-development/gut-tube/ventral-foregut-endoderm/multipotent-lung-progenitor-cells
1	TCCell	CA2	In vitro	Prenatal	Inner Cell Mass	1	5	LIN28A	http://discovery.lifemapsc.com/stem-cell-differentiation/in-vitro-cells/inner-cell-mass-homo-sapiens-ca2-mount-sinai-hospital
1	Cell	Extraembryonic Hemangioblast Cells	In vivo	Prenatal	Placenta, Blood, Endothelium	1	6	HBA1	http://discovery.lifemapsc.com/in-vivo-development/placenta/chorionic-villus/extraembryonic-hemangioblast-cells
1	PDCell	Pancreatic progenitor cells	In vitro	Prenatal-PostNatal	Pancreas	1	3	FOXA2	http://discovery.lifemapsc.com/stem-cell-differentiation/protocols/endoderm-pancreas-differentiation-generation-of-endoderm-cells-and-pancreatic-progenitors-from-human-embryonic-stem-cells?TCCellID=9aedcc34-292b-4724-94e6-911542e8fb57
0.999331	TCCell	Induced pluripotent stem cell line 1	In vitro	Prenatal	Inner Cell Mass	2	102	LIN28A, C9orf135	http://discovery.lifemapsc.com/stem-cell-differentiation/in-vitro-cells/inner-cell-mass-homo-sapiens-induced-pluripotent-stem-cell-line-1-university-of-pennsylvania-school-of-medicine
0.996343	BIDiffExpSet	Cord Blood Monocytes (CD14+)	In vitro	PostNatal	Umbilical Cord, Blood	4	100	HBA2, IL10RA, HBG2, HBG1	http://discovery.lifemapsc.com/gene-expression-signals/high-throughput/large-scale-dataset-cultured-cell-collection/cord-blood-monocytes-cd14
0.993083	BIDiffExpSet	Cord Blood CD133- Cells	In vitro	PostNatal	Umbilical Cord, Blood	4	100	HBA2, IL10RA, HBG2, HBG1	http://discovery.lifemapsc.com/gene-expression-signals/high-throughput/large-scale-dataset-cultured-cell-collection/cord-blood-cd133-cells
0.979549	PDCell	Ventral midbrain dopaminergic-like neurons	In vitro	Prenatal-PostNatal	Brain, Dopaminergic Neurons, Neurons	1	5	FOXA2	http://discovery.lifemapsc.com/stem-cell-differentiation/protocols/brain-dopaminergic-neurons-differentiation-generation-of-dopaminergic-neurons-from-human-pluripotent-stem-cells?TCCellID=3bba5250-6eb4-40af-a83d-11933fea3fde
0.975915	Cell	Plasmacytoid Dendritic cells	In vivo	Prenatal-PostNatal	Blood	2	130	IL10RA, TNFRSF21	http://discovery.lifemapsc.com/in-vivo-development/blood/peripheral-blood/plasmacytoid-dendritic-cells
0.96061	Cell	Primitive Streak Cells	In vivo	Prenatal	Primitive Streak	2	60	CHRD, Foxa2	http://discovery.lifemapsc.com/in-vivo-development/primitive-streak/primitive-streak/primitive-streak-cells
0.957923	Cell	Prechondrocytes	In vivo	Prenatal	Bone, Cartilage	1	10	Sox6	http://discovery.lifemapsc.com/in-vivo-development/cartilage/rostral-synchondroses/prechondrocytes
0.946395	PDCell	Otx2+Corin+ cells	In vitro	Prenatal	Neural Tube	1	9	Foxa2	http://discovery.lifemapsc.com/stem-cell-differentiation/protocols/brain-dopaminergic-neurons-differentiation-derivation-of-dopaminergic-neurons-by-isolation-of-stem-cells-derived-neural-progenitors?TCCellID=36fa016f-2d3c-43ea-a02f-4b0b93e106ee
0.93112	PDCell	Early proximal lung progenitors	In vitro	Prenatal	Lung	1	10	FOXA2	http://discovery.lifemapsc.com/stem-cell-differentiation/protocols/endoderm-lung-differentiation-directed-differentiation-of-human-embryonic-stem-cells-into-mature-airway-epithelias-cells?TCCellID=d7371b29-39a2-48b6-b5a0-0091c07bd0b9
0.930455	TCCell	Line H9 (WA09)	In vitro	Prenatal	Inner Cell Mass	3	562	CDCA7L, LIN28A, C9orf135	http://discovery.lifemapsc.com/stem-cell-differentiation/in-vitro-cells/inner-cell-mass-homo-sapiens-line-h9-wa09-wicell-research-institute-inc
0.924795	OrganSystem	Stomach	In vivo	Prenatal-PostNatal	Stomach	10	1347	GUK1, LDHD, TNFRSF21, PRSS8, NDRG2, MPC2, CA2, DES, NDUFS2, RHOB	http://discovery.lifemapsc.com/in-vivo-development/stomach
0.917078	PDCell	Skeletal myocytes	In vitro	Prenatal-PostNatal	Skeletal Muscle	1	6	DES	http://discovery.lifemapsc.com/stem-cell-differentiation/protocols/skeletal-muscle-differentiation-skeletal-myoblasts-from-human-embryonic-stem-cells?TCCellID=c762b913-9e18-468a-9e74-2ea00e420844
0.915735	TCCell	VUB03_DM1	In vitro	Prenatal	Inner Cell Mass	1	9	LIN28A	http://discovery.lifemapsc.com/stem-cell-differentiation/in-vitro-cells/inner-cell-mass-homo-sapiens-vub03-dm1-european-human-embryonic-stem-cell-registry
0.915735	TCCell	VUB04_CF	In vitro	Prenatal	Inner Cell Mass	1	9	LIN28A	http://discovery.lifemapsc.com/stem-cell-differentiation/in-vitro-cells/inner-cell-mass-homo-sapiens-vub04-cf-european-human-embryonic-stem-cell-registry
0.915735	TCCell	VUB09_FSHD	In vitro	Prenatal	Inner Cell Mass	1	8	LIN28A	http://discovery.lifemapsc.com/stem-cell-differentiation/in-vitro-cells/inner-cell-mass-homo-sapiens-vub09-fshd-european-human-embryonic-stem-cell-registry
0.915735	TCCell	VUB07	In vitro	Prenatal	Inner Cell Mass	1	8	LIN28A	http://discovery.lifemapsc.com/stem-cell-differentiation/in-vitro-cells/inner-cell-mass-homo-sapiens-vub07-european-human-embryonic-stem-cell-registry
0.915735	Cell	Beta/Delta Progenitor Cells	In vivo	Prenatal-PostNatal	Pancreas	1	14	Foxa2	http://discovery.lifemapsc.com/in-vivo-development/pancreas/ventral-pancreatic-bud/beta-delta-progenitor-cells
0.915735	TCCell	VUB02	In vitro	Prenatal	Inner Cell Mass	1	9	LIN28A	http://discovery.lifemapsc.com/stem-cell-differentiation/in-vitro-cells/inner-cell-mass-homo-sapiens-vub02-european-human-embryonic-stem-cell-registry
0.913081	Cell	Prechondrocytes	In vivo	Prenatal	Bone, Cartilage	1	13	Sox6	http://discovery.lifemapsc.com/in-vivo-development/cartilage/synchondroses/prechondrocytes
0.901631	Cell	Beta/Delta Progenitor Cells	In vivo	Prenatal-PostNatal	Pancreas	1	14	Foxa2	http://discovery.lifemapsc.com/in-vivo-development/pancreas/dorsal-pancreatic-bud/beta-delta-progenitor-cells
0.900582	AnatCompartment	Hippocampus	In vivo	Prenatal-PostNatal	Brain	14	2609	SPTB, Slc6a6, SNCG, NFE2, Abcb6, F11R, ALDOC, Gabrg1, SOX6, NDRG2, HAND2, Rhob, Aldh1l1, AKR1B1	http://discovery.lifemapsc.com/in-vivo-development/brain/hippocampus
0.89204	TCCell	Human embryonic stem cells (family)	In vitro	Prenatal	Inner Cell Mass	4	858	CDCA7L, F11R, LIN28A, C9orf135	http://discovery.lifemapsc.com/stem-cell-differentiation/in-vitro-cells/inner-cell-mass-homo-sapiens-human-embryonic-stem-cells-family
0.890663	OrganSystem	Thyroid	In vivo	Prenatal-PostNatal	Thyroid	10	1711	HBA1, GUK1, F11R, UTRN, NDRG2, APBB2, DES, RHOB, NINJ1, HBG1	http://discovery.lifemapsc.com/in-vivo-development/thyroid
0.885293	BIDiffExpSet	ESI-051	In vitro	Prenatal	Inner Cell Mass	3	98	PRSS8, LIN28A, C9orf135	http://discovery.lifemapsc.com/gene-expression-signals/high-throughput/large-scale-dataset-cultured-cell-collection/esi-051
0.878732	PDCell	Mesendoderm-like cells	In vitro	Prenatal	Primitive Streak	1	16	FOXA2	http://discovery.lifemapsc.com/stem-cell-differentiation/protocols/intermediate-mesoderm-kidney-differentiation-differentiation-of-stem-cells-into-intermediate-mesoderm-and-proximal-tubule-cells?TCCellID=2491d124-45b2-4933-9371-b2ce244e94b8
0.878732	Cell	Mesendoderm Cells	In vivo	Prenatal	Endoderm, Mesoderm, Primitive Streak	1	9	FOXA2	http://discovery.lifemapsc.com/in-vivo-development/primitive-streak/anterior-primitive-streak/mesendoderm-cells
0.877295	BIDiffExpSet	ESI-035	In vitro	Prenatal	Inner Cell Mass	3	98	PRSS8, LIN28A, C9orf135	http://discovery.lifemapsc.com/gene-expression-signals/high-throughput/large-scale-dataset-cultured-cell-collection/esi-035
0.875563	Cell	Primitive Streak Cells	In vivo	Prenatal	Epiblast, Primitive Streak	1	14	Foxa2	http://discovery.lifemapsc.com/in-vivo-development/primitive-streak/posterior-primitive-streak/primitive-streak-cells
0.868358	Cell	Proerythroblasts	In vivo	Prenatal-PostNatal	Blood	5	284	Sptb, Sox6, 6030468B19Rik, Hbb-y, Reep6	http://discovery.lifemapsc.com/in-vivo-development/blood/hematopoietic-bone-marrow/proerythroblasts
0.867412	PDCell	Chondrocyte-like cells	In vitro	Prenatal-PostNatal	Cartilage	1	27	SOX6	http://discovery.lifemapsc.com/stem-cell-differentiation/protocols/cartilage-differentiation-direct-differentiation-of-human-embryonic-stem-cells-into-chondrocytes?TCCellID=d345867c-6414-4909-a8b1-38b8af136b79
0.851226	Cell	Articular Cartilage Cells	In vivo	Prenatal-PostNatal	Cartilage	2	16	Chrd, Hyal1	http://discovery.lifemapsc.com/in-vivo-development/cartilage/autopod-articular-cartilage/articular-cartilage-cells
0.851226	Cell	Articular Cartilage Cells	In vivo	Prenatal-PostNatal	Cartilage	2	16	Chrd, Hyal1	http://discovery.lifemapsc.com/in-vivo-development/cartilage/stylopod-articular-cartilage/articular-cartilage-cells
0.851226	Cell	Articular Cartilage Cells	In vivo	Prenatal-PostNatal	Cartilage	2	16	Chrd, Hyal1	http://discovery.lifemapsc.com/in-vivo-development/cartilage/zeugopod-articular-cartilage/articular-cartilage-cells
0.849625	Cell	Hepatic Endoderm Cells	In vivo	Prenatal	Gut Tube, Liver, Epithelial Cells	1	12	Foxa2	http://discovery.lifemapsc.com/in-vivo-development/gut-tube/ventral-foregut-endoderm/hepatic-endoderm-cells
0.848744	Cell	Presumptive Suture Cells	In vivo	Prenatal	Bone	1	16	Twist1	http://discovery.lifemapsc.com/in-vivo-development/bone/rostral-sutures/presumptive-suture-cells
0.847868	PDCell	N2/LSB/S/F8/CHIR-induced cells	In vitro	Prenatal	Brain	1	22	FOXA2	http://discovery.lifemapsc.com/stem-cell-differentiation/protocols/brain-dopaminergic-neurons-differentiation-generation-of-midbrain-dopaminergic-forebrain-and-hypothalamic-neural-progenitors?TCCellID=8d6d8b9f-2412-4925-850d-f8a464d9673a
0.84443	PDCell	Definitive endoderm-like cells	In vitro	Prenatal-PostNatal	Endoderm	2	101	FOXA2, S100A16	http://discovery.lifemapsc.com/stem-cell-differentiation/protocols/endoderm-differentiation-generation-of-mesendoderm-and-definitive-endoderm-cells?TCCellID=64df24b5-229f-4e52-8e15-c05f079a7e22
0.840062	OrganSystem	Lung	In vivo	Prenatal-PostNatal	Lung	16	2821	HBA1, GUK1, Pde2a, Chrd, Slc6a8, FOXA2, Cdca7l, F11R, PRSS8, NDRG2, Car2, DES, RHOB, HBG2, HBG1, Akr1b3	http://discovery.lifemapsc.com/in-vivo-development/lung
0.838596	Cell	Cardiomyocytes	In vivo	Prenatal	Heart, Myocardium	2	47	Hand2, Des	http://discovery.lifemapsc.com/in-vivo-development/heart/myocardium/cardiomyocytes
0.834521	Cell	Myoblasts	In vivo	Prenatal	Limb, Skeletal Muscle	1	18	Des	http://discovery.lifemapsc.com/in-vivo-development/limb/hindlimb-dorsal-muscle/myoblasts
0.834521	Cell	Myoblasts	In vivo	Prenatal	Limb, Skeletal Muscle	1	18	Des	http://discovery.lifemapsc.com/in-vivo-development/limb/hindlimb-ventral-muscle/myoblasts
0.833725	Cell	Myoblasts	In vivo	Prenatal	Limb, Skeletal Muscle	1	19	Des	http://discovery.lifemapsc.com/in-vivo-development/limb/forelimb-dorsal-muscles/myoblasts
0.833725	Cell	Myoblasts	In vivo	Prenatal	Limb, Skeletal Muscle	1	19	Des	http://discovery.lifemapsc.com/in-vivo-development/limb/forelimb-ventral-muscles/myoblasts
0.832183	AnatCompartment	Parathyroid	In vivo	Prenatal-PostNatal	Thyroid	9	1723	CDCA7L, F11R, PTPN7, TSPAN6, UTRN, SOX6, NDRG2, HAND2, AKR1B1	http://discovery.lifemapsc.com/in-vivo-development/thyroid/parathyroid
0.826759	PDCell	Anterior astrospheres	In vitro	Prenatal	Brain, Astrocytes, Glial Cells	1	12	ALDH1L1	http://discovery.lifemapsc.com/stem-cell-differentiation/protocols/astrocytes-brain-differentiation-directed-differentiation-of-functional-astroglial-subtypes-from-human-pluripotent-stem-cells?TCCellID=837e1b35-13a9-4fff-a080-4f0cb961d50a
0.819396	PDCell	Caudal astrospheres	In vitro	Prenatal	Brain, Astrocytes, Glial Cells	1	14	ALDH1L1	http://discovery.lifemapsc.com/stem-cell-differentiation/protocols/astrocytes-brain-differentiation-directed-differentiation-of-functional-astroglial-subtypes-from-human-pluripotent-stem-cells?TCCellID=cc824b23-9f8b-4573-a17f-5390d7a58af5
0.817901	Cell	Prechondrocytic Mesenchymal Cells	In vivo	Prenatal	Limb, Bone, Cartilage	5	127	Nfe2, Car2, Hba-x, Hbb-bh1, Hbb-y	http://discovery.lifemapsc.com/in-vivo-development/limb/zeugopod/prechondrocytic-mesenchymal-cells
0.816554	Cell	Acinar Progenitor Cells	In vivo	Prenatal	Pancreas, Epithelial Cells	1	18	Foxa2	http://discovery.lifemapsc.com/in-vivo-development/pancreas/dorsal-pancreatic-bud/acinar-progenitor-cells
0.811039	Cell	Late Floor Plate Cells	In vivo	Prenatal	Neural Tube	1	30	Foxa2	http://discovery.lifemapsc.com/in-vivo-development/neural-tube/mesencephalic-floor-plate/late-floor-plate-cells
0.805521	TCCell	PureStem™ MEL2, NCr-fac Progenitor	In vitro	Prenatal	Neural Crest	3	112	TWIST1, HAND2, CA2	http://discovery.lifemapsc.com/stem-cell-differentiation/in-vitro-cells/purestem-mel2-ncr-fac-progenitor
0.805086	Cell	Prepancreatic Foregut Endoderm Cells	In vivo	Prenatal	Gut Tube, Pancreas, Epithelial Cells	1	20	Foxa2	http://discovery.lifemapsc.com/in-vivo-development/gut-tube/prepancreatic-ventral-foregut-endoderm/prepancreatic-foregut-endoderm-cells
0.803158	Cell	Prechondrocytes	In vivo	Prenatal	Bone, Cartilage	1	17	Sox6	http://discovery.lifemapsc.com/in-vivo-development/bone/rib/prechondrocytes
0.801683	TCCell	hIPS2	In vitro	Prenatal	Inner Cell Mass	3	108	FOXA2, LIN28A, CA2	http://discovery.lifemapsc.com/stem-cell-differentiation/in-vitro-cells/inner-cell-mass-homo-sapiens-hips2-university-of-california-los-angeles
0.799381	Cell	Early Caudal Floor Plate Cells	In vivo	Prenatal	Brain, Neural Tube, Dopaminergic Neurons	1	13	Foxa2	http://discovery.lifemapsc.com/in-vivo-development/neural-tube/diencephalic-floor-plate/early-caudal-floor-plate-cells
0.799381	TCCell	UTF1	In vitro	Prenatal	Inner Cell Mass	1	14	LIN28A	http://discovery.lifemapsc.com/stem-cell-differentiation/in-vitro-cells/inner-cell-mass-homo-sapiens-utf1-peking-university-beijing
0.790959	Cell	Common Myeloid Progenitor Cells	In vivo	Prenatal-PostNatal	Blood	1	16	Nfe2	http://discovery.lifemapsc.com/in-vivo-development/blood/hematopoietic-bone-marrow/common-myeloid-progenitor-cells
0.77925	Cell	Prechondrocytes	In vivo	Prenatal	Bone, Cartilage	1	22	Sox6	http://discovery.lifemapsc.com/in-vivo-development/bone/vertebrae/prechondrocytes
0.779173	Cell	Hematopoietic Stem Cells	In vivo	Prenatal-PostNatal	Blood	6	643	Uba7, Nfe2, Dgat1, F11r, Aldoc, Slc16a9	http://discovery.lifemapsc.com/in-vivo-development/blood/hematopoietic-bone-marrow/hematopoietic-stem-cells
0.77661	Cell	Early Floor Plate Cells	In vivo	Prenatal	Brain, Neural Tube, Dopaminergic Neurons	1	17	Foxa2	http://discovery.lifemapsc.com/in-vivo-development/neural-tube/mesencephalic-floor-plate/early-floor-plate-cells
0.774023	Cell	Pancreatic Progenitor Cells	In vivo	Prenatal-PostNatal	Pancreas, Epithelial Cells	1	29	Foxa2	http://discovery.lifemapsc.com/in-vivo-development/pancreas/dorsal-pancreatic-bud/pancreatic-progenitor-cells
0.772991	OrganSystem	Colon	In vivo	Prenatal-PostNatal	Colon	10	1668	GUK1, F11R, PRSS8, NDRG2, TRPM4, MPC2, CA2, DES, NDUFS2, RHOB	http://discovery.lifemapsc.com/in-vivo-development/colon
0.77242	AnatCompartment	Retina	In vivo	Prenatal-PostNatal	Eye, Retina	8	1461	Sncg, Slc6a8, Trmt2a, ALDOC, Utrn, Apbb2, CA2, Ndufs2	http://discovery.lifemapsc.com/in-vivo-development/eye/retina
0.762308	BIDiffExpSet	Small Intestine	In vivo	PostNatal	Intestine	11	1279	GUK1, SLC6A8, F11R, PRSS8, NDRG2, MPC2, DES, NDUFS2, RHOB, REEP6, SLC25A1	http://discovery.lifemapsc.com/gene-expression-signals/high-throughput/large-scale-dataset-human-protein-atlas-rna-sequencing-data/small-intestine
0.760501	OrganSystem	Prostate	In vivo	Prenatal-PostNatal	Prostate	8	1439	GUK1, PRSS8, NDRG2, TRPM4, MPC2, DES, NDUFS2, RHOB	http://discovery.lifemapsc.com/in-vivo-development/prostate
0.760195	BIDiffExpSet	Urinary Bladder	In vivo	PostNatal	Lower Urinary Tract	12	1440	GUK1, SNCG, TNFRSF21, PIM1, F11R, TSPAN6, NDRG2, DES, NDUFS2, RHOB, NINJ1, AKR1B1	http://discovery.lifemapsc.com/gene-expression-signals/high-throughput/large-scale-dataset-human-protein-atlas-rna-sequencing-data/urinary-bladder
0.757057	TCCell	Epiblast Stem Cell line 5	In vitro	Prenatal	Epiblast	4	241	Foxa2, F11r, Lin28a, Car2	http://discovery.lifemapsc.com/stem-cell-differentiation/in-vitro-cells/epiblast-mus-musculus-epiblast-stem-cell-line-5-ninds-national-institute-of-health
0.756578	AnatCompartment	Metencephalic Basal Plate	In vivo	Prenatal	Neural Tube	8	1215	Guk1, Sncg, Slc6a8, Foxa2, Aldoc, Ndrg2, Ndufs2, Aldh1l1	http://discovery.lifemapsc.com/in-vivo-development/neural-tube/metencephalic-basal-plate
0.755475	Cell	Meso-diencephalic Dopaminergic Precursor Cells	In vivo	Prenatal	Brain, Neural Tube, Dopaminergic Neurons	1	21	Foxa2	http://discovery.lifemapsc.com/in-vivo-development/neural-tube/diencephalic-ventricular-zone/meso-diencephalic-dopaminergic-precursor-cells
0.755033	Cell	Meso-diencephalic Dopaminergic Precursor Cells	In vivo	Prenatal	Brain, Neural Tube, Dopaminergic Neurons	1	22	Foxa2	http://discovery.lifemapsc.com/in-vivo-development/neural-tube/mesencephalic-ventricular-zone/meso-diencephalic-dopaminergic-precursor-cells
0.755033	Cell	Floor Plate Cells	In vivo	Prenatal	Neural Tube	1	42	Foxa2	http://discovery.lifemapsc.com/in-vivo-development/neural-tube/spinal-floor-plate/floor-plate-cells
0.753501	AnatCompartment	Hematopoietic Bone Marrow	In vivo	Prenatal-PostNatal	Blood	8	2063	SPTB, NFE2, CDCA7L, F11R, PTPN7, SOX6, HAND2, CA2	http://discovery.lifemapsc.com/in-vivo-development/blood/hematopoietic-bone-marrow
0.753284	Cell	Prepancreatic Foregut Endoderm Cells	In vivo	Prenatal	Gut Tube, Pancreas, Epithelial Cells	1	24	Foxa2	http://discovery.lifemapsc.com/in-vivo-development/gut-tube/prepancreatic-dorsal-foregut-endoderm/prepancreatic-foregut-endoderm-cells
0.750435	AnatCompartment	Body Subcutaneous White Adipose	In vivo	Prenatal	Adipose	5	205	Hba-a1, Sncg, Tbx15, Cr2, Akr1b3	http://discovery.lifemapsc.com/in-vivo-development/adipose/body-subcutaneous-white-adipose
0.750282	Cell	Prechondrocytes	In vivo	Prenatal	Bone, Cartilage	1	25	Sox6	http://discovery.lifemapsc.com/in-vivo-development/bone/autopod-epiphyseal-end/prechondrocytes
0.750282	Cell	Prechondrocytes	In vivo	Prenatal	Bone, Cartilage	1	25	Sox6	http://discovery.lifemapsc.com/in-vivo-development/bone/zeugopod-epiphyseal-end/prechondrocytes
0.746939	Cell	Pancreatic Progenitor Cells	In vivo	Prenatal	Pancreas, Epithelial Cells	1	30	Foxa2	http://discovery.lifemapsc.com/in-vivo-development/pancreas/ventral-pancreatic-bud/pancreatic-progenitor-cells
0.746528	Cell	Myoblasts	In vivo	Prenatal	Somite, Skeletal Muscle	1	16	Des	http://discovery.lifemapsc.com/in-vivo-development/somite/lumbar-primary-hypaxial-myotome/myoblasts
0.746528	Cell	Myoblasts	In vivo	Prenatal	Somite, Skeletal Muscle	1	16	Des	http://discovery.lifemapsc.com/in-vivo-development/somite/thoracic-primary-hypaxial-myotome/myoblasts
0.746528	Cell	Myoblasts	In vivo	Prenatal	Somite, Skeletal Muscle	1	16	Des	http://discovery.lifemapsc.com/in-vivo-development/somite/cervical-hypaxial-myotome/myoblasts
0.746528	Cell	Myoblasts	In vivo	Prenatal	Somite, Skeletal Muscle	1	16	Des	http://discovery.lifemapsc.com/in-vivo-development/somite/sacral-primary-hypaxial-myotome/myoblasts
0.746528	Cell	Myoblasts	In vivo	Prenatal	Somite, Skeletal Muscle	1	16	Des	http://discovery.lifemapsc.com/in-vivo-development/somite/thoracic-hypaxial-myotome/myoblasts
0.746528	Cell	Myoblasts	In vivo	Prenatal	Somite, Skeletal Muscle	1	16	Des	http://discovery.lifemapsc.com/in-vivo-development/somite/sacral-hypaxial-myotome/myoblasts
0.746528	Cell	Myoblasts	In vivo	Prenatal	Somite, Skeletal Muscle	1	16	Des	http://discovery.lifemapsc.com/in-vivo-development/somite/lumbar-hypaxial-myotome/myoblasts
0.746528	Cell	Myoblasts	In vivo	Prenatal	Somite, Skeletal Muscle	1	16	Des	http://discovery.lifemapsc.com/in-vivo-development/somite/cervical-primary-hypaxial-myotome/myoblasts
0.742092	Cell	Prechondrocytes	In vivo	Prenatal	Bone, Cartilage	1	25	Sox6	http://discovery.lifemapsc.com/in-vivo-development/bone/stylopod-epiphyseal-end/prechondrocytes
0.740129	TCCell	Umbilical cord blood-derived mesenchymal stem cells	In vitro	Prenatal	Umbilical Cord, Blood, Mesenchymal Stem Cells	1	25	SOX6	http://discovery.lifemapsc.com/stem-cell-differentiation/in-vitro-cells/blood-mesenchymal-stem-cells-umbilical-cord-homo-sapiens-umbilical-cord-blood-derived-mesenchymal-stem-cells-new-york-blood-center-inc
0.740129	PDCell	Pancreatic endoderm/endocrine precursor-like cells	In vitro	Prenatal-PostNatal	Pancreas	1	24	FOXA2	http://discovery.lifemapsc.com/stem-cell-differentiation/protocols/endoderm-pancreas-differentiation-a-scalable-suspension-protocol-for-derivation-of-pancreatic-cells-from-embryonic-stem-cells?TCCellID=2db6f17c-f3ac-4f99-a18a-6e959926bb46
0.736298	Cell	Chondrocytes	In vivo	Prenatal	Head Mesenchyme, Bone, Cartilage	1	16	Sox6	http://discovery.lifemapsc.com/in-vivo-development/head-mesenchyme/branchial-arch-2/chondrocytes
0.734943	Cell	Extraembryonic Angioblasts	In vivo	Prenatal	Extraembryonic Mesoderm, Endothelium	4	213	S100a16, Hba-x, Hbb-bh1, Hbb-y	http://discovery.lifemapsc.com/in-vivo-development/extraembryonic-mesoderm/extraembryonic-capillary-plexus/extraembryonic-angioblasts
0.732371	AnatCompartment	Hypothalamus	In vivo	Prenatal-PostNatal	Brain	11	1736	Guk1, Slc6a6, Sncg, Chrd, Foxa2, Abcb6, ALDOC, Gabrg1, Ndrg2, Rhob, Aldh1l1	http://discovery.lifemapsc.com/in-vivo-development/brain/hypothalamus
0.732298	BIDiffExpSet	ESI-017	In vitro	Prenatal	Inner Cell Mass	2	98	LIN28A, C9orf135	http://discovery.lifemapsc.com/gene-expression-signals/high-throughput/large-scale-dataset-cultured-cell-collection/esi-017
0.731858	Cell	Chondrocytes	In vivo	Prenatal-PostNatal	Bone, Cartilage	1	40	Sox6	http://discovery.lifemapsc.com/in-vivo-development/bone/rib/chondrocytes
0.731496	Cell	Chondrocytes	In vivo	Prenatal	Bone, Cartilage	1	20	Sox6	http://discovery.lifemapsc.com/in-vivo-development/cartilage/rostral-synchondroses/chondrocytes
0.729657	PDCell	Floor plate-like cells	In vitro	Prenatal-PostNatal	Neural Tube	2	204	FOXA2, FAM65C	http://discovery.lifemapsc.com/stem-cell-differentiation/protocols/neural-ectoderm-differentiation-generation-of-functional-floor-plate-or-neuroectoderm-cells-from-human-embryonic-stem-cells?TCCellID=06e43ec2-e017-4a36-8008-e2b239179d82
0.726002	Cell	Epiblast Cells	In vivo	Prenatal	Epiblast	2	212	Foxa2, Prss8	http://discovery.lifemapsc.com/in-vivo-development/epiblast/epiblast/epiblast-cells
0.722448	Cell	Myoblasts	In vivo	Prenatal	Somite, Skeletal Muscle	1	25	Des	http://discovery.lifemapsc.com/in-vivo-development/somite/thoracic-epaxial-myotome/myoblasts
0.722448	Cell	Myoblasts	In vivo	Prenatal	Somite, Skeletal Muscle	1	25	Des	http://discovery.lifemapsc.com/in-vivo-development/somite/cervical-epaxial-myotome/myoblasts
0.722448	Cell	Myoblasts	In vivo	Prenatal	Somite, Skeletal Muscle	1	25	Des	http://discovery.lifemapsc.com/in-vivo-development/somite/sacral-epaxial-myotome/myoblasts
0.722448	Cell	Myoblasts	In vivo	Prenatal	Somite, Skeletal Muscle	1	25	Des	http://discovery.lifemapsc.com/in-vivo-development/somite/lumbar-epaxial-myotome/myoblasts
0.721118	Cell	Chondrocytes	In vivo	Prenatal	Bone, Cartilage	1	21	Sox6	http://discovery.lifemapsc.com/in-vivo-development/cartilage/synchondroses/chondrocytes
0.720787	PDCell	N2/LSB/S/F8-induced cells	In vitro	Prenatal	Brain	1	53	FOXA2	http://discovery.lifemapsc.com/stem-cell-differentiation/protocols/brain-dopaminergic-neurons-differentiation-generation-of-midbrain-dopaminergic-forebrain-and-hypothalamic-neural-progenitors?TCCellID=486bf610-285a-4bb4-87d9-44d79bfddfe6
0.717301	AnatCompartment	Telencephalon	In vivo	Prenatal-PostNatal	Neural Tube	8	1836	Pde2a, Chrd, Slc6a8, Gabrg1, Ndrg2, Ndufs2, Aldh1l1, Akr1b3	http://discovery.lifemapsc.com/in-vivo-development/neural-tube/telencephalon
0.71538	Cell	Primordial Germ Cells	In vivo	Prenatal	Gonad, Placenta, Germ Cells	4	234	Rhob, Hba-x, Hbb-bh1, Hbb-y	http://discovery.lifemapsc.com/in-vivo-development/placenta/allantois/primordial-germ-cells
0.715094	BIDiffExpSet	Peripheral Blood Monocytes (PB CD14+)	In vitro	PostNatal	Blood	2	100	IL10RA, NFE2	http://discovery.lifemapsc.com/gene-expression-signals/high-throughput/large-scale-dataset-cultured-cell-collection/peripheral-blood-monocytes-pb-cd14
0.714502	AnatCompartment	Visceral White Adipose	In vivo	Prenatal	Adipose	4	250	Hba-a1, Sncg, Dgat1, Reep6	http://discovery.lifemapsc.com/in-vivo-development/adipose/visceral-white-adipose
0.712828	Cell	Myoblasts	In vivo	Prenatal	Somite, Skeletal Muscle	1	28	Des	http://discovery.lifemapsc.com/in-vivo-development/somite/sacral-primary-epaxial-myotome/myoblasts
0.712828	Cell	Myoblasts	In vivo	Prenatal	Somite, Skeletal Muscle	1	28	Des	http://discovery.lifemapsc.com/in-vivo-development/somite/lumbar-primary-epaxial-myotome/myoblasts
0.712828	Cell	Myoblasts	In vivo	Prenatal	Somite, Skeletal Muscle	1	28	Des	http://discovery.lifemapsc.com/in-vivo-development/somite/thoracic-primary-epaxial-myotome/myoblasts
0.712828	Cell	Myoblasts	In vivo	Prenatal	Somite, Skeletal Muscle	1	28	Des	http://discovery.lifemapsc.com/in-vivo-development/somite/cervical-primary-epaxial-myotome/myoblasts
0.703404	Cell	Chondrocytes	In vivo	Prenatal-PostNatal	Bone, Cartilage	1	44	Sox6	http://discovery.lifemapsc.com/in-vivo-development/bone/vertebrae/chondrocytes
0.698843	OrganSystem	Heart	In vivo	Prenatal-PostNatal	Heart	8	1090	PDE2A, Ndrg2, Hand2, DES, Ndufs2, HBE1, EEF1A2, HBG1	http://discovery.lifemapsc.com/in-vivo-development/heart
0.696097	Cell	Muscle Progenitor Cells	In vivo	Prenatal	Skeletal Muscle	4	273	Pde2a, Lin28a, Hbb-bh1, Reep6	http://discovery.lifemapsc.com/in-vivo-development/skeletal-muscle/hyoid-arch-muscles/muscle-progenitor-cells
0.696039	AnatCompartment	Notochord	In vivo	Prenatal	Primitive Streak	1	66	Foxa2	http://discovery.lifemapsc.com/in-vivo-development/primitive-streak/notochord
0.695698	Cell	Atrioventricular Canal Cells	In vivo	Prenatal	Heart, Myocardium	4	281	Twist1, Hba-x, Hbb-bh1, Hbb-y	http://discovery.lifemapsc.com/in-vivo-development/heart/atrioventricular-canal/atrioventricular-canal-cells
0.693176	AnatCompartment	Meninges	In vivo	Prenatal-PostNatal	Brain, Meninges	3	66	Slc6a6, Tnfrsf21, Slc16a9	http://discovery.lifemapsc.com/in-vivo-development/brain/meninges
0.692145	Cell	Muscle Progenitor Cells	In vivo	Prenatal	Skeletal Muscle	4	280	Pde2a, Lin28a, Hbb-bh1, Reep6	http://discovery.lifemapsc.com/in-vivo-development/skeletal-muscle/mandibular-arch-muscles/muscle-progenitor-cells
0.691132	Cell	Myoblasts	In vivo	Prenatal	Skeletal Muscle	2	273	Des, Hbb-bh1	http://discovery.lifemapsc.com/in-vivo-development/skeletal-muscle/hyoid-arch-muscles/myoblasts
0.690389	Cell	Mature Beta Cells	In vivo	Prenatal-PostNatal	Pancreas	1	26	Foxa2	http://discovery.lifemapsc.com/in-vivo-development/pancreas/islets-of-langerhans/mature-beta-cells
0.689059	Cell	Myoblasts	In vivo	Prenatal	Skeletal Muscle	2	276	Des, Hbb-bh1	http://discovery.lifemapsc.com/in-vivo-development/skeletal-muscle/mandibular-arch-muscles/myoblasts
0.681514	BIDiffExpSet	Salivary Gland	In vivo	PostNatal	Oral Cavity	9	954	GUK1, TRMT2A, PRSS8, TSPAN6, NDRG2, CA2, RHOB, NINJ1, ALDH1L1	http://discovery.lifemapsc.com/gene-expression-signals/high-throughput/large-scale-dataset-human-protein-atlas-rna-sequencing-data/salivary-gland
0.681291	Cell	Mononuclear Myocytes	In vivo	Prenatal	Somite, Skeletal Muscle	1	51	Des	http://discovery.lifemapsc.com/in-vivo-development/somite/lumbar-primary-hypaxial-myotome/mononuclear-myocytes
0.681291	Cell	Mononuclear Myocytes	In vivo	Prenatal	Somite, Skeletal Muscle	1	51	Des	http://discovery.lifemapsc.com/in-vivo-development/somite/thoracic-primary-hypaxial-myotome/mononuclear-myocytes
0.681291	Cell	Mononuclear Myocytes	In vivo	Prenatal	Somite, Skeletal Muscle	1	51	Des	http://discovery.lifemapsc.com/in-vivo-development/somite/sacral-primary-hypaxial-myotome/mononuclear-myocytes
0.681291	Cell	Chondrocytes	In vivo	Prenatal-PostNatal	Bone, Cartilage	1	36	Sox6	http://discovery.lifemapsc.com/in-vivo-development/bone/stylopod-epiphyseal-end/chondrocytes
0.681291	Cell	Mononuclear Myocytes	In vivo	Prenatal	Somite, Skeletal Muscle	1	51	Des	http://discovery.lifemapsc.com/in-vivo-development/somite/cervical-primary-hypaxial-myotome/mononuclear-myocytes
0.681291	Cell	Chondrocytes	In vivo	Prenatal-PostNatal	Bone, Cartilage	1	36	Sox6	http://discovery.lifemapsc.com/in-vivo-development/bone/autopod-epiphyseal-end/chondrocytes
0.679023	Cell	Mononuclear Myocytes	In vivo	Prenatal	Somite, Skeletal Muscle	1	52	Des	http://discovery.lifemapsc.com/in-vivo-development/somite/lumbar-primary-epaxial-myotome/mononuclear-myocytes
0.679023	Cell	Mononuclear Myocytes	In vivo	Prenatal-PostNatal	Limb, Skeletal Muscle	1	52	Des	http://discovery.lifemapsc.com/in-vivo-development/limb/forelimb-ventral-muscles/mononuclear-myocytes
0.679023	Cell	Mononuclear Myocytes	In vivo	Prenatal	Somite, Skeletal Muscle	1	52	Des	http://discovery.lifemapsc.com/in-vivo-development/somite/cervical-primary-epaxial-myotome/mononuclear-myocytes
0.679023	Cell	Mononuclear Myocytes	In vivo	Prenatal	Somite, Skeletal Muscle	1	52	Des	http://discovery.lifemapsc.com/in-vivo-development/somite/sacral-primary-epaxial-myotome/mononuclear-myocytes
0.679023	Cell	Mononuclear Myocytes	In vivo	Prenatal	Somite, Skeletal Muscle	1	52	Des	http://discovery.lifemapsc.com/in-vivo-development/somite/thoracic-primary-epaxial-myotome/mononuclear-myocytes
0.672506	Cell	Mononuclear Myocytes	In vivo	Prenatal	Somite, Skeletal Muscle	1	52	Des	http://discovery.lifemapsc.com/in-vivo-development/somite/lumbar-epaxial-myotome/mononuclear-myocytes
0.672506	Cell	Mononuclear Myocytes	In vivo	Prenatal	Somite, Skeletal Muscle	1	52	Des	http://discovery.lifemapsc.com/in-vivo-development/somite/sacral-epaxial-myotome/mononuclear-myocytes
0.672506	Cell	Mononuclear Myocytes	In vivo	Prenatal	Somite, Skeletal Muscle	1	52	Des	http://discovery.lifemapsc.com/in-vivo-development/somite/sacral-hypaxial-myotome/mononuclear-myocytes
0.672506	Cell	Mononuclear Myocytes	In vivo	Prenatal	Somite, Skeletal Muscle	1	52	Des	http://discovery.lifemapsc.com/in-vivo-development/somite/thoracic-epaxial-myotome/mononuclear-myocytes
0.672506	Cell	Mononuclear Myocytes	In vivo	Prenatal	Somite, Skeletal Muscle	1	52	Des	http://discovery.lifemapsc.com/in-vivo-development/somite/thoracic-hypaxial-myotome/mononuclear-myocytes
0.672506	Cell	Mononuclear Myocytes	In vivo	Prenatal	Somite, Skeletal Muscle	1	52	Des	http://discovery.lifemapsc.com/in-vivo-development/somite/lumbar-hypaxial-myotome/mononuclear-myocytes
0.670423	Cell	Mononuclear Myocytes	In vivo	Prenatal-PostNatal	Limb, Skeletal Muscle	1	53	Des	http://discovery.lifemapsc.com/in-vivo-development/limb/forelimb-dorsal-muscles/mononuclear-myocytes
0.670423	Cell	Mononuclear Myocytes	In vivo	Prenatal-PostNatal	Limb, Skeletal Muscle	1	53	Des	http://discovery.lifemapsc.com/in-vivo-development/limb/hindlimb-dorsal-muscle/mononuclear-myocytes
0.670423	Cell	Mononuclear Myocytes	In vivo	Prenatal-PostNatal	Limb, Skeletal Muscle	1	53	Des	http://discovery.lifemapsc.com/in-vivo-development/limb/hindlimb-ventral-muscle/mononuclear-myocytes
0.668227	BIDiffExpSet	Heart Muscle	In vivo	PostNatal	Heart	11	1267	GUK1, SLC6A8, ALDOC, NDRG2, MPC2, HAND2, DES, NDUFS2, RHOB, EEF1A2, AKR1B1	http://discovery.lifemapsc.com/gene-expression-signals/high-throughput/large-scale-dataset-human-protein-atlas-rna-sequencing-data/heart-muscle
0.666382	Cell	Multinuclear Myocytes	In vivo	Prenatal-PostNatal	Limb, Skeletal Muscle	1	46	Des	http://discovery.lifemapsc.com/in-vivo-development/limb/forelimb-dorsal-muscles/multinuclear-myocytes
0.666382	Cell	Multinuclear Myocytes	In vivo	Prenatal-PostNatal	Skeletal Muscle	1	46	Des	http://discovery.lifemapsc.com/in-vivo-development/skeletal-muscle/anterior-neck-muscles/multinuclear-myocytes
0.666382	Cell	Multinuclear Myocytes	In vivo	Prenatal-PostNatal	Skeletal Muscle	1	46	Des	http://discovery.lifemapsc.com/in-vivo-development/skeletal-muscle/sacral-back-muscles/multinuclear-myocytes
0.666382	Cell	Multinuclear Myocytes	In vivo	Prenatal-PostNatal	Skeletal Muscle	1	46	Des	http://discovery.lifemapsc.com/in-vivo-development/skeletal-muscle/trunk-muscles/multinuclear-myocytes
0.666382	Cell	Multinuclear Myocytes	In vivo	Prenatal-PostNatal	Limb, Skeletal Muscle	1	46	Des	http://discovery.lifemapsc.com/in-vivo-development/limb/forelimb-ventral-muscles/multinuclear-myocytes
0.666382	Cell	Multinuclear Myocytes	In vivo	Prenatal-PostNatal	Limb, Skeletal Muscle	1	46	Des	http://discovery.lifemapsc.com/in-vivo-development/limb/hindlimb-dorsal-muscle/multinuclear-myocytes
0.666382	Cell	Multinuclear Myocytes	In vivo	Prenatal-PostNatal	Skeletal Muscle	1	46	Des	http://discovery.lifemapsc.com/in-vivo-development/skeletal-muscle/thoracic-vertebral-colomn-muscles/multinuclear-myocytes
0.666382	Cell	Multinuclear Myocytes	In vivo	Prenatal-PostNatal	Skeletal Muscle	1	46	Des	http://discovery.lifemapsc.com/in-vivo-development/skeletal-muscle/lumbar-vertebrae-column-muscles/multinuclear-myocytes
0.666382	Cell	Multinuclear Myocytes	In vivo	Prenatal-PostNatal	Skeletal Muscle	1	46	Des	http://discovery.lifemapsc.com/in-vivo-development/skeletal-muscle/lumbar-back-muscles/multinuclear-myocytes
0.666382	Cell	Multinuclear Myocytes	In vivo	Prenatal-PostNatal	Skeletal Muscle	1	46	Des	http://discovery.lifemapsc.com/in-vivo-development/skeletal-muscle/posterior-neck-muscles/multinuclear-myocytes
0.666382	Cell	Multinuclear Myocytes	In vivo	Prenatal-PostNatal	Skeletal Muscle	1	46	Des	http://discovery.lifemapsc.com/in-vivo-development/skeletal-muscle/pelvic-muscles/multinuclear-myocytes
0.666382	Cell	Multinuclear Myocytes	In vivo	Prenatal-PostNatal	Limb, Skeletal Muscle	1	46	Des	http://discovery.lifemapsc.com/in-vivo-development/limb/hindlimb-ventral-muscle/multinuclear-myocytes
0.666382	Cell	Multinuclear Myocytes	In vivo	Prenatal-PostNatal	Skeletal Muscle	1	46	Des	http://discovery.lifemapsc.com/in-vivo-development/skeletal-muscle/thoracic-back-muscles/multinuclear-myocytes
0.666382	Cell	Multinuclear Myocytes	In vivo	Prenatal-PostNatal	Skeletal Muscle	1	46	Des	http://discovery.lifemapsc.com/in-vivo-development/skeletal-muscle/cervical-back-muscles/multinuclear-myocytes
0.662309	PDCell	Midbrain dopaminergic-like neurons	In vitro	Prenatal-PostNatal	Brain, Neurons	1	73	FOXA2	http://discovery.lifemapsc.com/stem-cell-differentiation/protocols/brain-dopaminergic-neurons-differentiation-generation-of-midbrain-dopaminergic-forebrain-and-hypothalamic-neural-progenitors?TCCellID=984ef745-35d2-4f9a-aed6-ee1a755dd57f
0.656946	Cell	Mononuclear Myocytes	In vivo	Prenatal	Somite, Skeletal Muscle	1	57	Des	http://discovery.lifemapsc.com/in-vivo-development/somite/cervical-hypaxial-myotome/mononuclear-myocytes
0.655164	Cell	Mononuclear Myocytes	In vivo	Prenatal	Somite, Skeletal Muscle	1	58	Des	http://discovery.lifemapsc.com/in-vivo-development/somite/cervical-epaxial-myotome/mononuclear-myocytes
0.654321	AnatCompartment	Diencephalon	In vivo	Prenatal-PostNatal	Neural Tube	8	981	Guk1, Pde2a, Chrd, Foxa2, Ndrg2, Ndufs2, Aldh1l1, Akr1b3	http://discovery.lifemapsc.com/in-vivo-development/neural-tube/diencephalon
0.653333	AnatCompartment	Midbrain tegmentum	In vivo	Prenatal-PostNatal	Brain	8	902	Guk1, Pde2a, Slc6a8, Foxa2, Ndrg2, Ndufs2, Aldh1l1, Akr1b3	http://discovery.lifemapsc.com/in-vivo-development/brain/midbrain-tegmentum
0.643886	AnatCompartment	Metencephalic Alar Plate	In vivo	Prenatal	Neural Tube	7	869	Guk1, Chrd, Slc6a8, Aldoc, Ndrg2, Aldh1l1, Akr1b3	http://discovery.lifemapsc.com/in-vivo-development/neural-tube/metencephalic-alar-plate
0.638872	Cell	Cardiac Crescent Cells	In vivo	Prenatal	Heart, Myocardium	4	101	Hand2, Car2, Hba-x, Hbb-y	http://discovery.lifemapsc.com/in-vivo-development/heart/cardiac-crescent/cardiac-crescent-cells
0.632468	OrganSystem	Esophagus	In vivo	Prenatal-PostNatal	Esophagus	8	1457	GUK1, PIM1, F11R, PRSS8, NDRG2, DES, NDUFS2, RHOB	http://discovery.lifemapsc.com/in-vivo-development/esophagus
0.63134	AnatCompartment	Hindgut	In vivo	Prenatal	Gut Tube	6	191	Cdca7l, Slc44a1, S100a16, F11r, Ndrg2, Car2	http://discovery.lifemapsc.com/in-vivo-development/gut-tube/hindgut
0.628017	PDCell	Primitive streak-like cells	In vitro	Prenatal	Primitive Streak	1	101	FOXA2	http://discovery.lifemapsc.com/stem-cell-differentiation/protocols/endoderm-differentiation-generation-of-mesendoderm-and-definitive-endoderm-cells?TCCellID=a85f78c9-0c19-4dbd-a8da-edc3df2bc09a
0.62675	PDCell	Mesoderm-like cells	In vitro	Prenatal	Mesoderm	2	26	FOXA2, SOX6	http://discovery.lifemapsc.com/stem-cell-differentiation/protocols/cartilage-differentiation-direct-differentiation-of-human-embryonic-stem-cells-into-chondrocytes?TCCellID=41f5d410-d847-4ac9-843f-bd7d1d2541a2
0.626445	TCCell	Epiblast Stem Cell line 7	In vitro	Prenatal	Epiblast	1	102	Foxa2	http://discovery.lifemapsc.com/stem-cell-differentiation/in-vitro-cells/epiblast-mus-musculus-epiblast-stem-cell-line-7-ninds-national-institute-of-health
0.623881	OrganSystem	Gall Bladder	In vivo	Prenatal-PostNatal	Gall Bladder	7	1326	GUK1, PIM1, NDRG2, MPC2, CA2, DES, RHOB	http://discovery.lifemapsc.com/in-vivo-development/gall-bladder
0.619423	OrganSystem	Pancreas	In vivo	Prenatal-PostNatal	Pancreas	3	1223	GUK1, Foxa2, PRSS8	http://discovery.lifemapsc.com/in-vivo-development/pancreas
0.618112	AnatCompartment	Thalamus	In vivo	Prenatal-PostNatal	Brain	11	1666	Pde2a, Slc6a6, Sncg, Abcb6, ALDOC, Gabrg1, Ndrg2, Ndufs2, Rhob, Aldh1l1, Akr1b3	http://discovery.lifemapsc.com/in-vivo-development/brain/thalamus
0.616056	Cell	Granulocytes	In vivo	Prenatal-PostNatal	Blood	5	713	SLC6A6, F11R, Lin28a, NINJ1, CNTNAP3B	http://discovery.lifemapsc.com/in-vivo-development/blood/peripheral-blood/granulocytes
0.61382	BIDiffExpSet	Fetal Liver CD36+ Cells	In vitro	Prenatal	Liver, Blood	5	99	NFE2, PIM1, CA2, HBG2, HBG1	http://discovery.lifemapsc.com/gene-expression-signals/high-throughput/large-scale-dataset-cultured-cell-collection/fetal-liver-cd36-cells
0.612851	AnatCompartment	Striatum	In vivo	Prenatal-PostNatal	Brain	8	1139	Pde2a, Chrd, Slc6a8, Gabrg1, Ndrg2, Ndufs2, Aldh1l1, Akr1b3	http://discovery.lifemapsc.com/in-vivo-development/brain/striatum
0.611763	TCCell	PureStem™ E15, Meso-prx/latp Progenitor	In vitro	Prenatal	Lateral Plate Mesoderm, Paraxial Mesoderm	1	106	TBX15	http://discovery.lifemapsc.com/stem-cell-differentiation/in-vitro-cells/purestem-e15-meso-prx-latp-progenitor
0.611018	BIDiffExpSet	Bone Marrow CD105+ Cells	In vitro	PostNatal	Blood	5	97	HBA2, NFE2, CA2, HBG2, HBG1	http://discovery.lifemapsc.com/gene-expression-signals/high-throughput/large-scale-dataset-cultured-cell-collection/bone-marrow-cd105-cells
0.610563	Cell	Intraembryonic Epiblast Cells	In vivo	Prenatal	Epiblast	1	147	Foxa2	http://discovery.lifemapsc.com/in-vivo-development/epiblast/epiblast/intraembryonic-epiblast-cells
0.602747	BIDiffExpSet	Peripheral Blood Immature Myeloid Dendritic Cells	In vitro	PostNatal	Blood	2	99	IL10RA, CA2	http://discovery.lifemapsc.com/gene-expression-signals/high-throughput/large-scale-dataset-cultured-cell-collection/peripheral-blood-immature-myeloid-dendritic-cells
0.593367	Cell	Endocrine Progenitor Cells	In vivo	Prenatal-PostNatal	Pancreas, Epithelial Cells	1	114	Foxa2	http://discovery.lifemapsc.com/in-vivo-development/pancreas/dorsal-pancreatic-bud/endocrine-progenitor-cells
0.590847	Cell	Endocrine Progenitor Cells	In vivo	Prenatal-PostNatal	Pancreas, Epithelial Cells	1	113	Foxa2	http://discovery.lifemapsc.com/in-vivo-development/pancreas/ventral-pancreatic-bud/endocrine-progenitor-cells
0.588403	Cell	Bipotent Endocrine/Duct Progenitor Cells	In vivo	Prenatal-PostNatal	Pancreas, Epithelial Cells	1	113	Foxa2	http://discovery.lifemapsc.com/in-vivo-development/pancreas/ventral-pancreatic-bud/bipotent-endocrine-duct-progenitor-cells
0.584863	BIDiffExpSet	Fetal Liver CD34+ Cells	In vitro	Prenatal	Liver, Blood	4	100	HBA2, NFE2, HBG2, HBG1	http://discovery.lifemapsc.com/gene-expression-signals/high-throughput/large-scale-dataset-cultured-cell-collection/fetal-liver-cd34-cells
0.58357	Cell	Bipotent Endocrine/Duct Progenitor Cells	In vivo	Prenatal-PostNatal	Pancreas, Epithelial Cells	1	115	Foxa2	http://discovery.lifemapsc.com/in-vivo-development/pancreas/dorsal-pancreatic-bud/bipotent-endocrine-duct-progenitor-cells
0.580863	BIDiffExpSet	CD19+ B Cells	In vitro	PostNatal	Blood	1	100	IL10RA	http://discovery.lifemapsc.com/gene-expression-signals/high-throughput/large-scale-dataset-cultured-cell-collection/cd19-b-cells
0.579978	Cell	Ovarian Mesenchymal Stroma Cells	In vivo	Prenatal	Ovary	7	1034	NFE2, F11R, Tspan6, UTRN, NDRG2, HAND2, AKR1B1	http://discovery.lifemapsc.com/in-vivo-development/ovary/ovary-interstitium/ovarian-mesenchymal-stroma-cells
0.578938	TCCell	Cardiac progenitor cells (Sca1+)	In vitro	PostNatal	Heart	2	30	Twist1, Hand2	http://discovery.lifemapsc.com/stem-cell-differentiation/in-vitro-cells/heart-mus-musculus-cardiac-progenitor-cells-sca1-northwestern-university
0.577553	TCCell	Line H1 (WA01)	In vitro	Prenatal	Inner Cell Mass	1	126	LIN28A	http://discovery.lifemapsc.com/stem-cell-differentiation/in-vitro-cells/inner-cell-mass-homo-sapiens-line-h1-wa01-wicell-research-institute-inc
0.572914	BIDiffExpSet	Peripheral Blood Pan-T Cells	In vitro	PostNatal	Blood	1	100	IL10RA	http://discovery.lifemapsc.com/gene-expression-signals/high-throughput/large-scale-dataset-cultured-cell-collection/peripheral-blood-pan-t-cells
0.571363	Cell	Duct Cells	In vivo	Prenatal-PostNatal	Pancreas, Epithelial Cells	1	146	Foxa2	http://discovery.lifemapsc.com/in-vivo-development/pancreas/pancreatic-ducts/duct-cells
0.571163	Cell	Chondrocytes	In vivo	Prenatal-PostNatal	Bone, Cartilage	1	134	Sox6	http://discovery.lifemapsc.com/in-vivo-development/bone/zeugopod-epiphyseal-end/chondrocytes
0.570431	AnatCompartment	Midgut	In vivo	Prenatal	Gut Tube	5	280	Trmt2a, Cdca7l, Slc44a1, F11r, Hand2	http://discovery.lifemapsc.com/in-vivo-development/gut-tube/midgut
0.546476	OrganSystem	Larynx	In vivo	Prenatal-PostNatal	Larynx	3	550	TRPM4, STS, DES	http://discovery.lifemapsc.com/in-vivo-development/larynx
0.539405	Cell	Mature B-Cells	In vivo	Prenatal-PostNatal	Blood	3	219	CDCA7L, APBB2, CR2	http://discovery.lifemapsc.com/in-vivo-development/blood/peripheral-blood/mature-b-cells
0.536783	AnatCompartment	S-shaped Body	In vivo	Prenatal	Kidney	3	263	Plcd1, Hbb-bh1, Hbb-y	http://discovery.lifemapsc.com/in-vivo-development/kidney/s-shaped-body
0.52767	Cell	Pre-Granulosa Cells	In vivo	Prenatal	Ovary	3	282	Hba-a2, Fam65c, Tspan6	http://discovery.lifemapsc.com/in-vivo-development/ovary/primordial-follicle/pre-granulosa-cells
0.525493	Cell	Adult Endothelial Cells	In vivo	PostNatal	Brain, Endothelium, Blood Brain Barrier, Brain Barriers	1	235	Tnfrsf21	http://discovery.lifemapsc.com/in-vivo-development/brain/blood-brain-barrier/adult-endothelial-cells
0.501785	BIDiffExpSet	LYMPH NODE	In vivo	PostNatal	Lymph	4	287	IL10RA, PTPN7, CR2, HDAC9	http://discovery.lifemapsc.com/gene-expression-signals/high-throughput/large-scale-dataset-tiger/lymph-node
0.4973	OrganSystem	Spinal Cord	In vivo	Prenatal-PostNatal	Spinal Cord	13	1584	Guk1, Pde2a, Sncg, Chrd, Slc6a8, Foxa2, ALDOC, Gabrg1, Ndrg2, Ndufs2, Eef1a2, Aldh1l1, Akr1b3	http://discovery.lifemapsc.com/in-vivo-development/spinal-cord
0.491935	OrganSystem	Brain	In vivo	Prenatal-PostNatal	Brain	5	845	ALDOC, GABRG1, NDRG2, EEF1A2, HBG1	http://discovery.lifemapsc.com/in-vivo-development/brain
0.490781	BIDiffExpSet	Uterus Corpus	In vivo	PostNatal	Uterus	3	98	TWIST1, TNFRSF21, DES	http://discovery.lifemapsc.com/gene-expression-signals/high-throughput/large-scale-dataset-gnf-biogps/uterus-corpus
0.479433	BIDiffExpSet	Appendix	In vivo	PostNatal	Colon	3	99	HBA1, DES, HBG1	http://discovery.lifemapsc.com/gene-expression-signals/high-throughput/large-scale-dataset-gnf-biogps/appendix
0.47334	AnatCompartment	Metanephros	In vivo	Prenatal-PostNatal	Kidney	5	979	Guk1, Slc6a8, F11r, Hbb-bh1, Hbb-y	http://discovery.lifemapsc.com/in-vivo-development/kidney/metanephros
0.466712	Cell	Cardiomyocytes	In vivo	Prenatal	Heart, Myocardium	2	27	Hand2, Des	http://discovery.lifemapsc.com/in-vivo-development/heart/right-ventricle/cardiomyocytes
0.463975	BIDiffExpSet	Brain/hindbrain	In vivo	Prenatal	Brain	14	1368	Guk1, Pde2a, Sncg, Chrd, Slc6a8, Foxa2, Aldoc, Gabrg1, Ndrg2, Ndufs2, Rhob, Eef1a2, Aldh1l1, Akr1b3	http://discovery.lifemapsc.com/gene-expression-signals/high-throughput/large-scale-dataset-mgi/brain/hindbrain
0.462	BIDiffExpSet	Skeletal Muscle ; Myocytes	In vivo	PostNatal	Skeletal Muscle	5	1395	SOX6, NDRG2, HAND2, DES, AKR1B1	http://discovery.lifemapsc.com/gene-expression-signals/high-throughput/large-scale-dataset-human-protein-atlas-protein-expression-data/skeletal-muscle-myocytes
0.455546	AnatCompartment	Amygdala	In vivo	Prenatal-PostNatal	Brain	6	1003	Slc6a6, Sncg, Aldoc, Gabrg1, Rhob, EEF1A2	http://discovery.lifemapsc.com/in-vivo-development/brain/amygdala
0.453743	AnatCompartment	Pons	In vivo	Prenatal-PostNatal	Brain	6	1033	Slc6a6, Sncg, Abcb6, ALDOC, Gabrg1, Rhob	http://discovery.lifemapsc.com/in-vivo-development/brain/pons
0.445275	BIDiffExpSet	Human Hepatocyte (HH)	In vitro	PostNatal	Liver	3	100	HYAL1, FOXA2, HBG1	http://discovery.lifemapsc.com/gene-expression-signals/high-throughput/large-scale-dataset-cultured-cell-collection/human-hepatocyte-hh
0.438421	Cell	Primordial Germ Cell Precursors	In vivo	Prenatal	Epiblast, Gonad, Germ Cells	3	110	Lin28a, Car2, Rhob	http://discovery.lifemapsc.com/in-vivo-development/epiblast/epiblast/primordial-germ-cell-precursors
0.433535	AnatCompartment	Limb Bud	In vivo	Prenatal	Limb	3	132	Twist1, Tbx15, Hand2	http://discovery.lifemapsc.com/in-vivo-development/limb/limb-bud
0.432924	BIDiffExpSet	Appendix	In vivo	PostNatal	Colon	6	1299	GUK1, PIM1, CR2, DES, NDUFS2, RHOB	http://discovery.lifemapsc.com/gene-expression-signals/high-throughput/large-scale-dataset-human-protein-atlas-rna-sequencing-data/appendix
0.429756	BIDiffExpSet	Cord Blood Natural Killer Cells (CD56+)	In vitro	PostNatal	Umbilical Cord, Blood	3	99	HBA2, HBG2, HBG1	http://discovery.lifemapsc.com/gene-expression-signals/high-throughput/large-scale-dataset-cultured-cell-collection/cord-blood-natural-killer-cells-cd56
0.417978	PDCell	Hepatocyte-like cells	In vitro	Prenatal-PostNatal	Liver	2	102	FOXA2, SOX6	http://discovery.lifemapsc.com/stem-cell-differentiation/protocols/liver-differentiation-generation-of-hepatocyte-like-cells-from-human-pluripotent-stem-cells?TCCellID=78353d46-86ae-446b-a524-38e925e2afd0
0.412492	TCCell	Line H7 (WA07)	In vitro	Prenatal	Inner Cell Mass	2	104	CDCA7L, LIN28A	http://discovery.lifemapsc.com/stem-cell-differentiation/in-vitro-cells/inner-cell-mass-homo-sapiens-line-h7-wa07-wicell-research-institute-inc
0.409854	Cell	Muscle Progenitor Cells	In vivo	Prenatal	Somite, Skeletal Muscle	2	112	Sox6, Lin28a	http://discovery.lifemapsc.com/in-vivo-development/somite/thoracic-ventrolateral-dermomyotome-lip/muscle-progenitor-cells
0.408728	Cell	Adult Dopaminergic Neurons	In vivo	PostNatal	Brain, Dopaminergic Neurons, Neurons	2	69	Sncg, Sox6	http://discovery.lifemapsc.com/in-vivo-development/brain/substantia-nigra-pars-compacta/adult-dopaminergic-neurons
0.407331	AnatCompartment	Seminiferous Tubules	In vivo	Prenatal-PostNatal	Testis	2	100	TSKS, UTRN	http://discovery.lifemapsc.com/in-vivo-development/testis/seminiferous-tubules
0.395402	PDCell	Primordial germ cell-like cells	In vitro	Prenatal-PostNatal	Gonad, Germ Cells	2	117	S100a16, Plcd1	http://discovery.lifemapsc.com/stem-cell-differentiation/protocols/epiblast-germ-cells-reproductive-system-differentiation-reconstitution-of-the-mouse-germ-cell-from-pluripotent-stem-cells?TCCellID=a556265e-9ffd-45e2-b67f-e69f95f5567b
0.389676	AnatCompartment	Renal Collecting Duct System	In vivo	Prenatal-PostNatal	Kidney	2	149	Prss8, Plcd1	http://discovery.lifemapsc.com/in-vivo-development/kidney/renal-collecting-duct-system
0.389256	Cell	Mesenchymal Stem Cells	In vivo	PostNatal	Adipose, Mesenchymal Stem Cells	2	117	HBA2, HBG1	http://discovery.lifemapsc.com/in-vivo-development/adipose/subcutaneous-white-adipose/mesenchymal-stem-cells
0.385172	Cell	Metanephric Mesenchyme Cells	In vivo	Prenatal	Kidney	3	200	Twist1, Hand2, Hbb-bh1	http://discovery.lifemapsc.com/in-vivo-development/kidney/metanephric-mesenchyme/metanephric-mesenchyme-cells
0.383843	AnatCompartment	Stem Bronchi	In vivo	Prenatal-PostNatal	Lung	2	237	Chrd, Foxa2	http://discovery.lifemapsc.com/in-vivo-development/lung/stem-bronchi
0.373581	AnatCompartment	Mesonephros	In vivo	Prenatal	Intermediate Mesoderm	2	210	Hbb-bh1, Hbb-y	http://discovery.lifemapsc.com/in-vivo-development/intermediate-mesoderm/mesonephros
0.372855	Cell	Guard Dermal Papilla Cells	In vivo	Prenatal-PostNatal	Hair, Dermis	2	200	Twist1, Tbx15	http://discovery.lifemapsc.com/in-vivo-development/hair/dermal-papilla/guard-dermal-papilla-cells
0.371915	Cell	Zigzag Dermal Papilla Cells	In vivo	Prenatal-PostNatal	Hair, Dermis	2	201	Twist1, Tbx15	http://discovery.lifemapsc.com/in-vivo-development/hair/dermal-papilla/zigzag-dermal-papilla-cells
0.371525	AnatCompartment	Mesencephalic Ventricular Zone	In vivo	Prenatal	Neural Tube	3	272	Cdca7l, Ndrg2, Aldh1l1	http://discovery.lifemapsc.com/in-vivo-development/neural-tube/mesencephalic-ventricular-zone
0.370557	AnatCompartment	Autopod	In vivo	Prenatal	Limb	2	204	Utrn, Des	http://discovery.lifemapsc.com/in-vivo-development/limb/autopod
0.369271	OrganSystem	Dermis	In vivo	Prenatal-PostNatal	Dermis	2	207	Twist1, Tbx15	http://discovery.lifemapsc.com/in-vivo-development/dermis
0.3692	Cell	Cardiac Fibroblasts	In vivo	Prenatal	Heart, Epicardium, Fibroblasts	2	198	Tspan6, Hbb-y	http://discovery.lifemapsc.com/in-vivo-development/heart/myocardium/cardiac-fibroblasts
0.369025	Cell	Presumptive Podocytes	In vivo	Prenatal	Kidney, Epithelial Cells	2	210	Hba-a1, Fggy	http://discovery.lifemapsc.com/in-vivo-development/kidney/podocyte-layer/presumptive-podocytes
0.363686	Cell	Definitive Hematopoietic Stem Cells	In vivo	Prenatal	Yolk Sac, Blood	2	197	Nfe2, Lin28a	http://discovery.lifemapsc.com/in-vivo-development/yolk-sac/definitive-yolk-sac/definitive-hematopoietic-stem-cells
0.36175	AnatCompartment	Rib	In vivo	Prenatal-PostNatal	Bone	2	229	Slc44a1, Plcd1	http://discovery.lifemapsc.com/in-vivo-development/bone/rib
0.36154	Cell	Ureteric Bud Cells	In vivo	Prenatal	Kidney	2	230	Twist1, Prss8	http://discovery.lifemapsc.com/in-vivo-development/kidney/ureteric-bud/ureteric-bud-cells
0.35946	Cell	Sertoli cells	In vivo	Prenatal-PostNatal	Testis	2	222	Hba-a2, Sncg	http://discovery.lifemapsc.com/in-vivo-development/testis/seminiferous-tubules/sertoli-cells
0.354884	AnatCompartment	Interscapular Brown Adipose Depot	In vivo	Prenatal-PostNatal	Adipose	2	251	Tbx15, Pim1	http://discovery.lifemapsc.com/in-vivo-development/adipose/interscapular-brown-adipose-depot
0.353952	OrganSystem	Uterus	In vivo	Prenatal-PostNatal	Uterus	6	1297	GUK1, NDRG2, HAND2, DES, NDUFS2, RHOB	http://discovery.lifemapsc.com/in-vivo-development/uterus
0.351251	Cell	Inner Cell Mass Cells	In vivo	Prenatal	Inner Cell Mass	2	286	Slc6a8, Tbx15	http://discovery.lifemapsc.com/in-vivo-development/inner-cell-mass/inner-cell-mass/inner-cell-mass-cells
0.346306	Cell	Mesenchymal Condensate Cells	In vivo	Prenatal	Limb, Bone, Cartilage	2	284	Hbb-bh1, Hbb-y	http://discovery.lifemapsc.com/in-vivo-development/limb/zeugopod/mesenchymal-condensate-cells
0.345002	BIDiffExpSet	Lymph Node	In vivo	PostNatal	Lymph	7	1406	GUK1, TRMT2A, PTPN7, NDRG2, CR2, NDUFS2, AKR1B1	http://discovery.lifemapsc.com/gene-expression-signals/high-throughput/large-scale-dataset-human-protein-atlas-rna-sequencing-data/lymph-node
0.342817	AnatCompartment	Pituitary Gland	In vivo	Prenatal-PostNatal	Brain	3	515	Pde2a, Cdca7l, F11r	http://discovery.lifemapsc.com/in-vivo-development/brain/pituitary-gland
0.341851	BIDiffExpSet	Parotid Gland	In vivo	PostNatal	Oral Cavity, Gastrointestinal Tract	2	73	SLC6A6, HDAC9	http://discovery.lifemapsc.com/gene-expression-signals/high-throughput/large-scale-dataset-barcode-u133-plus-2-0/parotid-gland
0.336716	AnatCompartment	Spinal Ventral Columns	In vivo	Prenatal	Neural Tube	2	332	Sncg, Aldh1l1	http://discovery.lifemapsc.com/in-vivo-development/neural-tube/spinal-ventral-columns
0.333333	Cell	Trachea Progenitor Cells	In vivo	Prenatal	Lung	1	5	Foxa2	http://discovery.lifemapsc.com/in-vivo-development/lung/trachea/trachea-progenitor-cells
0.333333	PDCell	CD24-positive cells	In vitro	Prenatal	Uncategorized	1	4	Foxa2	http://discovery.lifemapsc.com/stem-cell-differentiation/protocols/cartilage-differentiation-derivation-of-nucleus-pulposus-like-cells-from-stem-cells?TCCellID=1066e510-c370-4bef-bd56-0102f0634d32
0.333333	Cell	Allantois Cells	In vivo	Prenatal-PostNatal	Placenta	1	8	Hbb-bh1	http://discovery.lifemapsc.com/in-vivo-development/placenta/allantois/allantois-cells
0.333333	PDCell	Doxycycline-induced cells	In vitro	Prenatal	Uncategorized	1	6	Foxa2	http://discovery.lifemapsc.com/stem-cell-differentiation/protocols/pancreas-differentiation-generation-of-insulin-producing-cells-by-ectopic-expression-of-ptf1a?TCCellID=b85fbd6e-e6bb-4f53-9168-091db96e06a6
0.333333	Cell	Pre-stellate Cells	In vivo	Prenatal	Liver	1	4	Des	http://discovery.lifemapsc.com/in-vivo-development/liver/mesoblastic-supporting-stroma/pre-stellate-cells
0.333333	PDCell	Virally transduced mouse embryonic fibroblasts	In vitro	Prenatal	Uncategorized	1	4	Foxa2	http://discovery.lifemapsc.com/stem-cell-differentiation/in-vitro-cells/fibroblasts-mus-musculus-mouse-embryonic-fibroblasts-kyushu-university?TCCellID=c90498be-fc67-49c7-ad06-c04cdb6835ef
0.333333	AnatCompartment	Cerebral Aqueduct	In vivo	Prenatal-PostNatal	Brain	1	1	Aldoc	http://discovery.lifemapsc.com/in-vivo-development/brain/cerebral-aqueduct
0.333333	PDCell	Neuroectoderm-like cells	In vitro	Prenatal	Uncategorized	1	4	DES	http://discovery.lifemapsc.com/stem-cell-differentiation/protocols/motor-neurons-spinal-cord-differentiation-motor-neuron-differentiation-using-noggin-induction?TCCellID=03072cb9-4d12-4051-96bf-c72fa4d24de7
0.333333	AnatCompartment	Outer Nuclear Layer	In vivo	Prenatal-PostNatal	Eye	1	9	Siah2	http://discovery.lifemapsc.com/in-vivo-development/eye/outer-nuclear-layer
0.333333	Cell	Pericytes	In vivo	Prenatal	Liver, Pericytes	1	5	Des	http://discovery.lifemapsc.com/in-vivo-development/liver/sinusoids/pericytes
0.333333	Cell	Peritubular Myoid Cells	In vivo	Prenatal-PostNatal	Gonad, Testis	1	6	Des	http://discovery.lifemapsc.com/in-vivo-development/testis/testis-cord/peritubular-myoid-cells
0.333333	Cell	Submesothelial Cells	In vivo	Prenatal	Liver	1	8	Des	http://discovery.lifemapsc.com/in-vivo-development/liver/mesoblastic-supporting-stroma/submesothelial-cells
0.333333	PDCell	Dopaminergic neuron-like cells	In vitro	Prenatal	Brain, Dopaminergic Neurons, Neurons	1	9	FOXA2	http://discovery.lifemapsc.com/stem-cell-differentiation/protocols/dopaminergic-neurons-differentiation-purification-of-stem-cell-derived-dopaminergic-neurons-by-isolation-of-ncam1-positive-cells?TCCellID=1c2db9a9-d6c5-468f-a00a-2a4ee457d578
0.333333	PDCell	Expanded Activin A-induced cells	In vitro	Prenatal	Uncategorized	1	2	Foxa2	http://discovery.lifemapsc.com/stem-cell-differentiation/protocols/endoderm-pancreas-differentiation-pancreatic-progenitors-from-stem-cells-using-primary-mesenchymal-cells-for-expansion?TCCellID=d3845e84-bceb-4e02-b8ac-c5d3f96b1aae
0.333333	PDCell	Mesoderm-like cells	In vitro	Prenatal	Uncategorized	1	5	FOXA2	http://discovery.lifemapsc.com/stem-cell-differentiation/protocols/heart-myocardium-differentiation-induction-of-mesoderm-formation-and-cardiomyogenesis-in-human-embryonic-stem-cells-using-wnt3a?TCCellID=ee025f1a-4d7e-4c16-b3ac-d01a8326b638
0.333333	Cell	Fetal Hepatic Stellate Cells	In vivo	Prenatal	Liver	1	6	Des	http://discovery.lifemapsc.com/in-vivo-development/liver/sinusoids/fetal-hepatic-stellate-cells
0.333333	PDCell	Dopaminergic neuron precursors cells	In vitro	Prenatal	Uncategorized	1	3	FOXA2	http://discovery.lifemapsc.com/stem-cell-differentiation/protocols/dopaminergic-neurons-differentiation-purification-of-stem-cell-derived-dopaminergic-neurons-by-isolation-of-ncam1-positive-cells?TCCellID=847ecd2e-31a1-4996-a873-d0eb7720aeeb
0.333333	AnatCompartment	Inner Nuclear Layer	In vivo	Prenatal-PostNatal	Eye	1	9	Siah2	http://discovery.lifemapsc.com/in-vivo-development/eye/inner-nuclear-layer
0.333333	TCCell	Hair follicle stem cells	In vitro	PostNatal	Hair	1	12	TWIST1	http://discovery.lifemapsc.com/stem-cell-differentiation/in-vitro-cells/hair-homo-sapiens-hair-follicle-stem-cells-university-of-pennsylvania-school-of-medicine
0.333333	PDCell	Primitive gut tube-like cells	In vitro	Prenatal	Uncategorized	1	5	FOXA2	http://discovery.lifemapsc.com/stem-cell-differentiation/protocols/endoderm-pancreas-differentiation-a-scalable-suspension-protocol-for-derivation-of-pancreatic-cells-from-embryonic-stem-cells?TCCellID=596c033f-8063-4010-b2f8-1552b02fe15f
0.333333	Cell	Hepatic Stellate Cells	In vivo	Prenatal-PostNatal	Liver	1	9	Des	http://discovery.lifemapsc.com/in-vivo-development/liver/sinusoids/hepatic-stellate-cells
0.333333	AnatCompartment	Coronary Vessels	In vivo	Prenatal-PostNatal	Heart	1	16	Hbb-bh1	http://discovery.lifemapsc.com/in-vivo-development/heart/coronary-vessels
0.333333	Cell	Clara Cells	In vivo	Prenatal	Lung, Epithelial Cells	1	4	Foxa2	http://discovery.lifemapsc.com/in-vivo-development/lung/respiratory-bronchioles/clara-cells
0.333333	AnatCompartment	Allantois	In vivo	Prenatal-PostNatal	Placenta	1	7	Hbb-bh1	http://discovery.lifemapsc.com/in-vivo-development/placenta/allantois
0.333333	Cell	Clara Cells	In vivo	Prenatal	Lung	1	4	Foxa2	http://discovery.lifemapsc.com/in-vivo-development/lung/trachea/clara-cells
0.333333	PDCell	Posterior foregut-like cells	In vitro	Prenatal	Uncategorized	1	11	FOXA2	http://discovery.lifemapsc.com/stem-cell-differentiation/protocols/endoderm-pancreas-differentiation-a-scalable-suspension-protocol-for-derivation-of-pancreatic-cells-from-embryonic-stem-cells?TCCellID=7b38e07b-d1f2-4492-a5e9-21c81545f0c8
0.333333	PDCell	Hepato-specified cells	In vitro	Prenatal	Uncategorized	1	3	FOXA2	http://discovery.lifemapsc.com/stem-cell-differentiation/protocols/liver-differentiation-generation-of-hepatocyte-like-cells-from-human-pluripotent-stem-cells?TCCellID=5536234c-dbdc-4728-b44e-ef0790328d2a
0.333333	PDCell	Nkx2-1 GFP+ cells	In vitro	Prenatal	Uncategorized	1	7	Foxa2	http://discovery.lifemapsc.com/stem-cell-differentiation/protocols/endoderm-lung-thyroid-differentiation-lung-and-thyroid-progenitor-cells-from-escs?TCCellID=40641aec-949e-44fd-a675-3c1b70f478a2
0.333333	PDCell	Activin A-induced cells	In vitro	Prenatal	Uncategorized	1	2	Foxa2	http://discovery.lifemapsc.com/stem-cell-differentiation/protocols/endoderm-pancreas-differentiation-pancreatic-progenitors-from-stem-cells-using-primary-mesenchymal-cells-for-expansion?TCCellID=eaa2edf1-8433-47ce-83c8-f671f6240e7f
0.333227	Cell	Spinal Neural Plate Cells	In vivo	Prenatal	Neural Ectoderm	1	17	Foxa2	http://discovery.lifemapsc.com/in-vivo-development/neural-ectoderm/neural-plate/spinal-neural-plate-cells
0.331827	Cell	Prechondrocytes	In vivo	Prenatal	Head Mesenchyme, Bone, Cartilage	1	12	Sox6	http://discovery.lifemapsc.com/in-vivo-development/head-mesenchyme/branchial-arch-2/prechondrocytes
0.3308	BIDiffExpSet	Olfactory Bulb	In vivo	PostNatal	Brain	7	1008	Slc6a6, Sncg, Abcb6, Aldoc, Gabrg1, Rhob, Aldh1l1	http://discovery.lifemapsc.com/gene-expression-signals/high-throughput/large-scale-dataset-gensat/olfactory-bulb
0.330458	PDCell	Mesenchyme-like progenitor cells	In vitro	Prenatal	Uncategorized	1	17	TWIST1	http://discovery.lifemapsc.com/stem-cell-differentiation/protocols/smooth-muscle-differentiation-vascular-smooth-muscle-generation-via-mesenchymal-intermediates?TCCellID=a732e708-66b6-4835-8072-dad68e0aff94
0.328456	TCCell	Extra-embryonic endoderm cells	In vitro	Prenatal	Extraembryonic Tissues	1	31	Foxa2	http://discovery.lifemapsc.com/stem-cell-differentiation/in-vitro-cells/extraembryonic-tissues-mus-musculus-extra-embryonic-endoderm-cells-mount-sinai-hospital
0.328065	BIDiffExpSet	Midbrain	In vivo	PostNatal	Brain	7	1036	Slc6a6, Sncg, Abcb6, Aldoc, Gabrg1, Rhob, Aldh1l1	http://discovery.lifemapsc.com/gene-expression-signals/high-throughput/large-scale-dataset-gensat/midbrain
0.327156	PDCell	Immature hepatocyte-like cells	In vitro	Prenatal	Liver	1	4	FOXA2	http://discovery.lifemapsc.com/stem-cell-differentiation/protocols/liver-differentiation-generation-of-hepatocyte-like-cells-from-human-pluripotent-stem-cells?TCCellID=d1a01d81-0f35-4af8-a349-de4b8a810313
0.326516	PDCell	PDGFRA and ECD positive cells	In vitro	Prenatal	Uncategorized	1	14	Foxa2	http://discovery.lifemapsc.com/stem-cell-differentiation/protocols/paraxial-mesoderm-skeletal-muscle-differentiation-generation-of-skeletal-muscle-cells-from-embryonic-stem-cells-in-a-chemically-defined-medium?TCCellID=2da89e03-1007-4ee4-b888-9a86c91a8a85
0.326516	TCCell	Mesenchymal Precursor Cells (STRO-3 selected)	In vitro	PostNatal	Bone	1	11	TWIST1	http://discovery.lifemapsc.com/stem-cell-differentiation/in-vitro-cells/bone-homo-sapiens-mesenchymal-precursor-cells-stro-3-selected-mesoblast
0.325883	Cell	Astrocyte Precursor Cells	In vivo	Prenatal-PostNatal	Neural Tube, Astrocytes	1	10	Aldh1l1	http://discovery.lifemapsc.com/in-vivo-development/neural-tube/dp5-neural-domain/astrocyte-precursor-cells
0.325883	Cell	Astrocyte Precursor Cells	In vivo	Prenatal-PostNatal	Neural Tube, Astrocytes	1	10	Aldh1l1	http://discovery.lifemapsc.com/in-vivo-development/neural-tube/dp6-neural-domain/astrocyte-precursor-cells
0.32341	Cell	Cranial Neural Plate Cells	In vivo	Prenatal	Neural Ectoderm	1	9	Foxa2	http://discovery.lifemapsc.com/in-vivo-development/neural-ectoderm/neural-plate/cranial-neural-plate-cells
0.322143	BIDiffExpSet	Human Small Airway Epithelial Cells (HSAEpiC)	In vitro	PostNatal	Lung, Epithelial Cells	3	99	FOXA2, F11R, PRSS8	http://discovery.lifemapsc.com/gene-expression-signals/high-throughput/large-scale-dataset-cultured-cell-collection/human-small-airway-epithelial-cells-hsaepic
0.322143	BIDiffExpSet	Human Esophageal Epithelial Cells (HEEpiC)	In vitro	PostNatal	Esophagus, Epithelial Cells	3	99	FOXA2, PRSS8, CA2	http://discovery.lifemapsc.com/gene-expression-signals/high-throughput/large-scale-dataset-cultured-cell-collection/human-esophageal-epithelial-cells-heepic
0.321032	Cell	Erythroid Progenitor Cells	In vivo	Prenatal	Yolk Sac, Blood	1	7	Hba-a1	http://discovery.lifemapsc.com/in-vivo-development/yolk-sac/definitive-yolk-sac/erythroid-progenitor-cells
0.320687	BIDiffExpSet	Human Bronchial Epithelial Cells (HBEpiC)	In vitro	PostNatal	Lung, Epithelial Cells	3	100	FOXA2, PRSS8, CA2	http://discovery.lifemapsc.com/gene-expression-signals/high-throughput/large-scale-dataset-cultured-cell-collection/human-bronchial-epithelial-cells-hbepic
0.320452	Cell	Pericytes	In vivo	Prenatal	Brain, Pericytes	1	10	Des	http://discovery.lifemapsc.com/in-vivo-development/brain/blood-brain-barrier/pericytes
0.318104	BIDiffExpSet	Human Skeletal Muscle Myoblast (HSkMM)	In vitro	PostNatal	Skeletal Muscle	2	97	TWIST1, TBX15	http://discovery.lifemapsc.com/gene-expression-signals/high-throughput/large-scale-dataset-cultured-cell-collection/human-skeletal-muscle-myoblast-hskmm
0.313895	BIDiffExpSet	Human Skeletal Muscle Cells (HSkMC)	In vitro	PostNatal	Skeletal Muscle	2	99	TWIST1, TBX15	http://discovery.lifemapsc.com/gene-expression-signals/high-throughput/large-scale-dataset-cultured-cell-collection/human-skeletal-muscle-cells-hskmc
0.313891	AnatCompartment	Fourth Ventricle	In vivo	Prenatal-PostNatal	Brain	1	21	Aldoc	http://discovery.lifemapsc.com/in-vivo-development/brain/fourth-ventricle
0.313724	BIDiffExpSet	Human Preadipocyte-subcutaneous (HPA-s)	In vitro	PostNatal	Adipose	2	97	TWIST1, HYAL1	http://discovery.lifemapsc.com/gene-expression-signals/high-throughput/large-scale-dataset-cultured-cell-collection/human-preadipocyte-subcutaneous-hpa-s
0.310577	BIDiffExpSet	Human Mesenchymal Stem Cell-adipose (HMSC-ad)	In vitro	PostNatal	Adipose, Mesenchymal Stem Cells	2	97	HYAL1, FAM65C	http://discovery.lifemapsc.com/gene-expression-signals/high-throughput/large-scale-dataset-cultured-cell-collection/human-mesenchymal-stem-cell-adipose-hmsc-ad
0.310373	PDCell	Smooth muscle-like cells	In vitro	PostNatal	Smooth Muscle	1	5	DES	http://discovery.lifemapsc.com/stem-cell-differentiation/protocols/smooth-muscle-differentiation-smooth-muscle-differentiation-of-human-amniotic-fluid-stem-cells?TCCellID=3c03c195-bf4a-4ebd-9674-04096e316868
0.308929	Cell	Pre-myocardial Cells	In vivo	Prenatal	Heart, Lateral Plate Mesoderm, Myocardium	1	14	Twist1	http://discovery.lifemapsc.com/in-vivo-development/lateral-plate-mesoderm/cardiogenic-mesoderm/pre-myocardial-cells
0.308825	BIDiffExpSet	Ventral Striatum	In vivo	PostNatal	Brain	3	648	Abcb6, Gabrg1, Rhob	http://discovery.lifemapsc.com/gene-expression-signals/high-throughput/large-scale-dataset-gensat/ventral-striatum
0.307249	BIDiffExpSet	Human Hair Dermal Papilla Cells (HHDPC)	In vitro	PostNatal	Hair, Dermis	2	99	TWIST1, TBX15	http://discovery.lifemapsc.com/gene-expression-signals/high-throughput/large-scale-dataset-cultured-cell-collection/human-hair-dermal-papilla-cells-hhdpc
0.306581	BIDiffExpSet	Human Skeletal Muscle Satellite Cells (HSkMSC)	In vitro	PostNatal	Skeletal Muscle	2	99	TWIST1, TBX15	http://discovery.lifemapsc.com/gene-expression-signals/high-throughput/large-scale-dataset-cultured-cell-collection/human-skeletal-muscle-satellite-cells-hskmsc
0.30636	BIDiffExpSet	Human Renal Epithelial Cells (HREpiC)	In vitro	PostNatal	Kidney, Epithelial Cells	2	99	PRSS8, EEF1A2	http://discovery.lifemapsc.com/gene-expression-signals/high-throughput/large-scale-dataset-cultured-cell-collection/human-renal-epithelial-cells-hrepic
0.306141	BIDiffExpSet	Small Intestine	In vivo	PostNatal	Intestine	2	98	DGAT1, DES	http://discovery.lifemapsc.com/gene-expression-signals/high-throughput/large-scale-dataset-gnf-biogps/small-intestine
0.305693	Cell	Oogonia	In vivo	Prenatal	Gonad, Ovary, Female Gametocytes, Germ Cells	1	6	MAGEA4	http://discovery.lifemapsc.com/in-vivo-development/ovary/ovigerous-cord/oogonia
0.305488	BIDiffExpSet	Lymphnode	In vivo	PostNatal	Lymph	2	98	IL10RA, CR2	http://discovery.lifemapsc.com/gene-expression-signals/high-throughput/large-scale-dataset-gnf-biogps/lymph-node
0.302792	BIDiffExpSet	Bone Marrow CD34+ Cells	In vitro	PostNatal	Blood	3	100	HBA2, NFE2, CA2	http://discovery.lifemapsc.com/gene-expression-signals/high-throughput/large-scale-dataset-cultured-cell-collection/bone-marrow-cd34-cells
0.302356	BIDiffExpSet	Human Pulmonary Alveolar Epithelial Cells (HPAEpiC)	In vitro	PostNatal	Lung, Epithelial Cells	2	98	FOXA2, PRSS8	http://discovery.lifemapsc.com/gene-expression-signals/high-throughput/large-scale-dataset-cultured-cell-collection/human-pulmonary-alveolar-epithelial-cells-hpaepic
0.300575	BIDiffExpSet	Human Dermal Fibroblasts-fetal (HDF-f)	In vitro	Prenatal	Dermis, Fibroblasts	2	98	TWIST1, TBX15	http://discovery.lifemapsc.com/gene-expression-signals/high-throughput/large-scale-dataset-cultured-cell-collection/human-dermal-fibroblasts-fetal-hdf-f
0.300544	Cell	Alveolar Epithelial Type 2 Cells	In vivo	Prenatal-PostNatal	Lung, Epithelial Cells	1	11	Foxa2	http://discovery.lifemapsc.com/in-vivo-development/lung/alveoli/alveolar-epithelial-type-2-cells
0.29736	PDCell	Dopaminergic neuron-like cells	In vitro	Prenatal-PostNatal	Brain, Dopaminergic Neurons, Neurons	1	10	Foxa2	http://discovery.lifemapsc.com/stem-cell-differentiation/protocols/dopaminergic-neurons-differentiation-generation-of-dopaminergic-neurons-using-valproic-acid-and-zonisamide?TCCellID=8d79a48b-a844-4317-bff0-1e75a4d5ad1b
0.29736	PDCell	Chondrocytes	In vitro	PostNatal	Bone, Cartilage	1	9	SOX6	http://discovery.lifemapsc.com/stem-cell-differentiation/protocols/bone-cartilage-differentiation-chondrogenic-differentiation-of-human-bone-marrow-derived-mesenchymal-stem-cells?TCCellID=82a1453e-bada-43b5-b2d7-dc29a1e5820f
0.296975	Cell	Extraembryonic Endoderm Cells	In vivo	Prenatal	Hypoblast, Yolk Sac	1	20	Foxa2	http://discovery.lifemapsc.com/in-vivo-development/hypoblast/extraembryonic-endoderm/extraembryonic-endoderm-cells
0.296592	PDCell	Ventral midbrain dopaminergic neurons-like cells	In vitro	Prenatal-PostNatal	Brain, Dopaminergic Neurons, Neurons	1	8	FOXA2	http://discovery.lifemapsc.com/stem-cell-differentiation/protocols/dopaminergic-neurons-differentiation-purification-of-stem-cell-derived-dopaminergic-neurons-by-isolation-of-ncam1-positive-cells?TCCellID=3d239141-ac94-4e58-bc13-a003a07b4e15
0.294585	BIDiffExpSet	H1-GFP	In vitro	Prenatal	Inner Cell Mass	2	98	PRSS8, LIN28A	http://discovery.lifemapsc.com/gene-expression-signals/high-throughput/large-scale-dataset-cultured-cell-collection/h1-gfp
0.294585	BIDiffExpSet	ESI-053	In vitro	Prenatal	Inner Cell Mass	2	98	PRSS8, LIN28A	http://discovery.lifemapsc.com/gene-expression-signals/high-throughput/large-scale-dataset-cultured-cell-collection/esi-053
0.294472	BIDiffExpSet	Placenta	In vivo	Prenatal	Placenta	2	128	STS, HBE1	http://discovery.lifemapsc.com/gene-expression-signals/high-throughput/large-scale-dataset-barcode-u133-plus-2-0/placenta
0.293689	BIDiffExpSet	Bone Marrow CD133+ Cells	In vitro	PostNatal	Blood	2	100	HBA2, NFE2	http://discovery.lifemapsc.com/gene-expression-signals/high-throughput/large-scale-dataset-cultured-cell-collection/bone-marrow-cd133-cells
0.293627	PDCell	Cardiomyocyte-like cells	In vitro	Prenatal-PostNatal	Heart	1	9	DES	http://discovery.lifemapsc.com/stem-cell-differentiation/protocols/heart-myocardium-differentiation-spontaneous-differentiation-of-cardiomyocytes-from-human-embryonic-stem-cells?TCCellID=59435048-1bb3-44b7-be7b-44bfad7961fd
0.293627	PDCell	Midbrain dopaminergic-like neurons	In vitro	Prenatal-PostNatal	Brain, Dopaminergic Neurons, Neurons	1	11	Foxa2	http://discovery.lifemapsc.com/stem-cell-differentiation/protocols/dopaminergic-neurons-differentiation-generation-and-purification-of-nurr1-positive-dopaminergic-neurons?TCCellID=86390f07-6786-4b6a-a193-e0e8bddb39c0
0.293578	BIDiffExpSet	ESI-049	In vitro	Prenatal	Inner Cell Mass	2	98	PRSS8, LIN28A	http://discovery.lifemapsc.com/gene-expression-signals/high-throughput/large-scale-dataset-cultured-cell-collection/esi-049
0.292204	Cell	Astrocyte Precursor Cells	In vivo	Prenatal-PostNatal	Neural Tube, Astrocytes	1	16	Aldh1l1	http://discovery.lifemapsc.com/in-vivo-development/neural-tube/pv3-neural-domain/astrocyte-precursor-cells
0.285621	Cell	Astrocyte Precursor Cells	In vivo	Prenatal-PostNatal	Neural Tube, Astrocytes	1	16	Aldh1l1	http://discovery.lifemapsc.com/in-vivo-development/neural-tube/pv1-neural-domain/astrocyte-precursor-cells
0.282443	BIDiffExpSet	Temporal Lobe	In vivo	PostNatal	Brain	2	100	ALDOC, EEF1A2	http://discovery.lifemapsc.com/gene-expression-signals/high-throughput/large-scale-dataset-gnf-biogps/temporal-lobe
0.282333	Cell	Cardiac Neural Crest Cells	In vivo	Prenatal	Neural Crest, Head Mesenchyme	1	27	Hand2	http://discovery.lifemapsc.com/in-vivo-development/head-mesenchyme/branchial-arch-346/cardiac-neural-crest-cells
0.279492	BIDiffExpSet	Prefrontal Cortex	In vivo	PostNatal	Brain	2	100	ALDOC, EEF1A2	http://discovery.lifemapsc.com/gene-expression-signals/high-throughput/large-scale-dataset-gnf-biogps/prefrontal-cortex
0.279492	BIDiffExpSet	Subthalamic Nucleus	In vivo	PostNatal	Brain	2	100	ALDOC, EEF1A2	http://discovery.lifemapsc.com/gene-expression-signals/high-throughput/large-scale-dataset-gnf-biogps/subthalamic-nucleus
0.278904	BIDiffExpSet	Colonic Mucosal (ibs)	In vivo	PostNatal	Colon	2	199	DGAT1, TRPM4	http://discovery.lifemapsc.com/gene-expression-signals/high-throughput/large-scale-dataset-barcode-u133a/colonic-mucosal-ibs
0.278324	BIDiffExpSet	Cingulate Cortex	In vivo	PostNatal	Brain	2	100	ALDOC, EEF1A2	http://discovery.lifemapsc.com/gene-expression-signals/high-throughput/large-scale-dataset-gnf-biogps/cingulate-cortex
0.277122	AnatCompartment	Distal Tubule	In vivo	Prenatal-PostNatal	Kidney	1	26	Aldh1l1	http://discovery.lifemapsc.com/in-vivo-development/kidney/distal-tubule
0.276862	TCCell	Schwann cells	In vitro	PostNatal	Peripheral Nervous System, Schwann Cells, Glial Cells	1	18	Twist1	http://discovery.lifemapsc.com/stem-cell-differentiation/in-vitro-cells/glial-cells-schwann-cells-mus-musculus-schwann-cells-university-of-bielefeld
0.276093	Cell	Sclerotome Cells	In vivo	Prenatal	Somite, Bone, Cartilage, Tendon &amp; Ligament	1	18	Twist1	http://discovery.lifemapsc.com/in-vivo-development/somite/sacral-mesenchymal-sclerotome/sclerotome-cells
0.274098	Cell	Hemangioblasts	In vivo	Prenatal	Primitive Streak, Blood, Endothelium	1	18	Hbb-bh1	http://discovery.lifemapsc.com/in-vivo-development/primitive-streak/posterior-primitive-streak/hemangioblasts
0.270572	Cell	Basophils	In vivo	Prenatal-PostNatal	Blood	1	17	PIM1	http://discovery.lifemapsc.com/in-vivo-development/blood/peripheral-blood/basophils
0.270122	PDCell	Mesenchymal stem cells	In vitro	Prenatal	Mesenchymal Stem Cells	1	16	TWIST1	http://discovery.lifemapsc.com/stem-cell-differentiation/protocols/smooth-muscle-differentiation-vascular-smooth-muscle-generation-via-mesenchymal-intermediates?TCCellID=db6af5ec-8350-4acb-acdf-94c7a05a740e
0.269898	Cell	Astrocyte Precursor Cells	In vivo	Prenatal-PostNatal	Neural Tube, Astrocytes	1	17	Aldh1l1	http://discovery.lifemapsc.com/in-vivo-development/neural-tube/pv2-neural-domain/astrocyte-precursor-cells
0.269454	Cell	Hepatoblasts	In vivo	Prenatal	Liver, Epithelial Cells	1	38	Foxa2	http://discovery.lifemapsc.com/in-vivo-development/liver/liver-bud/hepatoblasts
0.267085	Cell	Sclerotome Cells	In vivo	Prenatal	Somite, Bone, Cartilage, Tendon &amp; Ligament	1	19	Twist1	http://discovery.lifemapsc.com/in-vivo-development/somite/lumbar-mesenchymal-sclerotome/sclerotome-cells
0.263653	Cell	Oligodendrocyte Precursor Cells	In vivo	Prenatal	Spinal Cord, Oligodendrocytes	1	15	Sox6	http://discovery.lifemapsc.com/in-vivo-development/spinal-cord/spinal-cord-white-matter/oligodendrocyte-precursor-cells
0.26138	Cell	Cardiac Neural Crest Cells	In vivo	Prenatal	Neural Crest	1	23	Hand2	http://discovery.lifemapsc.com/in-vivo-development/neural-crest/cardiac-neural-crest/cardiac-neural-crest-cells
0.261196	AnatCompartment	Rectum	In vivo	Prenatal-PostNatal	Colon	1	42	PRSS8	http://discovery.lifemapsc.com/in-vivo-development/colon/rectum
0.258696	Cell	Immature Endochondral Osteoblasts	In vivo	Prenatal	Bone	1	27	Twist1	http://discovery.lifemapsc.com/in-vivo-development/bone/zeugopod-periosteum/immature-endochondral-osteoblasts
0.258696	Cell	Immature Endochondral Osteoblasts	In vivo	Prenatal	Bone	1	27	Twist1	http://discovery.lifemapsc.com/in-vivo-development/bone/stylopod-periosteum/immature-endochondral-osteoblasts
0.258541	AnatCompartment	Head Mesenchyme	In vivo	Prenatal	Head Mesenchyme	2	98	Twist1, Des	http://discovery.lifemapsc.com/in-vivo-development/head-mesenchyme/head-mesenchyme
0.258027	BIDiffExpSet	Dorsal Horn	In vivo	PostNatal	Spinal Cord	5	908	Sncg, Abcb6, Aldoc, Gabrg1, Aldh1l1	http://discovery.lifemapsc.com/gene-expression-signals/high-throughput/large-scale-dataset-gensat/dorsal-horn
0.257162	Cell	Cardiomyocytes	In vivo	Prenatal	Heart, Myocardium	1	15	Hand2	http://discovery.lifemapsc.com/in-vivo-development/heart/outer-curvature/cardiomyocytes
0.257162	Cell	Immature Endochondral Osteoblasts	In vivo	Prenatal	Bone	1	27	Twist1	http://discovery.lifemapsc.com/in-vivo-development/bone/autopod-periosteum/immature-endochondral-osteoblasts
0.256007	Cell	Sclerotome Cells	In vivo	Prenatal	Somite, Bone, Cartilage, Tendon &amp; Ligament	1	21	Twist1	http://discovery.lifemapsc.com/in-vivo-development/somite/thoracic-mesenchymal-sclerotome/sclerotome-cells
0.255521	Cell	Immature Endochondral Osteoblasts	In vivo	Prenatal	Bone	1	35	Twist1	http://discovery.lifemapsc.com/in-vivo-development/bone/vertebrae/immature-endochondral-osteoblasts
0.25504	Cell	Oligodendrocyte Precursor Cells	In vivo	Prenatal	Brain, Neural Tube, Oligodendrocytes	1	19	Sox6	http://discovery.lifemapsc.com/in-vivo-development/neural-tube/motor-neural-progenitor-domain/oligodendrocyte-precursor-cells
0.255001	BIDiffExpSet	Skin	In vivo	PostNatal	Skin	6	1062	GUK1, PRSS8, NDRG2, CA2, NDUFS2, NINJ1	http://discovery.lifemapsc.com/gene-expression-signals/high-throughput/large-scale-dataset-human-protein-atlas-rna-sequencing-data/skin
0.253632	Cell	Mesenchymal Stem Cells	In vivo	Prenatal-PostNatal	Umbilical Cord, Mesenchymal Stem Cells	1	26	LIN28A	http://discovery.lifemapsc.com/in-vivo-development/umbilical-cord/whartons-jelly/mesenchymal-stem-cells
0.253021	AnatCompartment	Dorsal Aorta	In vivo	Prenatal	Heart	1	53	Hbb-bh1	http://discovery.lifemapsc.com/in-vivo-development/heart/dorsal-aorta
0.252269	Cell	Mature Ganglion Cells	In vivo	Prenatal-PostNatal	Eye, Ganglion, Retina, Neurons	1	22	Sncg	http://discovery.lifemapsc.com/in-vivo-development/eye/ganglion-cell-layer/mature-ganglion-cells
0.252121	Cell	Endochondral Preosteoblasts	In vivo	Prenatal	Bone	1	18	Twist1	http://discovery.lifemapsc.com/in-vivo-development/bone/endochondral-facial-bones/endochondral-preosteoblasts
0.251385	Cell	Immature Endochondral Osteoblasts	In vivo	Prenatal	Bone	1	33	Twist1	http://discovery.lifemapsc.com/in-vivo-development/bone/rib/immature-endochondral-osteoblasts
0.250377	Cell	Cranial Neural Crest Cells	In vivo	Prenatal	Neural Crest, Head Mesenchyme	1	24	Hand2	http://discovery.lifemapsc.com/in-vivo-development/head-mesenchyme/branchial-arch-2/cranial-neural-crest-cells
0.250106	BIDiffExpSet	Blood Vessel	In vivo	PostNatal	Endothelium	2	304	FGGY, C9orf135	http://discovery.lifemapsc.com/gene-expression-signals/high-throughput/large-scale-dataset-homer/blood-vessel
0.249953	TCCell	Bone marrow-derived mesenchymal stem cells	In vitro	PostNatal	Bone, Mesenchymal Stem Cells	1	34	FOXA2	http://discovery.lifemapsc.com/stem-cell-differentiation/in-vitro-cells/bone-mesenchymal-stem-cells-homo-sapiens-bone-marrow-derived-mesenchymal-stem-cells-tel-aviv-university
0.249255	Cell	Endochondral Preosteoblasts	In vivo	Prenatal	Bone	1	19	Twist1	http://discovery.lifemapsc.com/in-vivo-development/bone/rostral-endochondral-facial-bones/endochondral-preosteoblasts
0.249255	Cell	Endochondral Preosteoblasts	In vivo	Prenatal	Bone	1	19	Twist1	http://discovery.lifemapsc.com/in-vivo-development/bone/caudal-facial-endochondral-bones/endochondral-preosteoblasts
0.249255	Cell	Presumptive Suture Cells	In vivo	Prenatal	Bone	1	20	Twist1	http://discovery.lifemapsc.com/in-vivo-development/bone/facial-sutures/presumptive-suture-cells
0.248706	Cell	Distal Tubule Cells	In vivo	Prenatal-PostNatal	Kidney, Epithelial Cells	1	34	Aldh1l1	http://discovery.lifemapsc.com/in-vivo-development/kidney/distal-tubule/distal-tubule-cells
0.248164	Cell	Intramembranous Preosteoblasts	In vivo	Prenatal	Bone	1	19	Twist1	http://discovery.lifemapsc.com/in-vivo-development/bone/rostral-skull-membranous-bones/intramembranous-preosteoblasts
0.245148	AnatCompartment	Mandibular Process	In vivo	Prenatal-PostNatal	Bone	2	78	Foxa2, Hand2	http://discovery.lifemapsc.com/in-vivo-development/bone/mandibular-process
0.243591	Cell	Sclerotome Cells	In vivo	Prenatal	Somite, Bone, Cartilage, Tendon &amp; Ligament	1	23	Twist1	http://discovery.lifemapsc.com/in-vivo-development/somite/cervical-mesenchymal-sclerotome/sclerotome-cells
0.242527	Cell	Cardiomyocytes	In vivo	Prenatal	Heart, Myocardium	1	26	Hand2	http://discovery.lifemapsc.com/in-vivo-development/heart/outflow-tract/cardiomyocytes
0.242292	BIDiffExpSet	Septum	In vivo	PostNatal	Brain	6	731	Slc6a6, Sncg, Aldoc, Gabrg1, Rhob, Aldh1l1	http://discovery.lifemapsc.com/gene-expression-signals/high-throughput/large-scale-dataset-gensat/septum
0.240816	Cell	Corneocytes	In vivo	Prenatal-PostNatal	Epidermis, Epithelial Cells	1	33	Prss8	http://discovery.lifemapsc.com/in-vivo-development/epidermis/stratified-epidermis/corneocytes
0.238673	BIDiffExpSet	Ventral Horn	In vivo	PostNatal	Spinal Cord	3	835	Abcb6, Gabrg1, Aldh1l1	http://discovery.lifemapsc.com/gene-expression-signals/high-throughput/large-scale-dataset-gensat/ventral-horn
0.238543	Cell	Intramembranous Preosteoblasts	In vivo	Prenatal	Bone	1	23	Twist1	http://discovery.lifemapsc.com/in-vivo-development/bone/membranous-facial-bones/intramembranous-preosteoblasts
0.237507	AnatCompartment	Umbilical Veins	In vivo	Prenatal	Umbilical Cord	1	63	PIM1	http://discovery.lifemapsc.com/in-vivo-development/umbilical-cord/umbilical-veins
0.236899	Cell	Heart Tube Cells	In vivo	Prenatal	Heart, Myocardium	1	22	Hand2	http://discovery.lifemapsc.com/in-vivo-development/heart/heart-tube/heart-tube-cells
0.236032	AnatCompartment	Choroid Plexus	In vivo	Prenatal-PostNatal	Brain, Choroid Plexus	3	146	Ndrg2, Slc16a9, Car2	http://discovery.lifemapsc.com/in-vivo-development/brain/choroid-plexus
0.233908	Cell	Limbal Basal Epithelial Cells	In vivo	Prenatal-PostNatal	Eye, Cornea, Epithelial Cells	1	48	FOXA2	http://discovery.lifemapsc.com/in-vivo-development/eye/limbus-epithelium/limbal-basal-epithelial-cells
0.228342	Cell	Mature Hepatocytes	In vivo	PostNatal	Liver	1	30	Foxa2	http://discovery.lifemapsc.com/in-vivo-development/liver/liver-lobule/mature-hepatocytes
0.22725	PDCell	Ventral/hypothalamic-like neurons	In vitro	Prenatal-PostNatal	Brain, Neurons	1	58	SNCG	http://discovery.lifemapsc.com/stem-cell-differentiation/protocols/brain-dopaminergic-neurons-differentiation-generation-of-midbrain-dopaminergic-forebrain-and-hypothalamic-neural-progenitors?TCCellID=6d9f27d7-9570-41d5-9f9b-74acd95015a6
0.225925	Cell	Limb Muscle Progenitor Cells	In vivo	Prenatal	Limb, Skeletal Muscle	2	113	Tbx15, Hand2	http://discovery.lifemapsc.com/in-vivo-development/limb/forelimb-myotome/limb-muscle-progenitor-cells
0.224394	PDCell	HyStem+BMP4-induced MEL2 cells	In vitro	Prenatal-PostNatal	Bone	2	107	HAND2, SLC16A9	http://discovery.lifemapsc.com/stem-cell-differentiation/in-vitro-cells/purestem-mel2-ncr-fac-progenitor?TCCellID=58e9a969-53d5-4ed5-8974-4b017b2752f1
0.222972	Cell	Choroid Plexus Progenitor Cells	In vivo	Prenatal	Brain, Brain Barriers, Choroid Plexus	2	113	CA2, Hbb-y	http://discovery.lifemapsc.com/in-vivo-development/brain/choroid-plexus/choroid-plexus-progenitor-cells
0.222222	BIDiffExpSet	Pelvic Urethra of Male/mesenchymal Layer of Pelvic Urethra of Male/mesenchymal Layer of Dorsal Pelvic Urethra of Male/submucosa of Dorsal Pelvic Urethra of Male	In vivo	Prenatal-PostNatal	Lower Urinary Tract	1	12	Twist1	http://discovery.lifemapsc.com/gene-expression-signals/high-throughput/large-scale-dataset-gudmap/pelvic-urethra-of-male/mesenchymal-layer-of-pelvic-urethra-of-male/mesenchymal-layer-of-dorsal-pelvic-urethra-of-male/submucosa-of-dorsal-pelvic-urethra-of-male
0.222222	BIDiffExpSet	Pelvic Urethra of Male/mesenchymal Layer of Pelvic Urethra of Male/mesenchymal Layer of Ventral Pelvic Urethra of Male/muscularis Mucosa of Ventral Pelvic Urethra of Male	In vivo	Prenatal-PostNatal	Lower Urinary Tract	1	6	Twist1	http://discovery.lifemapsc.com/gene-expression-signals/high-throughput/large-scale-dataset-gudmap/pelvic-urethra-of-male/mesenchymal-layer-of-pelvic-urethra-of-male/mesenchymal-layer-of-ventral-pelvic-urethra-of-male/muscularis-mucosa-of-ventral-pelvic-urethra-of-male
0.222222	BIDiffExpSet	Pelvic Urethra of Male/mesenchymal Layer of Pelvic Urethra of Male/mesenchymal Layer of Dorsal Pelvic Urethra of Male/muscularis Mucosa of Dorsal Pelvic Urethra of Male	In vivo	Prenatal-PostNatal	Lower Urinary Tract	1	8	Twist1	http://discovery.lifemapsc.com/gene-expression-signals/high-throughput/large-scale-dataset-gudmap/pelvic-urethra-of-male/mesenchymal-layer-of-pelvic-urethra-of-male/mesenchymal-layer-of-dorsal-pelvic-urethra-of-male/muscularis-mucosa-of-dorsal-pelvic-urethra-of-male
0.222222	BIDiffExpSet	Pelvic Urethra of Female/mesenchymal Layer of Pelvic Urethra of Female/mesenchymal Layer of Dorsal Pelvic Urethra of Female/lamina Propria of Dorsal Pelvic Urethra of Female	In vivo	Prenatal-PostNatal	Lower Urinary Tract	1	10	Twist1	http://discovery.lifemapsc.com/gene-expression-signals/high-throughput/large-scale-dataset-gudmap/pelvic-urethra-of-female/mesenchymal-layer-of-pelvic-urethra-of-female/mesenchymal-layer-of-dorsal-pelvic-urethra-of-female/lamina-propria-of-dorsal-pelvic-urethra-of-female
0.222222	BIDiffExpSet	Pelvic Urethra of Male/mesenchymal Layer of Pelvic Urethra of Male/mesenchymal Layer of Ventral Pelvic Urethra of Male/lamina Propria of Ventral Pelvic Urethra of Male	In vivo	Prenatal-PostNatal	Lower Urinary Tract	1	12	Twist1	http://discovery.lifemapsc.com/gene-expression-signals/high-throughput/large-scale-dataset-gudmap/pelvic-urethra-of-male/mesenchymal-layer-of-pelvic-urethra-of-male/mesenchymal-layer-of-ventral-pelvic-urethra-of-male/lamina-propria-of-ventral-pelvic-urethra-of-male
0.222222	BIDiffExpSet	Cavities and Their Linings/intraembryonic Coelom/diaphragm	In vivo	Prenatal	Skeletal Muscle	1	111	Tbx15	http://discovery.lifemapsc.com/gene-expression-signals/high-throughput/large-scale-dataset-eurexpress/cavities-and-their-linings/intraembryonic-coelom/diaphragm
0.222222	BIDiffExpSet	Pelvic Urethra of Male/mesenchymal Layer of Pelvic Urethra of Male/mesenchymal Layer of Ventral Pelvic Urethra of Male/submucosa of Ventral Pelvic Urethra of Male	In vivo	Prenatal-PostNatal	Lower Urinary Tract	1	10	Twist1	http://discovery.lifemapsc.com/gene-expression-signals/high-throughput/large-scale-dataset-gudmap/pelvic-urethra-of-male/mesenchymal-layer-of-pelvic-urethra-of-male/mesenchymal-layer-of-ventral-pelvic-urethra-of-male/submucosa-of-ventral-pelvic-urethra-of-male
0.222222	BIDiffExpSet	Vagina/lower Part of Vagina/mesenchymal Layer of Lower Part of Vagina	In vivo	Prenatal-PostNatal	Reproductive System	1	9	Twist1	http://discovery.lifemapsc.com/gene-expression-signals/high-throughput/large-scale-dataset-gudmap/vagina/lower-part-of-vagina/mesenchymal-layer-of-lower-part-of-vagina
0.222222	BIDiffExpSet	Pelvic Urethra of Female/mesenchymal Layer of Pelvic Urethra of Female/mesenchymal Layer of Ventral Pelvic Urethra of Female/lamina Propria of Ventral Pelvic Urethra of Female	In vivo	Prenatal-PostNatal	Lower Urinary Tract	1	10	Twist1	http://discovery.lifemapsc.com/gene-expression-signals/high-throughput/large-scale-dataset-gudmap/pelvic-urethra-of-female/mesenchymal-layer-of-pelvic-urethra-of-female/mesenchymal-layer-of-ventral-pelvic-urethra-of-female/lamina-propria-of-ventral-pelvic-urethra-of-female
0.222222	BIDiffExpSet	Pelvic Urethra of Male/mesenchymal Layer of Pelvic Urethra of Male/mesenchymal Layer of Dorsal Pelvic Urethra of Male/lamina Propria of Dorsal Pelvic Urethra of Male	In vivo	Prenatal-PostNatal	Lower Urinary Tract	1	11	Twist1	http://discovery.lifemapsc.com/gene-expression-signals/high-throughput/large-scale-dataset-gudmap/pelvic-urethra-of-male/mesenchymal-layer-of-pelvic-urethra-of-male/mesenchymal-layer-of-dorsal-pelvic-urethra-of-male/lamina-propria-of-dorsal-pelvic-urethra-of-male
0.222222	BIDiffExpSet	Brain/forebrain/telencephalon/choroid Invagination	In vivo	Prenatal	Brain	1	49	Slc16a9	http://discovery.lifemapsc.com/gene-expression-signals/high-throughput/large-scale-dataset-eurexpress/brain/forebrain/telencephalon/choroid-invagination
0.221502	PDCell	HyStem+BMP4-induced 7SMOO32 cells	In vitro	Prenatal-PostNatal	Adipose	2	106	NDRG2, ALDH1L1	http://discovery.lifemapsc.com/stem-cell-differentiation/in-vitro-cells/purestem-7smoo32-ncr-fac-meso-progenitor?TCCellID=2e4503d4-a082-4e2e-9733-eda19488c736
0.221065	BIDiffExpSet	Entorhinal Cortex	In vivo	PostNatal	Brain	1	35	GABRG1	http://discovery.lifemapsc.com/gene-expression-signals/high-throughput/large-scale-dataset-barcode-u133-plus-2-0/entorhinal-cortex
0.220738	Cell	Protoplasmic Astrocyte Cells	In vivo	Prenatal-PostNatal	Brain, Astrocytes, Glial Cells	2	104	Aldoc, Car2	http://discovery.lifemapsc.com/in-vivo-development/brain/neocortex/protoplasmic-astrocyte-cells
0.21868	BIDiffExpSet	Bronchoalveolar Lavage Cells	In vivo	PostNatal	Lung	1	109	Tnfrsf21	http://discovery.lifemapsc.com/gene-expression-signals/high-throughput/large-scale-dataset-barcode-430-2-0/bronchoalveolar-lavage-cells
0.218506	OrganSystem	Fibroblasts	In vivo	Prenatal-PostNatal	Fibroblasts	1	143	TWIST1	http://discovery.lifemapsc.com/in-vivo-development/fibroblasts
0.217701	BIDiffExpSet	Brain/midbrain	In vivo	Prenatal	Brain	10	1427	Guk1, Pde2a, Chrd, Slc6a8, Foxa2, Gabrg1, Ndrg2, Ndufs2, Aldh1l1, Akr1b3	http://discovery.lifemapsc.com/gene-expression-signals/high-throughput/large-scale-dataset-mgi/brain/midbrain
0.217536	BIDiffExpSet	Trachea	In vivo	PostNatal	Lung	1	206	TNFRSF21	http://discovery.lifemapsc.com/gene-expression-signals/high-throughput/large-scale-dataset-homer/trachea
0.217118	PDCell	Mature follicles	In vitro	PostNatal	Ovary	1	76	Aldoc	http://discovery.lifemapsc.com/stem-cell-differentiation/in-vitro-cells/ovary-mus-musculus-secondary-follicles-northwestern-university?TCCellID=3300bbd0-1da7-48b6-8acc-ad9be3865f1a
0.216491	BIDiffExpSet	Tonsil ; Germinal Center Cells	In vivo	PostNatal	Tonsil	7	1557	NFE2, CDCA7L, F11R, PTPN7, SOX6, CR2, AKR1B1	http://discovery.lifemapsc.com/gene-expression-signals/high-throughput/large-scale-dataset-human-protein-atlas-protein-expression-data/tonsil-germinal-center-cells
0.214536	AnatCompartment	Lateral Ventricle	In vivo	Prenatal-PostNatal	Brain	5	1550	SPTB, F11R, NDRG2, HAND2, AKR1B1	http://discovery.lifemapsc.com/in-vivo-development/brain/lateral-ventricle
0.214206	PDCell	HyStem+TGFbeta3+GDF5-induced 4D20.8 cells	In vitro	Prenatal-PostNatal	Bone, Cartilage	2	106	NDRG2, RHOB	http://discovery.lifemapsc.com/stem-cell-differentiation/in-vitro-cells/purestem-4d20-8-ncr-fac-progenitor?TCCellID=9b7724d8-05c9-4f07-89e4-6aa3cdb593e2
0.214045	PDCell	Mesoderm-like cells	In vitro	Prenatal	Uncategorized	1	111	FOXA2	http://discovery.lifemapsc.com/stem-cell-differentiation/protocols/heart-mesoderm-myocardium-differentiation-derivation-of-cardiomyocytes-from-pluripotent-stem-cells-and-sorting-for-vcam1-marker?TCCellID=f18f568f-744b-4493-9d46-ce988e7501db
0.213436	Cell	Hematopoietic Stem Cells	In vivo	Prenatal	Liver, Blood	2	119	Slc16a9, Car2	http://discovery.lifemapsc.com/in-vivo-development/liver/liver-bud/hematopoietic-stem-cells
0.213234	AnatCompartment	Atrioventricular Node	In vivo	Prenatal	Heart	1	100	HBA1	http://discovery.lifemapsc.com/in-vivo-development/heart/atrioventricular-node
0.213184	Cell	Dermal Fibroblasts	In vivo	Prenatal-PostNatal	Dermis, Fibroblasts	2	132	Sncg, F11r	http://discovery.lifemapsc.com/in-vivo-development/dermis/dorsal-dermis/dermal-fibroblasts
0.213184	Cell	Testis Somatic Cells	In vivo	Prenatal	Gonad, Testis	1	101	Utrn	http://discovery.lifemapsc.com/in-vivo-development/gonad/primitive-gonad/testis-somatic-cells
0.211816	Cell	Immature Schwann Cells	In vivo	Prenatal	Peripheral Nervous System, Schwann Cells	1	82	Sncg	http://discovery.lifemapsc.com/in-vivo-development/peripheral-nervous-system/peripheral-nerve-domain/immature-schwann-cells
0.211358	BIDiffExpSet	Appendix ; Lymphoid Tissue	In vivo	PostNatal	Colon	6	1352	CDCA7L, F11R, PTPN7, HAND2, CR2, AKR1B1	http://discovery.lifemapsc.com/gene-expression-signals/high-throughput/large-scale-dataset-human-protein-atlas-protein-expression-data/appendix-lymphoid-tissue
0.211313	BIDiffExpSet	CERVIX	In vivo	PostNatal	Uterus	2	162	PDE2A, HYAL1	http://discovery.lifemapsc.com/gene-expression-signals/high-throughput/large-scale-dataset-tiger/cervix
0.211295	PDCell	Mesenchymal Progenitor Cells - Passage 2	In vitro	Prenatal	Uncategorized	1	105	LIN28A	http://discovery.lifemapsc.com/stem-cell-differentiation/protocols/adipose-differentiation-generation-of-adipocytes-from-human-pluripotent-stem-cells-using-viral-transduction?TCCellID=354e9104-2e38-4776-bd14-95425a956a09
0.211201	Cell	Cushion Mesenchymal Cells	In vivo	Prenatal	Heart, Endocardium	1	102	Twist1	http://discovery.lifemapsc.com/in-vivo-development/heart/endocardium/cushion-mesenchymal-cells
0.210552	PDCell	Vascular endothelial growth factor-induced embryoid bodies	In vitro	Prenatal	Uncategorized	1	102	SOX6	http://discovery.lifemapsc.com/stem-cell-differentiation/protocols/endothelium-differentiation-two-step-protocol-for-endothelial-differentiation-by-embryoid-body-formation-and-sorting?TCCellID=db05a9d8-2cd1-4bac-9a2b-817ac9ddfca2
0.210415	PDCell	Definitive endoderm-like cells	In vitro	Prenatal	Uncategorized	1	106	FOXA2	http://discovery.lifemapsc.com/stem-cell-differentiation/protocols/endoderm-differentiation-generation-and-expansion-of-endodermal-progenitor-cells?TCCellID=09ec282f-2028-4b9f-b379-293d04de425b
0.209962	Cell	Mature Sertoli Cells	In vivo	PostNatal	Testis	1	100	1700028P14Rik	http://discovery.lifemapsc.com/in-vivo-development/testis/seminiferous-tubules/mature-sertoli-cells
0.209146	BIDiffExpSet	Cervix	In vivo	PostNatal	Uterus	1	95	PDE2A	http://discovery.lifemapsc.com/gene-expression-signals/high-throughput/large-scale-dataset-homer/cervix
0.207904	AnatCompartment	Diencephalic Ventricular Zone	In vivo	Prenatal	Neural Tube	2	176	Ndrg2, Aldh1l1	http://discovery.lifemapsc.com/in-vivo-development/neural-tube/diencephalic-ventricular-zone
0.207832	BIDiffExpSet	Sperm	In vivo	PostNatal	Testis	2	849	UTRN, LIN28A	http://discovery.lifemapsc.com/gene-expression-signals/high-throughput/large-scale-dataset-barcode-u133-plus-2-0/sperm
0.207794	Cell	Mesothelial Cells	In vivo	Prenatal	Liver, Mesoderm	1	105	Hbb-bh1	http://discovery.lifemapsc.com/in-vivo-development/mesoderm/hepatic-mesenchyme/mesothelial-cells
0.207752	Cell	pre Conventional Dendritic Cells	In vivo	Prenatal-PostNatal	Blood	1	103	Utrn	http://discovery.lifemapsc.com/in-vivo-development/blood/peripheral-blood/pre-conventional-dendritic-cells
0.207627	PDCell	Neural rosettes	In vitro	Prenatal	Uncategorized	1	103	Sncg	http://discovery.lifemapsc.com/stem-cell-differentiation/protocols/brain-neural-ectoderm-oligodendrocytes-spinal-cord-differentiation-generation-of-oligodendrocytes-from-epiblast-stem-cells?TCCellID=4ec98b80-c04a-48a0-a970-78f0dd06d6d4
0.207503	Cell	Cranial Neural Crest Cells	In vivo	Prenatal	Neural Crest, Head Mesenchyme	1	76	Hand2	http://discovery.lifemapsc.com/in-vivo-development/head-mesenchyme/branchial-arch-1/cranial-neural-crest-cells
0.206646	AnatCompartment	Conjunctival Epithelium	In vivo	Prenatal-PostNatal	Eye, Conjunctiva	1	109	TNFRSF21	http://discovery.lifemapsc.com/in-vivo-development/eye/conjunctival-epithelium
0.206646	Cell	Adult Oligodendrocyte Precursor Cells	In vivo	PostNatal	Brain, Neural Tube, Oligodendrocytes	1	101	Sox6	http://discovery.lifemapsc.com/in-vivo-development/neural-tube/cortical-sub-ventricular-zone/adult-oligodendrocyte-precursor-cells
0.206243	Cell	Proximal Tubule Cells	In vivo	Prenatal-PostNatal	Kidney, Epithelial Cells	2	125	Car2, Aldh1l1	http://discovery.lifemapsc.com/in-vivo-development/kidney/proximal-tubule/proximal-tubule-cells
0.206206	TCCell	PureStem™ 7PEND24, NCr-fac & Meso-prx Progenitor	In vitro	Prenatal	Neural Crest, Paraxial Mesoderm	1	106	TBX15	http://discovery.lifemapsc.com/stem-cell-differentiation/in-vitro-cells/purestem-7pend24-ncr-fac-meso-prx-progenitor
0.206127	TCCell	Secondary follicles	In vitro	PostNatal	Ovary	1	100	Hba-a1	http://discovery.lifemapsc.com/stem-cell-differentiation/in-vitro-cells/ovary-mus-musculus-secondary-follicles-northwestern-university
0.206058	BIDiffExpSet	Small Intestine	In vivo	PostNatal	Intestine	1	37	MAGEA4	http://discovery.lifemapsc.com/gene-expression-signals/high-throughput/large-scale-dataset-homer/small-intestine
0.205502	AnatCompartment	Thoracic Perivascular Adipose	In vivo	Prenatal-PostNatal	Adipose	1	126	Pim1	http://discovery.lifemapsc.com/in-vivo-development/adipose/thoracic-perivascular-adipose
0.204535	BIDiffExpSet	Testis ; Cells in Seminiferous Ducts	In vivo	PostNatal	Testis	8	2117	CDCA7L, F11R, PTPN7, SOX6, NDRG2, HAND2, PASD1, AKR1B1	http://discovery.lifemapsc.com/gene-expression-signals/high-throughput/large-scale-dataset-human-protein-atlas-protein-expression-data/testis-cells-in-seminiferous-ducts
0.204513	TCCell	PureStem™ 4D20.8, NCr-fac Progenitor	In vitro	Prenatal	Neural Crest	1	108	EEF1A2	http://discovery.lifemapsc.com/stem-cell-differentiation/in-vitro-cells/purestem-4d20-8-ncr-fac-progenitor
0.203599	Cell	Leydig Cells	In vivo	Prenatal-PostNatal	Testis	5	2090	F11R, UTRN, NDRG2, HAND2, AKR1B1	http://discovery.lifemapsc.com/in-vivo-development/testis/testis-interstitium/leydig-cells
0.203557	AnatCompartment	Cerebellar Ventricular Zone	In vivo	Prenatal-PostNatal	Neural Tube	1	125	Aldh1l1	http://discovery.lifemapsc.com/in-vivo-development/neural-tube/cerebellar-ventricular-zone
0.203091	PDCell	Oligodendrocyte-like cells	In vitro	Prenatal-PostNatal	Brain, Spinal Cord, Oligodendrocytes, Glial Cells	1	100	Gabrg1	http://discovery.lifemapsc.com/stem-cell-differentiation/protocols/brain-neural-ectoderm-oligodendrocytes-spinal-cord-differentiation-generation-of-oligodendrocytes-from-epiblast-stem-cells?TCCellID=7f7c4b78-96dc-41be-bc6e-f8c55f83da6a
0.202906	AnatCompartment	Liver Lobule	In vivo	Prenatal-PostNatal	Liver	2	201	Abcb6, Car2	http://discovery.lifemapsc.com/in-vivo-development/liver/liver-lobule
0.202667	PDCell	TGFbeta3+BMP7-induced chondrocytes	In vitro	Prenatal-PostNatal	Bone, Cartilage	1	100	FOXA2	http://discovery.lifemapsc.com/stem-cell-differentiation/in-vitro-cells/purestem-4d20-8-ncr-fac-progenitor?TCCellID=89fd6b26-92f8-4c5b-ae1b-1fa00cdd7b8e
0.20222	BIDiffExpSet	Metanephros/calyx	In vivo	Prenatal	Kidney	2	110	Prss8, Fggy	http://discovery.lifemapsc.com/gene-expression-signals/high-throughput/large-scale-dataset-eurexpress/metanephros/calyx
0.202146	PDCell	Oligodendrocyte progenitor cells	In vitro	Prenatal	Brain, Spinal Cord, Oligodendrocytes	1	102	Gabrg1	http://discovery.lifemapsc.com/stem-cell-differentiation/protocols/brain-neural-ectoderm-oligodendrocytes-spinal-cord-differentiation-generation-of-oligodendrocytes-from-epiblast-stem-cells?TCCellID=d85355e6-aade-484b-a83c-8c9d1085286d
0.20194	PDCell	TGFbeta3+BMP7-induced chondrocytes	In vitro	Prenatal-PostNatal	Bone, Cartilage	1	100	TBX15	http://discovery.lifemapsc.com/stem-cell-differentiation/in-vitro-cells/purestem-7pend24-ncr-fac-meso-prx-progenitor?TCCellID=fc6e2f68-5f63-41b6-bb7c-2275b188ae32
0.201843	Cell	Hepatocytes	In vivo	Prenatal-PostNatal	Liver	4	1430	Foxa2, F11R, NDRG2, CA2	http://discovery.lifemapsc.com/in-vivo-development/liver/liver-lobule/hepatocytes
0.201838	AnatCompartment	Testis Interstitium	In vivo	Prenatal-PostNatal	Testis	1	107	UTRN	http://discovery.lifemapsc.com/in-vivo-development/testis/testis-interstitium
0.201066	AnatCompartment	Proximal Tubule	In vivo	Prenatal-PostNatal	Kidney	1	98	Aldh1l1	http://discovery.lifemapsc.com/in-vivo-development/kidney/proximal-tubule
0.200671	PDCell	HyStem+BMP4-induced SK11 cells	In vitro	Prenatal-PostNatal	Bone, Cartilage	1	105	TBX15	http://discovery.lifemapsc.com/stem-cell-differentiation/in-vitro-cells/purestem-sk11-ncr-fac-meso-prx-progenitor?TCCellID=8bfdf408-a8fc-46f0-8db6-3372ecfbf224
0.200508	PDCell	HyStem+TGFbeta3+GDF5-induced 7PEND24 cells	In vitro	Prenatal-PostNatal	Bone	1	102	TBX15	http://discovery.lifemapsc.com/stem-cell-differentiation/in-vitro-cells/purestem-7pend24-ncr-fac-meso-prx-progenitor?TCCellID=ae02806d-2305-457b-8099-61e7b8cebb70
0.200508	TCCell	Bone marrow-derived mesenchymal stem cells (family)	In vitro	PostNatal	Bone, Mesenchymal Stem Cells	1	113	FOXA2	http://discovery.lifemapsc.com/stem-cell-differentiation/in-vitro-cells/bone-mesenchymal-stem-cells-homo-sapiens-bone-marrow-derived-mesenchymal-stem-cells-family
0.200408	AnatCompartment	Islets of Langerhans	In vivo	Prenatal-PostNatal	Pancreas	4	1577	SPTB, F11R, HAND2, AKR1B1	http://discovery.lifemapsc.com/in-vivo-development/pancreas/islets-of-langerhans
0.200379	PDCell	HyStem+BMP4-induced SM30 cells	In vitro	Prenatal-PostNatal	Adipose, Bone, Cartilage	1	104	SLC16A9	http://discovery.lifemapsc.com/stem-cell-differentiation/in-vitro-cells/purestem-sm30-ncr-fac-meso-latp-progenitor?TCCellID=75a695cd-c3f3-4d99-ab53-ebd453743dbb
0.197789	Cell	Mature Horizontal Cells	In vivo	PostNatal	Eye, Horizontal, Retina, Neurons	1	142	Sncg	http://discovery.lifemapsc.com/in-vivo-development/eye/inner-nuclear-layer/mature-horizontal-cells
0.19776	Cell	Mural Trophectoderm Cells	In vivo	Prenatal	Trophoblast	1	118	STS	http://discovery.lifemapsc.com/in-vivo-development/trophoblast/mural-trophectoderm/mural-trophectoderm-cells
0.197672	PDCell	HyStem+BMP4-induced E15 cells	In vitro	Prenatal-PostNatal	Adipose, Bone, Cartilage	1	108	SLC16A9	http://discovery.lifemapsc.com/stem-cell-differentiation/in-vitro-cells/purestem-e15-meso-prx-latp-progenitor?TCCellID=4c5af57c-b34f-4331-a41d-9d24284a3ee6
0.196637	TCCell	CyT49	In vitro	Prenatal	Inner Cell Mass	1	127	CDCA7L	http://discovery.lifemapsc.com/stem-cell-differentiation/in-vitro-cells/inner-cell-mass-homo-sapiens-cyt49-viacyte-novocell-san-diego-ca
0.196525	AnatCompartment	Loop of Henle	In vivo	Prenatal-PostNatal	Kidney	1	108	Aldh1l1	http://discovery.lifemapsc.com/in-vivo-development/kidney/loop-of-henle
0.195397	Cell	Basal Keratinocytes	In vivo	Prenatal-PostNatal	Hair, Epidermis, Epithelial Cells	1	150	TNFRSF21	http://discovery.lifemapsc.com/in-vivo-development/epidermis/embryonic-epidermis/basal-keratinocytes
0.195344	Cell	Ureteric Bud Tip Cells	In vivo	Prenatal	Kidney	1	149	Prss8	http://discovery.lifemapsc.com/in-vivo-development/kidney/ureteric-bud/ureteric-bud-tip-cells
0.195236	PDCell	HyStem+TGFbeta3+GDF5-induced SK11 cells	In vitro	Prenatal-PostNatal	Bone, Cartilage	1	104	TBX15	http://discovery.lifemapsc.com/stem-cell-differentiation/in-vitro-cells/purestem-sk11-ncr-fac-meso-prx-progenitor?TCCellID=6e35cfff-18cd-4942-a16b-aca737740601
0.194838	Cell	Primitive Heart Tube Cells	In vivo	Prenatal	Heart, Myocardium	1	118	Hand2	http://discovery.lifemapsc.com/in-vivo-development/heart/primitive-heart-tube/primitive-heart-tube-cells
0.194622	AnatCompartment	Trachea	In vivo	Prenatal-PostNatal	Lung	2	353	Foxa2, F11r	http://discovery.lifemapsc.com/in-vivo-development/lung/trachea
0.193719	Cell	Mature Choroid Plexus Cells	In vivo	Prenatal-PostNatal	Brain, Brain Barriers, Choroid Plexus, Epithelial Cells	2	166	Cish, F11r	http://discovery.lifemapsc.com/in-vivo-development/brain/choroid-plexus/mature-choroid-plexus-cells
0.193677	AnatCompartment	Stylopod Long Bone	In vivo	Prenatal-PostNatal	Bone	1	153	Slc44a1	http://discovery.lifemapsc.com/in-vivo-development/bone/stylopod-long-bone
0.192882	Cell	Mature Retinal Pigmented Epithelium Cells	In vivo	Prenatal-PostNatal	Eye, Retinal Pigmented Epithelium (RPE), Epithelial Cells	1	119	TNFRSF21	http://discovery.lifemapsc.com/in-vivo-development/eye/retinal-pigmented-epithelium/mature-retinal-pigmented-epithelium-cells
0.191959	BIDiffExpSet	Quadriceps	In vivo	PostNatal	Skeletal Muscle	1	91	FGGY	http://discovery.lifemapsc.com/gene-expression-signals/high-throughput/large-scale-dataset-barcode-u133a/quadriceps
0.191898	Cell	Schwann Precursor Cells	In vivo	Prenatal	Peripheral Nervous System, Schwann Cells	1	176	Hbb-y	http://discovery.lifemapsc.com/in-vivo-development/peripheral-nervous-system/peripheral-nerve-domain/schwann-precursor-cells
0.190904	PDCell	Vascular endothelial growth factor-induced cells	In vitro	Prenatal	Uncategorized	1	185	LIN28A	http://discovery.lifemapsc.com/stem-cell-differentiation/protocols/endothelium-differentiation-derivation-and-purification-of-endothelial-precursor-cells-following-tgf-beta-inhibition?TCCellID=47e623bd-4acd-4cd5-848c-0b4e8ee18772
0.189622	Cell	Loop of Henle Cells	In vivo	Prenatal-PostNatal	Kidney, Epithelial Cells	1	124	Aldh1l1	http://discovery.lifemapsc.com/in-vivo-development/kidney/loop-of-henle/loop-of-henle-cells
0.189289	Cell	Myelinating Oligodendrocyte Cells	In vivo	PostNatal	Brain, Oligodendrocytes, Glial Cells	2	254	Slc44a1, Car2	http://discovery.lifemapsc.com/in-vivo-development/brain/forebrain-white-matter/myelinating-oligodendrocyte-cells
0.189194	Cell	XX Germ Cells	In vivo	Prenatal	Gonad, Ovary, Female Gametocytes, Germ Cells	1	151	Lin28a	http://discovery.lifemapsc.com/in-vivo-development/ovary/ovigerous-cord/xx-germ-cells
0.188504	AnatCompartment	Zeugopod Epiphyseal End	In vivo	Prenatal-PostNatal	Bone	1	181	Ninj1	http://discovery.lifemapsc.com/in-vivo-development/bone/zeugopod-epiphyseal-end
0.186829	TCCell	Detroit 551	In vitro	Prenatal	Dermis, Fibroblasts	1	200	TBX15	http://discovery.lifemapsc.com/stem-cell-differentiation/in-vitro-cells/ccl-110-dermis-fibroblasts-homo-sapiens-detroit-551-atcc
0.186314	AnatCompartment	Primitive Spinal Cord	In vivo	Prenatal	Neural Tube	1	206	Foxa2	http://discovery.lifemapsc.com/in-vivo-development/neural-tube/primitive-spinal-cord
0.186257	Cell	Glycinergic Amacrine Cells	In vivo	Prenatal-PostNatal	Eye, Amacrine, Retina, Neurons	1	191	Sptb	http://discovery.lifemapsc.com/in-vivo-development/eye/inner-nuclear-layer/glycinergic-amacrine-cells
0.185846	BIDiffExpSet	Gastrocnemius Muscle	In vivo	PostNatal	Skeletal Muscle	2	213	Utrn, Sox6	http://discovery.lifemapsc.com/gene-expression-signals/high-throughput/large-scale-dataset-barcode-430-2-0/gastrocnemius-muscle
0.185116	AnatCompartment	Zeugopod Growth Plate	In vivo	Prenatal-PostNatal	Bone	1	184	Siah2	http://discovery.lifemapsc.com/in-vivo-development/bone/zeugopod-growth-plate
0.184671	Cell	Granulosa Cells	In vivo	Prenatal-PostNatal	Ovary	1	189	Osgin1	http://discovery.lifemapsc.com/in-vivo-development/ovary/primary-follicle/granulosa-cells
0.182576	OrganSystem	Tonsil	In vivo	Prenatal-PostNatal	Tonsil	1	231	CR2	http://discovery.lifemapsc.com/in-vivo-development/tonsil
0.182159	AnatCompartment	Membranous Facial Bones	In vivo	Prenatal-PostNatal	Bone	1	274	Plcd1	http://discovery.lifemapsc.com/in-vivo-development/bone/membranous-facial-bones
0.181593	Cell	Pre-Sertoli Cells	In vivo	Prenatal-PostNatal	Testis	1	224	Nfe2	http://discovery.lifemapsc.com/in-vivo-development/testis/testis-cord/pre-sertoli-cells
0.181561	BIDiffExpSet	Colonic Mucosa	In vivo	PostNatal	Colon	1	59	TMEM139	http://discovery.lifemapsc.com/gene-expression-signals/high-throughput/large-scale-dataset-barcode-u133-plus-2-0/colonic-mucosa
0.179734	BIDiffExpSet	Bladder	In vivo	PostNatal	Lower Urinary Tract	1	68	TNFRSF21	http://discovery.lifemapsc.com/gene-expression-signals/high-throughput/large-scale-dataset-homer/bladder
0.179053	Cell	Mature Rod Cells	In vivo	PostNatal	Eye, Photoreceptors, Retina, Neurons	1	185	Reep6	http://discovery.lifemapsc.com/in-vivo-development/eye/outer-nuclear-layer/mature-rod-cells
0.178479	BIDiffExpSet	Gastrocnemius	In vivo	PostNatal	Skeletal Muscle	1	96	Sox6	http://discovery.lifemapsc.com/gene-expression-signals/high-throughput/large-scale-dataset-barcode-430-2-0/gastrocnemius
0.17666	BIDiffExpSet	Gallbladder ; Glandular Cells	In vivo	PostNatal	Gall Bladder	14	2359	SLC6A6, NFE2, HYAL1, CDCA7L, F11R, PTPN7, TSPAN6, UTRN, SOX6, NDRG2, TRPM4, HAND2, CA2, AKR1B1	http://discovery.lifemapsc.com/gene-expression-signals/high-throughput/large-scale-dataset-human-protein-atlas-protein-expression-data/gallbladder-glandular-cells
0.176327	BIDiffExpSet	Human Mesenchymal Stem Cell-hepatic (HMSC-he)	In vitro	PostNatal	Liver, Mesenchymal Stem Cells	2	98	HYAL1, HAND2	http://discovery.lifemapsc.com/gene-expression-signals/high-throughput/large-scale-dataset-cultured-cell-collection/human-mesenchymal-stem-cell-hepatic-hmsc-he
0.176084	Cell	XY Germ Cells	In vivo	Prenatal	Gonad, Testis, Germ Cells, Male Gametocytes	1	238	Lin28a	http://discovery.lifemapsc.com/in-vivo-development/testis/testis-cord/xy-germ-cells
0.175352	Cell	Mononuclear Myocytes	In vivo	Prenatal	Skeletal Muscle	1	251	Lin28a	http://discovery.lifemapsc.com/in-vivo-development/skeletal-muscle/hyoid-arch-muscles/mononuclear-myocytes
0.175267	BIDiffExpSet	Salivary Gland	In vivo	PostNatal	Oral Cavity	2	109	GUK1, SLC25A1	http://discovery.lifemapsc.com/gene-expression-signals/high-throughput/large-scale-dataset-homer/salivary-gland
0.173285	BIDiffExpSet	SMALL INTESTINE	In vivo	PostNatal	Intestine	1	78	MAGEA4	http://discovery.lifemapsc.com/gene-expression-signals/high-throughput/large-scale-dataset-tiger/small-intestine
0.172128	BIDiffExpSet	Human Umbilical Vein Smooth Muscle Cells (HUVSMC)	In vitro	PostNatal	Umbilical Cord, Endothelium	2	99	TWIST1, HAND2	http://discovery.lifemapsc.com/gene-expression-signals/high-throughput/large-scale-dataset-cultured-cell-collection/human-umbilical-vein-smooth-muscle-cells-huvsmc
0.17176	BIDiffExpSet	Human Choroid Plexus Epithelial Cells (HCPEpiC)	In vitro	PostNatal	Brain, Choroid Plexus, Epithelial Cells	2	98	SLC16A9, CA2	http://discovery.lifemapsc.com/gene-expression-signals/high-throughput/large-scale-dataset-cultured-cell-collection/human-choroid-plexus-epithelial-cells-hcpepic
0.171262	BIDiffExpSet	Human Hippocampal Astrocytes	In vitro	PostNatal	Brain, Astrocytes	2	99	CA2, EEF1A2	http://discovery.lifemapsc.com/gene-expression-signals/high-throughput/large-scale-dataset-cultured-cell-collection/human-hippocampal-astrocytes
0.170906	BIDiffExpSet	Human Choroid Plexus Fibroblasts (HCPF)	In vitro	PostNatal	Brain, Choroid Plexus, Fibroblasts	2	97	SLC16A9, CA2	http://discovery.lifemapsc.com/gene-expression-signals/high-throughput/large-scale-dataset-cultured-cell-collection/human-choroid-plexus-fibroblasts-hcpf
0.169865	BIDiffExpSet	Human Neuron (HN)	In vitro	PostNatal	Neurons	2	98	CA2, EEF1A2	http://discovery.lifemapsc.com/gene-expression-signals/high-throughput/large-scale-dataset-cultured-cell-collection/human-neuron-1
0.169695	BIDiffExpSet	Human Non-Pigment Ciliary Epithelial Cells (HNPCEpiC)	In vitro	PostNatal	Eye, Epithelial Cells	2	97	SLC16A9, CA2	http://discovery.lifemapsc.com/gene-expression-signals/high-throughput/large-scale-dataset-cultured-cell-collection/human-non-pigment-ciliary-epithelial-cells-hnpcepic
0.169191	Cell	Endothelial Cells	In vivo	Prenatal	Brain, Endothelium, Blood Brain Barrier, Brain Barriers	1	301	Slc16a9	http://discovery.lifemapsc.com/in-vivo-development/brain/blood-brain-barrier/endothelial-cells
0.169152	BIDiffExpSet	Human Mammary Epithelial Cells (HMEpiC)	In vitro	PostNatal	Breast, Epithelial Cells	2	98	PRSS8, CA2	http://discovery.lifemapsc.com/gene-expression-signals/high-throughput/large-scale-dataset-cultured-cell-collection/human-mammary-epithelial-cells-hmepic
0.1672	BIDiffExpSet	Human EpiDermal Keratinocytes (HEK)	In vitro	PostNatal	Epidermis	2	98	PRSS8, CA2	http://discovery.lifemapsc.com/gene-expression-signals/high-throughput/large-scale-dataset-cultured-cell-collection/human-epidermal-keratinocytes-hek
0.166631	BIDiffExpSet	Human Lens Epithelial Cells (HLEpiC)	In vitro	PostNatal	Eye, Epithelial Cells	2	96	CA2, EEF1A2	http://discovery.lifemapsc.com/gene-expression-signals/high-throughput/large-scale-dataset-cultured-cell-collection/human-lens-epithelial-cells-hlepic
0.166386	BIDiffExpSet	Urinary Bladder ; Urothelial Cells	In vivo	PostNatal	Lower Urinary Tract	13	2196	SLC6A6, SNCG, NFE2, HYAL1, FOXA2, CDCA7L, F11R, PTPN7, TSPAN6, NDRG2, TRPM4, HAND2, AKR1B1	http://discovery.lifemapsc.com/gene-expression-signals/high-throughput/large-scale-dataset-human-protein-atlas-protein-expression-data/urinary-bladder-urothelial-cells
0.166148	BIDiffExpSet	Human EpiDermal Keratinocytes-adult (HEK-a)	In vitro	PostNatal	Epidermis	2	99	PRSS8, CA2	http://discovery.lifemapsc.com/gene-expression-signals/high-throughput/large-scale-dataset-cultured-cell-collection/human-epidermal-keratinocytes-adult-hek-a
0.165316	BIDiffExpSet	Human Umbilical Vein Endothelial Cells (HUVEC) (BioTime)	In vitro	PostNatal	Umbilical Cord, Endothelium	2	99	F11R, RHOB	http://discovery.lifemapsc.com/gene-expression-signals/high-throughput/large-scale-dataset-cultured-cell-collection/human-umbilical-vein-endothelial-cells-huvec-biotime
0.16157	BIDiffExpSet	Kidney ; Cells in Tubules	In vivo	PostNatal	Kidney	13	2287	SLC6A6, HYAL1, CDCA7L, F11R, PTPN7, TSPAN6, UTRN, SOX6, NDRG2, TRPM4, HAND2, CA2, AKR1B1	http://discovery.lifemapsc.com/gene-expression-signals/high-throughput/large-scale-dataset-human-protein-atlas-protein-expression-data/kidney-cells-in-tubules
0.160294	BIDiffExpSet	Brain/midbrain/lateral Wall/mantle Layer	In vivo	Prenatal	Brain, Neural Tube	3	243	Sncg, Apbb2, Aldh1l1	http://discovery.lifemapsc.com/gene-expression-signals/high-throughput/large-scale-dataset-eurexpress/brain/midbrain/lateral-wall/mantle-layer
0.158635	BIDiffExpSet	Human Hepatic Stellate Cells (HHSteC)	In vitro	PostNatal	Liver	1	97	HYAL1	http://discovery.lifemapsc.com/gene-expression-signals/high-throughput/large-scale-dataset-cultured-cell-collection/human-hepatic-stellate-cells-hhstec
0.15827	BIDiffExpSet	Human Keratocyte (HK)	In vitro	PostNatal	Eye	1	96	FAM65C	http://discovery.lifemapsc.com/gene-expression-signals/high-throughput/large-scale-dataset-cultured-cell-collection/human-keratocyte-hk
0.158225	BIDiffExpSet	Human Trabecular Meshwork Cells (HTMC)	In vitro	PostNatal	Eye	1	97	FAM65C	http://discovery.lifemapsc.com/gene-expression-signals/high-throughput/large-scale-dataset-cultured-cell-collection/human-trabecular-meshwork-cells-htmc
0.156734	BIDiffExpSet	Human Cardiac Fibroblasts-adult Ventrical (HCF-av)	In vitro	PostNatal	Heart, Fibroblasts	1	98	ALDH1L1	http://discovery.lifemapsc.com/gene-expression-signals/high-throughput/large-scale-dataset-cultured-cell-collection/human-cardiac-fibroblasts-adult-ventrical-hcf-av
0.156734	BIDiffExpSet	Adipocyte	In vivo	PostNatal	Adipose	1	98	ALDH1L1	http://discovery.lifemapsc.com/gene-expression-signals/high-throughput/large-scale-dataset-gnf-biogps/adipocyte
0.156606	BIDiffExpSet	Normal Human Articular Chondrocytes (NHAC)	In vitro	PostNatal	Cartilage	1	96	HYAL1	http://discovery.lifemapsc.com/gene-expression-signals/high-throughput/large-scale-dataset-cultured-cell-collection/normal-human-articular-chondrocytes-nhac
0.156229	BIDiffExpSet	Human Preadipocyte-visceral (HPA-v)	In vitro	PostNatal	Adipose	1	94	HYAL1	http://discovery.lifemapsc.com/gene-expression-signals/high-throughput/large-scale-dataset-cultured-cell-collection/human-preadipocyte-visceral-hpa-v
0.155897	BIDiffExpSet	Human Pulmonary Artery Smooth Muscle Cells (HPASMC)	In vitro	PostNatal	Lung, Smooth Muscle	1	97	CNTNAP3B	http://discovery.lifemapsc.com/gene-expression-signals/high-throughput/large-scale-dataset-cultured-cell-collection/human-pulmonary-artery-smooth-muscle-cells-hpasmc
0.15549	BIDiffExpSet	Human Villous Capillary Endothelial Cells (HVCEC)	In vitro	PostNatal	Intestine, Endothelium	1	98	PRSS8	http://discovery.lifemapsc.com/gene-expression-signals/high-throughput/large-scale-dataset-cultured-cell-collection/human-villous-capillary-endothelial-cells-hvcec
0.155369	BIDiffExpSet	MAMMARY GLAND	In vivo	PostNatal	Breast	1	101	CTAG2	http://discovery.lifemapsc.com/gene-expression-signals/high-throughput/large-scale-dataset-tiger/mammary-gland
0.155129	BIDiffExpSet	Dorsal Root Ganglion	In vivo	PostNatal	Spinal Cord	1	98	ALDOC	http://discovery.lifemapsc.com/gene-expression-signals/high-throughput/large-scale-dataset-gnf-biogps/dorsal-root-ganglion
0.155089	BIDiffExpSet	Human Renal Proximal Tubular Epithelial Cells (HRPTEpiC)	In vitro	PostNatal	Kidney, Epithelial Cells	1	99	PRSS8	http://discovery.lifemapsc.com/gene-expression-signals/high-throughput/large-scale-dataset-cultured-cell-collection/human-renal-proximal-tubular-epithelial-cells-hrptepic
0.15501	BIDiffExpSet	Human Retinal Pigment Epithelial Cells (HRPEpiC)	In vitro	PostNatal	Eye, Retinal Pigmented Epithelium (RPE)	1	98	EEF1A2	http://discovery.lifemapsc.com/gene-expression-signals/high-throughput/large-scale-dataset-cultured-cell-collection/human-retinal-pigment-epithelial-cells-hrpepic
0.154001	BIDiffExpSet	Skin	In vivo	PostNatal	Skin	1	100	HBA1	http://discovery.lifemapsc.com/gene-expression-signals/high-throughput/large-scale-dataset-gnf-biogps/skin
0.153888	BIDiffExpSet	Trigeminal Ganglion	In vivo	PostNatal	Brain	1	100	HBA1	http://discovery.lifemapsc.com/gene-expression-signals/high-throughput/large-scale-dataset-gnf-biogps/trigeminal-ganglion
0.153739	BIDiffExpSet	Bronchus ; Respiratory Epithelial Cells	In vivo	PostNatal	Lung, Epithelial Cells	12	2181	SLC6A6, HYAL1, FOXA2, F11R, PTPN7, TSPAN6, UTRN, SOX6, NDRG2, TRPM4, HAND2, AKR1B1	http://discovery.lifemapsc.com/gene-expression-signals/high-throughput/large-scale-dataset-human-protein-atlas-protein-expression-data/bronchus-respiratory-epithelial-cells
0.153737	BIDiffExpSet	Human Mammary Fibroblasts (HMF)	In vitro	PostNatal	Breast, Fibroblasts	1	97	TBX15	http://discovery.lifemapsc.com/gene-expression-signals/high-throughput/large-scale-dataset-cultured-cell-collection/human-mammary-fibroblasts-hmf
0.153364	BIDiffExpSet	Human Mesenchymal Stem Cell-bone Marrow (HMSC-Bone Marrow)	In vitro	PostNatal	Blood, Bone, Mesenchymal Stem Cells	1	99	DES	http://discovery.lifemapsc.com/gene-expression-signals/high-throughput/large-scale-dataset-cultured-cell-collection/human-mesenchymal-stem-cell-bone-marrow-hmsc-bone-marrow
0.153364	BIDiffExpSet	Superior Cervical Ganglion	In vivo	PostNatal	Spinal Cord	1	99	APBB2	http://discovery.lifemapsc.com/gene-expression-signals/high-throughput/large-scale-dataset-gnf-biogps/superior-cervical-ganglion
0.152998	BIDiffExpSet	Tongue	In vivo	PostNatal	Oral Cavity	1	100	DES	http://discovery.lifemapsc.com/gene-expression-signals/high-throughput/large-scale-dataset-gnf-biogps/tongue
0.15278	BIDiffExpSet	Human Neurons	In vitro	PostNatal	Neurons	1	97	EEF1A2	http://discovery.lifemapsc.com/gene-expression-signals/high-throughput/large-scale-dataset-cultured-cell-collection/human-neurons-2
0.152744	BIDiffExpSet	Human Prostate Epithelial Cells (HPrEpiC)	In vitro	PostNatal	Prostate, Epithelial Cells	1	99	PRSS8	http://discovery.lifemapsc.com/gene-expression-signals/high-throughput/large-scale-dataset-cultured-cell-collection/human-prostate-epithelial-cells-hprepic
0.152744	BIDiffExpSet	Human Tracheal Epithelial Cells (HTEpiC)	In vitro	PostNatal	Lung, Epithelial Cells	1	99	PRSS8	http://discovery.lifemapsc.com/gene-expression-signals/high-throughput/large-scale-dataset-cultured-cell-collection/human-tracheal-epithelial-cells-htepic
0.152708	BIDiffExpSet	Salivary Gland	In vivo	PostNatal	Oral Cavity	1	99	TSPAN6	http://discovery.lifemapsc.com/gene-expression-signals/high-throughput/large-scale-dataset-gnf-biogps/salivary-gland
0.152494	BIDiffExpSet	Human Dermal Fibroblasts-neonate (HDF-n)	In vitro	PostNatal	Dermis, Fibroblasts	1	98	TWIST1	http://discovery.lifemapsc.com/gene-expression-signals/high-throughput/large-scale-dataset-cultured-cell-collection/human-dermal-fibroblasts-neonate-hdf-n
0.152422	BIDiffExpSet	Human Lymphatic Fibroblasts (HLF)	In vitro	PostNatal	Lymph, Fibroblasts	1	99	HYAL1	http://discovery.lifemapsc.com/gene-expression-signals/high-throughput/large-scale-dataset-cultured-cell-collection/human-lymphatic-fibroblasts-hlf
0.152422	BIDiffExpSet	Human Oral Keritinocytes (HOK)	In vitro	PostNatal	Oral Cavity, Skin	1	99	PRSS8	http://discovery.lifemapsc.com/gene-expression-signals/high-throughput/large-scale-dataset-cultured-cell-collection/human-oral-keritinocytes-hok
0.151449	BIDiffExpSet	Human Corneal Epithelial Cells (HCEpiC)	In vitro	PostNatal	Eye, Epithelial Cells	1	99	PRSS8	http://discovery.lifemapsc.com/gene-expression-signals/high-throughput/large-scale-dataset-cultured-cell-collection/human-corneal-epithelial-cells-hcepic
0.150535	BIDiffExpSet	Stomach 2 ; Glandular Cells	In vivo	PostNatal	Stomach	12	2274	SLC6A6, HYAL1, FOXA2, CDCA7L, F11R, TSPAN6, UTRN, NDRG2, TRPM4, HAND2, CA2, AKR1B1	http://discovery.lifemapsc.com/gene-expression-signals/high-throughput/large-scale-dataset-human-protein-atlas-protein-expression-data/stomach-2-glandular-cells
0.15045	BIDiffExpSet	Human Villous Mesenchymal Fibroblasts (HVMF)	In vitro	PostNatal	Intestine, Fibroblasts	1	100	TBX15	http://discovery.lifemapsc.com/gene-expression-signals/high-throughput/large-scale-dataset-cultured-cell-collection/human-villous-mesenchymal-fibroblasts-hvmf
0.150287	BIDiffExpSet	Human Lymphatic Endothelial Cells (HLEC)	In vitro	PostNatal	Endothelium, Lymph	1	99	PDE2A	http://discovery.lifemapsc.com/gene-expression-signals/high-throughput/large-scale-dataset-cultured-cell-collection/human-lymphatic-endothelial-cells-hlec
0.150011	BIDiffExpSet	Stomach 1 ; Glandular Cells	In vivo	PostNatal	Stomach	12	2323	SLC6A6, HYAL1, FOXA2, CDCA7L, F11R, TSPAN6, UTRN, NDRG2, TRPM4, HAND2, CA2, AKR1B1	http://discovery.lifemapsc.com/gene-expression-signals/high-throughput/large-scale-dataset-human-protein-atlas-protein-expression-data/stomach-1-glandular-cells
0.149712	BIDiffExpSet	Human Umbilical Vein Endothelial Cells (HUVEC) (ScienceCell)	In vitro	PostNatal	Umbilical Cord, Endothelium	1	99	GFOD1	http://discovery.lifemapsc.com/gene-expression-signals/high-throughput/large-scale-dataset-cultured-cell-collection/human-umbilical-vein-endothelial-cells-huvec-sciencecell
0.149586	BIDiffExpSet	BH2 Dermal Fibroblasts	In vitro	PostNatal	Dermis, Fibroblasts	1	100	TBX15	http://discovery.lifemapsc.com/gene-expression-signals/high-throughput/large-scale-dataset-cultured-cell-collection/bh2-dermal-fibroblasts
0.149492	BIDiffExpSet	Human Pulmonary Microvascular Endothelial Cells (HPMEC)	In vitro	PostNatal	Lung, Endothelium	1	99	PRSS8	http://discovery.lifemapsc.com/gene-expression-signals/high-throughput/large-scale-dataset-cultured-cell-collection/human-pulmonary-microvascular-endothelial-cells-hpmec
0.149337	BIDiffExpSet	SR1 Dermal Fibroblasts	In vitro	PostNatal	Dermis, Fibroblasts	1	99	TBX15	http://discovery.lifemapsc.com/gene-expression-signals/high-throughput/large-scale-dataset-cultured-cell-collection/sr1-dermal-fibroblasts
0.143972	BIDiffExpSet	Central Nervous System	In vivo	Prenatal	Nervous System	12	1691	Guk1, Pde2a, Chrd, Slc6a8, Foxa2, Aldoc, Plcd1, Ndrg2, Car2, Ndufs2, Aldh1l1, Akr1b3	http://discovery.lifemapsc.com/gene-expression-signals/high-throughput/large-scale-dataset-mgi/central-nervous-system
0.143417	BIDiffExpSet	Deltoid Muscle	In vivo	PostNatal	Skeletal Muscle	1	171	FGGY	http://discovery.lifemapsc.com/gene-expression-signals/high-throughput/large-scale-dataset-barcode-u133-plus-2-0/deltoid-muscle
0.142949	BIDiffExpSet	Globus Pallidus	In vivo	PostNatal	Brain	1	100	ALDOC	http://discovery.lifemapsc.com/gene-expression-signals/high-throughput/large-scale-dataset-gnf-biogps/globus-pallidus
0.142402	BIDiffExpSet	Parietal Lobe	In vivo	PostNatal	Brain	1	100	ALDOC	http://discovery.lifemapsc.com/gene-expression-signals/high-throughput/large-scale-dataset-gnf-biogps/parietal-lobe
0.142134	BIDiffExpSet	Bone Marrow CD33+ Cells	In vitro	PostNatal	Blood	1	100	NFE2	http://discovery.lifemapsc.com/gene-expression-signals/high-throughput/large-scale-dataset-cultured-cell-collection/bone-marrow-cd33-cells
0.142023	BIDiffExpSet	Small Intestine	In vivo	PostNatal	Intestine	1	201	DGAT1	http://discovery.lifemapsc.com/gene-expression-signals/high-throughput/large-scale-dataset-barcode-u133a/small-intestine
0.141932	BIDiffExpSet	Nasopharynx ; Respiratory Epithelial Cells	In vivo	PostNatal	Nose, Epithelial Cells	11	2154	SLC6A6, CDCA7L, F11R, PTPN7, TSPAN6, UTRN, SOX6, NDRG2, TRPM4, HAND2, AKR1B1	http://discovery.lifemapsc.com/gene-expression-signals/high-throughput/large-scale-dataset-human-protein-atlas-protein-expression-data/nasopharynx-respiratory-epithelial-cells
0.141349	BIDiffExpSet	Occipital Lobe	In vivo	PostNatal	Brain	1	100	ALDOC	http://discovery.lifemapsc.com/gene-expression-signals/high-throughput/large-scale-dataset-gnf-biogps/occipital-lobe
0.140287	BIDiffExpSet	Bronchial Epithelial Cells	In vivo	PostNatal	Epithelial Cells, Respiratory System	2	304	C9orf135, TP53TG1	http://discovery.lifemapsc.com/gene-expression-signals/high-throughput/large-scale-dataset-barcode-u133-plus-2-0/bronchial-epithelial-cells
0.139515	BIDiffExpSet	Rectum ; Glandular Cells	In vivo	PostNatal	Colon	11	2283	SLC6A6, CDCA7L, F11R, TSPAN6, UTRN, SOX6, NDRG2, TRPM4, HAND2, CA2, AKR1B1	http://discovery.lifemapsc.com/gene-expression-signals/high-throughput/large-scale-dataset-human-protein-atlas-protein-expression-data/rectum-glandular-cells
0.139375	BIDiffExpSet	Colon ; Glandular Cells	In vivo	PostNatal	Colon	11	2269	SLC6A6, FOXA2, CDCA7L, F11R, TSPAN6, UTRN, SOX6, NDRG2, TRPM4, CA2, AKR1B1	http://discovery.lifemapsc.com/gene-expression-signals/high-throughput/large-scale-dataset-human-protein-atlas-protein-expression-data/colon-glandular-cells
0.138383	BIDiffExpSet	Placenta ; Trophoblastic Cells	In vivo	PostNatal	Placenta	11	2132	SLC6A6, NFE2, HYAL1, CDCA7L, F11R, TSPAN6, UTRN, SOX6, NDRG2, HAND2, AKR1B1	http://discovery.lifemapsc.com/gene-expression-signals/high-throughput/large-scale-dataset-human-protein-atlas-protein-expression-data/placenta-trophoblastic-cells
0.136177	BIDiffExpSet	Lymph Node	In vivo	PostNatal	Lymph	1	202	CR2	http://discovery.lifemapsc.com/gene-expression-signals/high-throughput/large-scale-dataset-homer/lymph-node
0.133013	BIDiffExpSet	Substantia Nigra	In vivo	PostNatal	Brain	1	144	Gabrg1	http://discovery.lifemapsc.com/gene-expression-signals/high-throughput/large-scale-dataset-gensat/substantia-nigra
0.13237	BIDiffExpSet	Prostate ; Glandular Cells	In vivo	PostNatal	Prostate	10	1800	SLC6A6, HYAL1, FOXA2, F11R, TSPAN6, UTRN, NDRG2, TRPM4, HAND2, AKR1B1	http://discovery.lifemapsc.com/gene-expression-signals/high-throughput/large-scale-dataset-human-protein-atlas-protein-expression-data/prostate-glandular-cells
0.132249	BIDiffExpSet	Breast ; Glandular Cells	In vivo	PostNatal	Breast	10	1872	SLC6A6, NFE2, HYAL1, FOXA2, F11R, TSPAN6, NDRG2, HAND2, CA2, AKR1B1	http://discovery.lifemapsc.com/gene-expression-signals/high-throughput/large-scale-dataset-human-protein-atlas-protein-expression-data/breast-glandular-cells
0.129142	BIDiffExpSet	Piriform Cortex	In vivo	PostNatal	Brain	3	479	Slc6a6, Sncg, Gabrg1	http://discovery.lifemapsc.com/gene-expression-signals/high-throughput/large-scale-dataset-gensat/piriform-cortex
0.128863	BIDiffExpSet	Entorhinal Cortex	In vivo	PostNatal	Brain	3	486	Slc6a6, Sncg, Gabrg1	http://discovery.lifemapsc.com/gene-expression-signals/high-throughput/large-scale-dataset-gensat/entorhinal-cortex
0.128804	BIDiffExpSet	Pons+Medulla	In vivo	Prenatal	Brain	4	877	Slc6a6, Aldoc, Gabrg1, Aldh1l1	http://discovery.lifemapsc.com/gene-expression-signals/high-throughput/large-scale-dataset-gensat/pons-medulla
0.128148	BIDiffExpSet	TONGUE	In vivo	PostNatal	Oral Cavity	1	299	PIM1	http://discovery.lifemapsc.com/gene-expression-signals/high-throughput/large-scale-dataset-tiger/tongue
0.127812	BIDiffExpSet	Airway Epithelial Cells	In vivo	PostNatal	Epithelial Cells, Respiratory System	1	286	C9orf135	http://discovery.lifemapsc.com/gene-expression-signals/high-throughput/large-scale-dataset-barcode-u133-plus-2-0/airway-epithelial-cells
0.126783	BIDiffExpSet	Anterior Olfactory Nucleus	In vivo	PostNatal	Brain	3	557	Slc6a6, Sncg, Gabrg1	http://discovery.lifemapsc.com/gene-expression-signals/high-throughput/large-scale-dataset-gensat/anterior-olfactory-nucleus
0.125683	BIDiffExpSet	Small Intestine ; Glandular Cells	In vivo	PostNatal	Intestine	10	2269	SLC6A6, HYAL1, CDCA7L, F11R, TSPAN6, SOX6, NDRG2, TRPM4, HAND2, AKR1B1	http://discovery.lifemapsc.com/gene-expression-signals/high-throughput/large-scale-dataset-human-protein-atlas-protein-expression-data/small-intestine-glandular-cells
0.120473	BIDiffExpSet	Subicular Cortex	In vivo	PostNatal	Brain	1	234	Gabrg1	http://discovery.lifemapsc.com/gene-expression-signals/high-throughput/large-scale-dataset-gensat/subicular-cortex
0.116176	BIDiffExpSet	Epididymis ; Glandular Cells	In vivo	PostNatal	Testis	9	2056	SPTB, SNCG, HYAL1, F11R, TSPAN6, SOX6, NDRG2, HAND2, AKR1B1	http://discovery.lifemapsc.com/gene-expression-signals/high-throughput/large-scale-dataset-human-protein-atlas-protein-expression-data/epididymis-glandular-cells
0.115976	BIDiffExpSet	Appendix ; Glandular Cells	In vivo	PostNatal	Colon	9	2115	SLC6A6, CDCA7L, F11R, TSPAN6, NDRG2, TRPM4, HAND2, CA2, AKR1B1	http://discovery.lifemapsc.com/gene-expression-signals/high-throughput/large-scale-dataset-human-protein-atlas-protein-expression-data/appendix-glandular-cells
0.113443	BIDiffExpSet	Respiratory System	In vivo	Prenatal	Respiratory System	8	1021	Guk1, Pde2a, Chrd, Slc6a8, Foxa2, Car2, Ndufs2, Akr1b3	http://discovery.lifemapsc.com/gene-expression-signals/high-throughput/large-scale-dataset-mgi/respiratory-system
0.112691	OrganSystem	Peripheral Nervous System	In vivo	Prenatal-PostNatal	Peripheral Nervous System	5	606	Guk1, Chrd, Aldoc, Ndrg2, Akr1b3	http://discovery.lifemapsc.com/in-vivo-development/peripheral-nervous-system
0.105982	BIDiffExpSet	Salivary Gland ; Glandular Cells	In vivo	PostNatal	Oral Cavity	8	1765	SLC6A6, NFE2, F11R, TSPAN6, UTRN, SOX6, NDRG2, CA2	http://discovery.lifemapsc.com/gene-expression-signals/high-throughput/large-scale-dataset-human-protein-atlas-protein-expression-data/salivary-gland-glandular-cells
0.105731	BIDiffExpSet	Reproductive System	In vivo	Prenatal	Reproductive System	7	872	Guk1, Pde2a, Slc6a8, Ndrg2, Car2, Aldh1l1, Akr1b3	http://discovery.lifemapsc.com/gene-expression-signals/high-throughput/large-scale-dataset-mgi/reproductive-system
0.105661	BIDiffExpSet	Uterus 1 ; Glandular Cells	In vivo	PostNatal	Uterus	8	1867	NFE2, HYAL1, F11R, TSPAN6, UTRN, SOX6, NDRG2, TRPM4	http://discovery.lifemapsc.com/gene-expression-signals/high-throughput/large-scale-dataset-human-protein-atlas-protein-expression-data/uterus-1-glandular-cells
0.104166	BIDiffExpSet	Basal Forebrain	In vivo	PostNatal	Brain	1	573	Gabrg1	http://discovery.lifemapsc.com/gene-expression-signals/high-throughput/large-scale-dataset-gensat/basal-forebrain
0.103363	BIDiffExpSet	Skeleton/axial Skeleton	In vivo	Prenatal	Lateral Plate Mesoderm, Mesoderm, Somite, Paraxial Mesoderm	6	516	Guk1, Chrd, Plcd1, Car2, Ndufs2, Akr1b3	http://discovery.lifemapsc.com/gene-expression-signals/high-throughput/large-scale-dataset-mgi/skeleton/axial-skeleton
0.103019	BIDiffExpSet	Pancreas ; Exocrine Glandular Cells	In vivo	PostNatal	Pancreas	8	1959	NFE2, F11R, TSPAN6, UTRN, SOX6, HAND2, CA2, AKR1B1	http://discovery.lifemapsc.com/gene-expression-signals/high-throughput/large-scale-dataset-human-protein-atlas-protein-expression-data/pancreas-exocrine-glandular-cells
0.101687	BIDiffExpSet	Hippocampus ; Glial Cells	In vivo	PostNatal	Brain, Glial Cells	7	873	HYAL1, ALDOC, SOX6, NDRG2, HAND2, CA2, AKR1B1	http://discovery.lifemapsc.com/gene-expression-signals/high-throughput/large-scale-dataset-human-protein-atlas-protein-expression-data/hippocampus-glial-cells
0.0995092	BIDiffExpSet	Lateral Ventricle ; Glial Cells	In vivo	PostNatal	Brain, Glial Cells	7	1000	HYAL1, ALDOC, SOX6, NDRG2, HAND2, CA2, AKR1B1	http://discovery.lifemapsc.com/gene-expression-signals/high-throughput/large-scale-dataset-human-protein-atlas-protein-expression-data/lateral-ventricle-glial-cells
0.0976164	BIDiffExpSet	Lymph Node ; Germinal Center Cells	In vivo	PostNatal	Lymph	7	1415	SPTB, NFE2, CDCA7L, F11R, PTPN7, SOX6, AKR1B1	http://discovery.lifemapsc.com/gene-expression-signals/high-throughput/large-scale-dataset-human-protein-atlas-protein-expression-data/lymph-node-germinal-center-cells
0.0964034	BIDiffExpSet	Breast ; Myoepithelial Cells	In vivo	PostNatal	Breast	7	1508	SNCG, NFE2, F11R, UTRN, NDRG2, TRPM4, HAND2	http://discovery.lifemapsc.com/gene-expression-signals/high-throughput/large-scale-dataset-human-protein-atlas-protein-expression-data/breast-myoepithelial-cells
0.0958768	BIDiffExpSet	Placenta ; Decidual Cells	In vivo	PostNatal	Placenta	7	1466	SLC6A6, NFE2, F11R, UTRN, SOX6, HAND2, AKR1B1	http://discovery.lifemapsc.com/gene-expression-signals/high-throughput/large-scale-dataset-human-protein-atlas-protein-expression-data/placenta-decidual-cells
0.0937382	BIDiffExpSet	Heart Muscle ; Myocytes	In vivo	PostNatal	Heart	7	1538	SPTB, NFE2, F11R, NDRG2, HAND2, DES, AKR1B1	http://discovery.lifemapsc.com/gene-expression-signals/high-throughput/large-scale-dataset-human-protein-atlas-protein-expression-data/heart-muscle-myocytes
0.0933668	BIDiffExpSet	Sensory Organ/ear	In vivo	Prenatal	Ear	6	809	Guk1, Pde2a, Aldoc, Car2, Ndufs2, Akr1b3	http://discovery.lifemapsc.com/gene-expression-signals/high-throughput/large-scale-dataset-mgi/sensory-organ/ear
0.0921063	BIDiffExpSet	Tonsil ; Squamous Epithelial Cells	In vivo	PostNatal	Tonsil, Epithelial Cells	7	1837	SNCG, F11R, TSPAN6, NDRG2, TRPM4, HAND2, AKR1B1	http://discovery.lifemapsc.com/gene-expression-signals/high-throughput/large-scale-dataset-human-protein-atlas-protein-expression-data/tonsil-squamous-epithelial-cells
0.091786	BIDiffExpSet	Seminal Vesicle ; Glandular Cells	In vivo	PostNatal	Testis	7	1902	NFE2, HYAL1, F11R, TSPAN6, NDRG2, CA2, AKR1B1	http://discovery.lifemapsc.com/gene-expression-signals/high-throughput/large-scale-dataset-human-protein-atlas-protein-expression-data/seminal-vesicle-glandular-cells
0.0883671	BIDiffExpSet	Spinal/ganglion/dorsal Root Ganglion	In vivo	Prenatal	Spinal Cord, Peripheral Nervous System	5	474	Guk1, Chrd, Ndrg2, Ndufs2, Akr1b3	http://discovery.lifemapsc.com/gene-expression-signals/high-throughput/large-scale-dataset-mgi/spinal/ganglion/dorsal-root-ganglion
0.0877134	BIDiffExpSet	Limb/forelimb	In vivo	Prenatal	Limb	6	951	Pde2a, Chrd, Slc6a8, Ndrg2, Ndufs2, Akr1b3	http://discovery.lifemapsc.com/gene-expression-signals/high-throughput/large-scale-dataset-mgi/limb/forelimb
0.0869913	BIDiffExpSet	Limb/hindlimb	In vivo	Prenatal	Limb	6	1022	Pde2a, Chrd, Slc6a8, Ndrg2, Ndufs2, Akr1b3	http://discovery.lifemapsc.com/gene-expression-signals/high-throughput/large-scale-dataset-mgi/limb/hindlimb
0.0857303	OrganSystem	Blood	In vivo	Prenatal-PostNatal	Blood	5	545	SLC6A6, NFE2, CISH, PTPN7, CA2	http://discovery.lifemapsc.com/in-vivo-development/blood
0.0853536	BIDiffExpSet	Sensory Organ/ear/inner Ear/labyrinth	In vivo	Prenatal	Bone	5	526	Guk1, Pde2a, Car2, Ndufs2, Akr1b3	http://discovery.lifemapsc.com/gene-expression-signals/high-throughput/large-scale-dataset-mgi/sensory-organ/ear/inner-ear/labyrinth
0.0827213	BIDiffExpSet	Cardiovascular System	In vivo	Prenatal	Heart, Blood	5	566	Pde2a, Ndrg2, Car2, Ndufs2, Akr1b3	http://discovery.lifemapsc.com/gene-expression-signals/high-throughput/large-scale-dataset-mgi/cardiovascular-system
0.0827066	BIDiffExpSet	Colon ; Endothelial Cells	In vivo	PostNatal	Colon, Endothelium	6	1445	SNCG, NFE2, F11R, UTRN, NDRG2, HAND2	http://discovery.lifemapsc.com/gene-expression-signals/high-throughput/large-scale-dataset-human-protein-atlas-protein-expression-data/colon-endothelial-cells
0.0817356	BIDiffExpSet	Cervix, Uterine ; Glandular Cells	In vivo	PostNatal	Uterus	6	1586	HYAL1, F11R, TSPAN6, SOX6, NDRG2, TRPM4	http://discovery.lifemapsc.com/gene-expression-signals/high-throughput/large-scale-dataset-human-protein-atlas-protein-expression-data/cervix-uterine-glandular-cells
0.0810461	BIDiffExpSet	Umbilical Cord Reticulocytes	In vivo	PostNatal	Umbilical Cord, Blood	4	193	SPTB, CHRD, OSGIN1, SIAH2	http://discovery.lifemapsc.com/gene-expression-signals/high-throughput/large-scale-dataset-barcode-u133a/umbilical-cord-reticulocytes
0.0808294	BIDiffExpSet	Ganglion/cranial	In vivo	Prenatal	Brain	5	431	Guk1, Chrd, Aldoc, Ndrg2, Akr1b3	http://discovery.lifemapsc.com/gene-expression-signals/high-throughput/large-scale-dataset-mgi/ganglion/cranial
0.0796173	BIDiffExpSet	Uterus 2 ; Glandular Cells	In vivo	PostNatal	Uterus	6	1812	NFE2, HYAL1, FOXA2, F11R, TSPAN6, NDRG2	http://discovery.lifemapsc.com/gene-expression-signals/high-throughput/large-scale-dataset-human-protein-atlas-protein-expression-data/uterus-2-glandular-cells
0.0789251	BIDiffExpSet	Lung ; Macrophages	In vivo	PostNatal	Lung, Blood	6	1827	HYAL1, F11R, NDRG2, HAND2, CA2, AKR1B1	http://discovery.lifemapsc.com/gene-expression-signals/high-throughput/large-scale-dataset-human-protein-atlas-protein-expression-data/lung-macrophages
0.0780519	BIDiffExpSet	Liver ; Bile Duct Cells	In vivo	PostNatal	Liver	5	849	F11R, TSPAN6, NDRG2, HAND2, CA2	http://discovery.lifemapsc.com/gene-expression-signals/high-throughput/large-scale-dataset-human-protein-atlas-protein-expression-data/liver-bile-duct-cells
0.0778686	BIDiffExpSet	Thyroid Gland ; Glandular Cells	In vivo	PostNatal	Thyroid	6	1996	HYAL1, F11R, TSPAN6, UTRN, NDRG2, AKR1B1	http://discovery.lifemapsc.com/gene-expression-signals/high-throughput/large-scale-dataset-human-protein-atlas-protein-expression-data/thyroid-gland-glandular-cells
0.0763901	BIDiffExpSet	Ovary ; Follicle Cells	In vivo	PostNatal	Ovary	5	916	SLC6A6, F11R, NDRG2, HAND2, AKR1B1	http://discovery.lifemapsc.com/gene-expression-signals/high-throughput/large-scale-dataset-human-protein-atlas-protein-expression-data/ovary-follicle-cells
0.0760519	BIDiffExpSet	Adrenal Gland ; Glandular Cells	In vivo	PostNatal	Adrenal Gland	6	2125	SNCG, NFE2, CDCA7L, F11R, NDRG2, AKR1B1	http://discovery.lifemapsc.com/gene-expression-signals/high-throughput/large-scale-dataset-human-protein-atlas-protein-expression-data/adrenal-gland-glandular-cells
0.0726594	BIDiffExpSet	Kidney ; Cells in Glomeruli	In vivo	PostNatal	Kidney	5	1144	SPTB, UTRN, NDRG2, HAND2, AKR1B1	http://discovery.lifemapsc.com/gene-expression-signals/high-throughput/large-scale-dataset-human-protein-atlas-protein-expression-data/kidney-cells-in-glomeruli
0.0719111	BIDiffExpSet	Integumental System	In vivo	Prenatal	Hair, Tooth, Skin	5	1038	Guk1, Pde2a, Slc6a8, Ndrg2, Akr1b3	http://discovery.lifemapsc.com/gene-expression-signals/high-throughput/large-scale-dataset-mgi/integumental-system
0.0706746	BIDiffExpSet	Cerebral Cortex ; Glial Cells	In vivo	PostNatal	Brain, Glial Cells	5	1093	HYAL1, SOX6, HAND2, CA2, AKR1B1	http://discovery.lifemapsc.com/gene-expression-signals/high-throughput/large-scale-dataset-human-protein-atlas-protein-expression-data/cerebral-cortex-glial-cells
0.0675751	BIDiffExpSet	Oral Mucosa ; Squamous Epithelial Cells	In vivo	PostNatal	Oral Cavity, Epithelial Cells	5	1671	F11R, TSPAN6, SOX6, TRPM4, HAND2	http://discovery.lifemapsc.com/gene-expression-signals/high-throughput/large-scale-dataset-human-protein-atlas-protein-expression-data/oral-mucosa-squamous-epithelial-cells
0.0664302	BIDiffExpSet	Skin 1 ; Melanocytes	In vivo	PostNatal	Skin, Melanocytes	5	1484	SLC6A6, NFE2, HYAL1, SOX6, HAND2	http://discovery.lifemapsc.com/gene-expression-signals/high-throughput/large-scale-dataset-human-protein-atlas-protein-expression-data/skin-1-melanocytes
0.0662321	BIDiffExpSet	Forebrain/telencephalon/olfactory Lobe/olfactory Cortex	In vivo	Prenatal	Brain	5	854	Pde2a, Slc6a8, Ndufs2, Aldh1l1, Akr1b3	http://discovery.lifemapsc.com/gene-expression-signals/high-throughput/large-scale-dataset-mgi/forebrain/telencephalon/olfactory-lobe/olfactory-cortex
0.0661782	BIDiffExpSet	Tonsil ; Non-germinal Center Cells	In vivo	PostNatal	Tonsil	5	1643	HYAL1, CDCA7L, PTPN7, HAND2, AKR1B1	http://discovery.lifemapsc.com/gene-expression-signals/high-throughput/large-scale-dataset-human-protein-atlas-protein-expression-data/tonsil-non-germinal-center-cells
0.066098	BIDiffExpSet	Skin 2 ; Epidermal Cells	In vivo	PostNatal	Skin, Epidermis	5	1752	F11R, TSPAN6, SOX6, NDRG2, HAND2	http://discovery.lifemapsc.com/gene-expression-signals/high-throughput/large-scale-dataset-human-protein-atlas-protein-expression-data/skin-2-epidermal-cells
0.065693	OrganSystem	Eye	In vivo	Prenatal-PostNatal	Eye	4	1137	Guk1, Slc6a8, Plcd1, Car2	http://discovery.lifemapsc.com/in-vivo-development/eye
0.0623907	BIDiffExpSet	Nose/nasal Cavity/epithelium/olfactory	In vivo	Prenatal	Nose	5	561	Trmt2a, Tnfrsf21, F11r, Prss8, Aldoc	http://discovery.lifemapsc.com/gene-expression-signals/high-throughput/large-scale-dataset-eurexpress/nose/nasal-cavity/epithelium/olfactory
0.0603909	BIDiffExpSet	Cerebral Cortex ; Endothelial Cells	In vivo	PostNatal	Epithelial Cells	4	951	F11R, UTRN, NDRG2, HAND2	http://discovery.lifemapsc.com/gene-expression-signals/high-throughput/large-scale-dataset-human-protein-atlas-protein-expression-data/cerebral-cortex-endothelial-cells
0.0598923	BIDiffExpSet	Reticulocytes	In vivo	PostNatal	Blood	3	208	SPTB, OSGIN1, SIAH2	http://discovery.lifemapsc.com/gene-expression-signals/high-throughput/large-scale-dataset-barcode-u133a/reticulocytes
0.0593184	BIDiffExpSet	Lung/left Lung	In vivo	Prenatal	Lung	3	126	Tnfrsf21, Cdca7l, Prss8	http://discovery.lifemapsc.com/gene-expression-signals/high-throughput/large-scale-dataset-eurexpress/lung/left-lung
0.0589685	BIDiffExpSet	Lung/right Lung	In vivo	Prenatal	Lung	3	124	Tnfrsf21, Cdca7l, Prss8	http://discovery.lifemapsc.com/gene-expression-signals/high-throughput/large-scale-dataset-eurexpress/lung/right-lung
0.0586057	BIDiffExpSet	Spleen ; Cells in White Pulp	In vivo	PostNatal	Spleen	4	1079	HYAL1, F11R, HAND2, AKR1B1	http://discovery.lifemapsc.com/gene-expression-signals/high-throughput/large-scale-dataset-human-protein-atlas-protein-expression-data/spleen-cells-in-white-pulp
0.0585348	BIDiffExpSet	Bladder	In vivo	Prenatal	Lower Urinary Tract	3	287	Pde2a, Plcd1, Car2	http://discovery.lifemapsc.com/gene-expression-signals/high-throughput/large-scale-dataset-mgi/bladder
0.0579607	AnatCompartment	Stratified Epidermis	In vivo	Prenatal-PostNatal	Epidermis	2	84	Cdca7l, S100a16	http://discovery.lifemapsc.com/in-vivo-development/epidermis/stratified-epidermis
0.0562045	BIDiffExpSet	Cervix, Uterine ; Squamous Epithelial Cells	In vivo	PostNatal	Uterus, Epithelial Cells	4	1362	F11R, TSPAN6, SOX6, HAND2	http://discovery.lifemapsc.com/gene-expression-signals/high-throughput/large-scale-dataset-human-protein-atlas-protein-expression-data/cervix-uterine-squamous-epithelial-cells
0.0555657	BIDiffExpSet	Colon ; Peripheral Nerve/ganglion	In vivo	PostNatal	Colon, Peripheral Nervous System	4	1414	SNCG, NFE2, NDRG2, HAND2	http://discovery.lifemapsc.com/gene-expression-signals/high-throughput/large-scale-dataset-human-protein-atlas-protein-expression-data/colon-peripheral-nerve/ganglion
0.0547593	BIDiffExpSet	Skin 1 ; Keratinocytes	In vivo	PostNatal	Skin	4	1528	NFE2, TSPAN6, SOX6, HAND2	http://discovery.lifemapsc.com/gene-expression-signals/high-throughput/large-scale-dataset-human-protein-atlas-protein-expression-data/skin-1-keratinocytes
0.0542207	BIDiffExpSet	Oral Region/upper Jaw/tooth/incisor	In vivo	Prenatal	Tooth	3	218	Slc6a6, F11r, Car2	http://discovery.lifemapsc.com/gene-expression-signals/high-throughput/large-scale-dataset-eurexpress/oral-region/upper-jaw/tooth/incisor
0.0540693	BIDiffExpSet	Oral Region/lower Jaw/tooth/incisor	In vivo	Prenatal	Tooth	3	223	Slc6a6, F11r, Car2	http://discovery.lifemapsc.com/gene-expression-signals/high-throughput/large-scale-dataset-eurexpress/oral-region/lower-jaw/tooth/incisor
0.0538908	BIDiffExpSet	Spinal Cord/lateral Wall/ventricular Layer	In vivo	Prenatal	Neural Tube, Spinal Cord	3	103	Aldoc, Ndrg2, Aldh1l1	http://discovery.lifemapsc.com/gene-expression-signals/high-throughput/large-scale-dataset-eurexpress/spinal-cord/lateral-wall/ventricular-layer
0.0535823	BIDiffExpSet	Esophagus ; Squamous Epithelial Cells	In vivo	PostNatal	Esophagus, Epithelial Cells	4	1768	F11R, TSPAN6, SOX6, HAND2	http://discovery.lifemapsc.com/gene-expression-signals/high-throughput/large-scale-dataset-human-protein-atlas-protein-expression-data/esophagus-squamous-epithelial-cells
0.0529936	BIDiffExpSet	Heart/atrium	In vivo	Prenatal	Heart	3	421	Pde2a, Ndrg2, Ndufs2	http://discovery.lifemapsc.com/gene-expression-signals/high-throughput/large-scale-dataset-mgi/heart/atrium
0.0522515	BIDiffExpSet	Skeleton/cranium	In vivo	Prenatal	Neural Crest, Bone, Cartilage	3	419	Plcd1, Ndufs2, Akr1b3	http://discovery.lifemapsc.com/gene-expression-signals/high-throughput/large-scale-dataset-mgi/skeleton/cranium
0.0501326	BIDiffExpSet	Oral Region/gland/salivary Gland	In vivo	Prenatal	Gastrointestinal Tract	3	546	Guk1, Chrd, Akr1b3	http://discovery.lifemapsc.com/gene-expression-signals/high-throughput/large-scale-dataset-mgi/oral-region/gland/salivary-gland
0.0486705	BIDiffExpSet	Soft Tissue 1 ; Peripheral Nerve	In vivo	PostNatal	Peripheral Nervous System	3	653	SNCG, SOX6, HAND2	http://discovery.lifemapsc.com/gene-expression-signals/high-throughput/large-scale-dataset-human-protein-atlas-protein-expression-data/soft-tissue-1-peripheral-nerve
0.0461549	BIDiffExpSet	Oral Region/gland/salivary Gland/submandibular Gland Primordium	In vivo	Prenatal	Gastrointestinal Tract	3	275	Cdca7l, Slc44a1, F11r	http://discovery.lifemapsc.com/gene-expression-signals/high-throughput/large-scale-dataset-eurexpress/oral-region/gland/salivary-gland/submandibular-gland-primordium
0.0453838	BIDiffExpSet	Nose/nasal Cavity/epithelium/olfactory	In vivo	Prenatal	Nose	3	685	Chrd, Ndufs2, Akr1b3	http://discovery.lifemapsc.com/gene-expression-signals/high-throughput/large-scale-dataset-mgi/nose/nasal-cavity/epithelium/olfactory
0.0451154	BIDiffExpSet	Sensory Organ/nose	In vivo	Prenatal	Nose	3	694	Chrd, Ndufs2, Akr1b3	http://discovery.lifemapsc.com/gene-expression-signals/high-throughput/large-scale-dataset-mgi/sensory-organ/nose
0.0444444	BIDiffExpSet	Bladder	In vivo	Prenatal	Lower Urinary Tract	2	101	S100a16, F11r	http://discovery.lifemapsc.com/gene-expression-signals/high-throughput/large-scale-dataset-eurexpress/bladder
0.0444444	BIDiffExpSet	Urogenital Sinus	In vivo	Prenatal-PostNatal	Lower Urinary Tract	2	59	Hbb-bh1, Hbb-y	http://discovery.lifemapsc.com/gene-expression-signals/high-throughput/large-scale-dataset-gudmap/urogenital-sinus
0.0444444	BIDiffExpSet	Nose/nasal Cavity/epithelium/respiratory	In vivo	Prenatal	Nose	2	60	F11r, Prss8	http://discovery.lifemapsc.com/gene-expression-signals/high-throughput/large-scale-dataset-eurexpress/nose/nasal-cavity/epithelium/respiratory
0.0444444	BIDiffExpSet	Urogenital Sinus/primitive Bladder	In vivo	Prenatal-PostNatal	Lower Urinary Tract	2	32	Hbb-bh1, Hbb-y	http://discovery.lifemapsc.com/gene-expression-signals/high-throughput/large-scale-dataset-gudmap/urogenital-sinus/primitive-bladder
0.0444444	BIDiffExpSet	Sensory Organ/nose/naris	In vivo	Prenatal	Nose	2	117	S100a16, F11r	http://discovery.lifemapsc.com/gene-expression-signals/high-throughput/large-scale-dataset-eurexpress/sensory-organ/nose/naris
0.0437942	BIDiffExpSet	Urethra of Male	In vivo	Prenatal	Lower Urinary Tract	2	93	S100a16, F11r	http://discovery.lifemapsc.com/gene-expression-signals/high-throughput/large-scale-dataset-eurexpress/urethra-of-male
0.042809	BIDiffExpSet	Lung ; Pneumocytes	In vivo	PostNatal	Lung	3	1153	FOXA2, F11R, HAND2	http://discovery.lifemapsc.com/gene-expression-signals/high-throughput/large-scale-dataset-human-protein-atlas-protein-expression-data/lung-pneumocytes
0.0418766	BIDiffExpSet	Spleen ; Cells in Red Pulp	In vivo	PostNatal	Spleen	3	1253	F11R, HAND2, AKR1B1	http://discovery.lifemapsc.com/gene-expression-signals/high-throughput/large-scale-dataset-human-protein-atlas-protein-expression-data/spleen-cells-in-red-pulp
0.0402397	BIDiffExpSet	Lymph Node ; Non-germinal Center Cells	In vivo	PostNatal	Lymph	3	1594	F11R, PTPN7, AKR1B1	http://discovery.lifemapsc.com/gene-expression-signals/high-throughput/large-scale-dataset-human-protein-atlas-protein-expression-data/lymph-node-non-germinal-center-cells
0.0396588	TCCell	hIPS1	In vitro	Prenatal	Inner Cell Mass	2	109	NDRG2, CA2	http://discovery.lifemapsc.com/stem-cell-differentiation/in-vitro-cells/inner-cell-mass-homo-sapiens-hips1-university-of-california-los-angeles
0.0370193	BIDiffExpSet	Female Reproductive System	In vivo	Prenatal-PostNatal	Reproductive System	2	99	Hbb-bh1, Hbb-y	http://discovery.lifemapsc.com/gene-expression-signals/high-throughput/large-scale-dataset-gudmap/female-reproductive-system
0.0364602	BIDiffExpSet	Male Reproductive System	In vivo	Prenatal-PostNatal	Reproductive System	2	106	Hbb-bh1, Hbb-y	http://discovery.lifemapsc.com/gene-expression-signals/high-throughput/large-scale-dataset-gudmap/male-reproductive-system
0.0333333	Cell	Medial Hinge Point Cells	In vivo	Prenatal	Neural Ectoderm, Neural Tube	1	4	Foxa2	http://discovery.lifemapsc.com/in-vivo-development/neural-tube/primitive-spinal-cord/medial-hinge-point-cells
0.0333333	Cell	Early Distal Visceral Endoderm Cells	In vivo	Prenatal	Hypoblast, Yolk Sac	1	12	Foxa2	http://discovery.lifemapsc.com/in-vivo-development/hypoblast/visceral-endoderm/early-distal-visceral-endoderm-cells
0.0330885	BIDiffExpSet	Gut/foregut-midgut Junction/gland/pancreas	In vivo	Prenatal	Pancreas	2	142	Cdca7l, F11r	http://discovery.lifemapsc.com/gene-expression-signals/high-throughput/large-scale-dataset-eurexpress/gut/foregut-midgut-junction/gland/pancreas
0.0323943	BIDiffExpSet	Skeleton/cranium/viscerocranium/orbito-sphenoid	In vivo	Prenatal	Neural Crest, Bone, Cartilage	2	238	Slc44a1, Plcd1	http://discovery.lifemapsc.com/gene-expression-signals/high-throughput/large-scale-dataset-eurexpress/skeleton/cranium/viscerocranium/orbito-sphenoid
0.0322802	BIDiffExpSet	Soft Tissue 2 ; Peripheral Nerve	In vivo	PostNatal	Peripheral Nervous System	2	687	SNCG, HAND2	http://discovery.lifemapsc.com/gene-expression-signals/high-throughput/large-scale-dataset-human-protein-atlas-protein-expression-data/soft-tissue-2-peripheral-nerve
0.0321618	AnatCompartment	Glomerulus	In vivo	Prenatal-PostNatal	Kidney	1	25	Car2	http://discovery.lifemapsc.com/in-vivo-development/kidney/glomerulus
0.0320106	BIDiffExpSet	Breast ; Adipocytes	In vivo	PostNatal	Breast, Adipose	2	664	SOX6, HAND2	http://discovery.lifemapsc.com/gene-expression-signals/high-throughput/large-scale-dataset-human-protein-atlas-protein-expression-data/breast-adipocytes
0.0312864	Cell	Visceral Endoderm Cells	In vivo	Prenatal	Hypoblast, Yolk Sac	1	23	Foxa2	http://discovery.lifemapsc.com/in-vivo-development/hypoblast/visceral-endoderm/visceral-endoderm-cells
0.0311142	BIDiffExpSet	Soft Tissue 1 ; Adipocytes	In vivo	PostNatal	Adipose	2	765	F11R, SOX6	http://discovery.lifemapsc.com/gene-expression-signals/high-throughput/large-scale-dataset-human-protein-atlas-protein-expression-data/soft-tissue-1-adipocytes
0.0307249	BIDiffExpSet	Soft Tissue 2 ; Adipocytes	In vivo	PostNatal	Adipose	2	806	SOX6, HAND2	http://discovery.lifemapsc.com/gene-expression-signals/high-throughput/large-scale-dataset-human-protein-atlas-protein-expression-data/soft-tissue-2-adipocytes
0.0305245	TCCell	Human fetal pancreatic progenitor cells	In vitro	Prenatal	Pancreas, Epithelial Cells	1	13	CA2	http://discovery.lifemapsc.com/stem-cell-differentiation/in-vitro-cells/epithelial-cells-pancreas-homo-sapiens-human-fetal-pancreatic-progenitor-cells-china-japan-friendship-hospital
0.0297149	BIDiffExpSet	Soft Tissue 2 ; Fibroblasts	In vivo	PostNatal	Fibroblasts	2	979	SOX6, HAND2	http://discovery.lifemapsc.com/gene-expression-signals/high-throughput/large-scale-dataset-human-protein-atlas-protein-expression-data/soft-tissue-2-fibroblasts
0.0289803	Cell	Osteochondro Progenitor Cells	In vivo	Prenatal	Head Mesenchyme, Bone, Cartilage	1	10	Twist1	http://discovery.lifemapsc.com/in-vivo-development/head-mesenchyme/branchial-arch-2/osteochondro-progenitor-cells
0.0287644	BIDiffExpSet	Smooth Muscle ; Smooth Muscle Cells	In vivo	PostNatal	Smooth Muscle	2	1079	TRPM4, DES	http://discovery.lifemapsc.com/gene-expression-signals/high-throughput/large-scale-dataset-human-protein-atlas-protein-expression-data/smooth-muscle-smooth-muscle-cells
0.0286556	Cell	Osteochondro Progenitor Cells	In vivo	Prenatal	Head Mesenchyme, Bone, Cartilage	1	12	Twist1	http://discovery.lifemapsc.com/in-vivo-development/head-mesenchyme/prechordal-mesenchyme/osteochondro-progenitor-cells
0.0285806	BIDiffExpSet	Skin 1 ; Langerhans	In vivo	PostNatal	Skin	2	1204	HYAL1, HAND2	http://discovery.lifemapsc.com/gene-expression-signals/high-throughput/large-scale-dataset-human-protein-atlas-protein-expression-data/skin-1-langerhans
0.0282044	Cell	Interzone Cells	In vivo	Prenatal	Limb, Cartilage	1	24	Chrd	http://discovery.lifemapsc.com/in-vivo-development/limb/zeugopod-synovial-joint/interzone-cells
0.0279249	Cell	Interzone Cells	In vivo	Prenatal	Limb, Cartilage	1	25	Chrd	http://discovery.lifemapsc.com/in-vivo-development/limb/autopod-synovial-joint/interzone-cells
0.0278324	BIDiffExpSet	Vagina ; Squamous Epithelial Cells	In vivo	PostNatal	Uterus, Epithelial Cells	2	1448	F11R, TSPAN6	http://discovery.lifemapsc.com/gene-expression-signals/high-throughput/large-scale-dataset-human-protein-atlas-protein-expression-data/vagina-squamous-epithelial-cells
0.0277908	Cell	Osteochondro Progenitor Cells	In vivo	Prenatal	Head Mesenchyme, Bone, Cartilage	1	17	Twist1	http://discovery.lifemapsc.com/in-vivo-development/head-mesenchyme/branchial-arch-1/osteochondro-progenitor-cells
0.0276862	Cell	Central Intermediate Lamina Cells	In vivo	Prenatal	Limb, Cartilage	1	28	Chrd	http://discovery.lifemapsc.com/in-vivo-development/limb/zeugopod-synovial-joint/central-intermediate-lamina-cells
0.0276862	Cell	Central Intermediate Lamina Cells	In vivo	Prenatal	Limb, Cartilage	1	26	Chrd	http://discovery.lifemapsc.com/in-vivo-development/limb/autopod-synovial-joint/central-intermediate-lamina-cells
0.0276862	Cell	Central Intermediate Lamina Cells	In vivo	Prenatal	Limb, Cartilage	1	28	Chrd	http://discovery.lifemapsc.com/in-vivo-development/limb/stylopod-synovial-joint/central-intermediate-lamina-cells
0.0276231	BIDiffExpSet	Forebrain/diencephalon/lateral Wall/mantle Layer	In vivo	Prenatal	Brain	2	207	Sncg, Aldh1l1	http://discovery.lifemapsc.com/gene-expression-signals/high-throughput/large-scale-dataset-eurexpress/forebrain/diencephalon/lateral-wall/mantle-layer
0.0253941	Cell	Osteochondro Mesenchymal Cells	In vivo	Prenatal	Bone, Cartilage	1	46	Twist1	http://discovery.lifemapsc.com/in-vivo-development/bone/vertebrae/osteochondro-mesenchymal-cells
0.0246322	Cell	Osteochondro Mesenchymal Cells	In vivo	Prenatal	Bone, Cartilage	1	28	Twist1	http://discovery.lifemapsc.com/in-vivo-development/bone/rib/osteochondro-mesenchymal-cells
0.0244318	Cell	Diencephalic Neural Crest Cells	In vivo	Prenatal	Neural Crest, Head Mesenchyme	1	28	Twist1	http://discovery.lifemapsc.com/in-vivo-development/head-mesenchyme/prechordal-mesenchyme/diencephalic-neural-crest-cells
0.0242179	Cell	Presegmented Somitic Mesenchyme Cells	In vivo	Prenatal	Somite, Paraxial Mesoderm	1	68	Twist1	http://discovery.lifemapsc.com/in-vivo-development/paraxial-mesoderm/presomitic-mesoderm/presegmented-somitic-mesenchyme-cells
0.0239608	Cell	Interzone Cells	In vivo	Prenatal	Limb, Cartilage	1	53	Chrd	http://discovery.lifemapsc.com/in-vivo-development/limb/stylopod-synovial-joint/interzone-cells
0.0226341	Cell	Odontoblasts	In vivo	Prenatal-PostNatal	Tooth	1	64	Hand2	http://discovery.lifemapsc.com/in-vivo-development/tooth/dentin/odontoblasts
0.0222222	BIDiffExpSet	Brain/hindbrain/4th Ventricle/lateral Recess	In vivo	Prenatal	Brain	1	38	Car2	http://discovery.lifemapsc.com/gene-expression-signals/high-throughput/large-scale-dataset-eurexpress/brain/hindbrain/4th-ventricle/lateral-recess
0.0222222	BIDiffExpSet	Sensory Organ/nose	In vivo	Prenatal	Nose	1	3	Slc6a6	http://discovery.lifemapsc.com/gene-expression-signals/high-throughput/large-scale-dataset-eurexpress/sensory-organ/nose
0.0222222	BIDiffExpSet	Bladder	In vivo	PostNatal	Lower Urinary Tract	1	23	APBB2	http://discovery.lifemapsc.com/gene-expression-signals/high-throughput/large-scale-dataset-barcode-u133a/bladder
0.0222222	BIDiffExpSet	Metanephros/renal Medulla/outer Medulla/inner Stripe of Outer Medulla	In vivo	Prenatal-PostNatal	Kidney	1	7	Aldh1l1	http://discovery.lifemapsc.com/gene-expression-signals/high-throughput/large-scale-dataset-gudmap/metanephros/renal-medulla/outer-medulla/inner-stripe-of-outer-medulla
0.0222222	BIDiffExpSet	Lymphocytes	In vivo	PostNatal	Blood	1	43	UBA7	http://discovery.lifemapsc.com/gene-expression-signals/high-throughput/large-scale-dataset-barcode-u133-plus-2-0/lymphocytes
0.0222222	BIDiffExpSet	Mesenchyme/trunk Mesenchyme	In vivo	Prenatal	Mesoderm, Neural Crest	1	26	Des	http://discovery.lifemapsc.com/gene-expression-signals/high-throughput/large-scale-dataset-mgi/mesenchyme/trunk-mesenchyme
0.0222222	BIDiffExpSet	Mesenchyme/trunk Mesenchyme	In vivo	Prenatal	Mesoderm, Neural Crest	1	8	Des	http://discovery.lifemapsc.com/gene-expression-signals/high-throughput/large-scale-dataset-eurexpress/mesenchyme/trunk-mesenchyme
0.0222222	BIDiffExpSet	Sensory Organ/nose/nasal Septum	In vivo	Prenatal	Nose, Cartilage	1	80	F11r	http://discovery.lifemapsc.com/gene-expression-signals/high-throughput/large-scale-dataset-eurexpress/sensory-organ/nose/nasal-septum
0.0222222	BIDiffExpSet	Tongue Squamous Cells	In vivo	PostNatal	Oral Cavity, Skeletal Muscle	1	45	TMEM129	http://discovery.lifemapsc.com/gene-expression-signals/high-throughput/large-scale-dataset-barcode-u133-plus-2-0/tongue-squamous-cells
0.0222222	BIDiffExpSet	B Cells	In vivo	PostNatal	Blood	1	66	UBA7	http://discovery.lifemapsc.com/gene-expression-signals/high-throughput/large-scale-dataset-barcode-u133a/b-cells
0.0222222	BIDiffExpSet	Respiratory Tract/lower/main Bronchus/associated Mesenchyme	In vivo	Prenatal	Respiratory System	1	1	Des	http://discovery.lifemapsc.com/gene-expression-signals/high-throughput/large-scale-dataset-mgi/respiratory-tract/lower/main-bronchus/associated-mesenchyme
0.0222222	BIDiffExpSet	Monocyte-derived Macrophage	In vivo	PostNatal	Blood	1	176	GFOD1	http://discovery.lifemapsc.com/gene-expression-signals/high-throughput/large-scale-dataset-barcode-u133-plus-2-0/monocyte-derived-macrophage
0.0222222	BIDiffExpSet	Gland/salivary Gland/submandibular Gland Primordium/mesenchyme	In vivo	Prenatal	Gastrointestinal Tract	1	10	Tnfrsf21	http://discovery.lifemapsc.com/gene-expression-signals/high-throughput/large-scale-dataset-eurexpress/gland/salivary-gland/submandibular-gland-primordium/mesenchyme
0.0222222	BIDiffExpSet	Sensory Organ/nose/naso-lacrimal Duct	In vivo	Prenatal	Nose	1	34	F11r	http://discovery.lifemapsc.com/gene-expression-signals/high-throughput/large-scale-dataset-eurexpress/sensory-organ/nose/naso-lacrimal-duct
0.0222222	BIDiffExpSet	Sensory Organ/nose/naris/posterior	In vivo	Prenatal	Nose	1	13	Tnfrsf21	http://discovery.lifemapsc.com/gene-expression-signals/high-throughput/large-scale-dataset-eurexpress/sensory-organ/nose/naris/posterior
0.0222222	BIDiffExpSet	Monocyte-derived Dendritic Cells	In vivo	PostNatal	Blood	1	62	CISH	http://discovery.lifemapsc.com/gene-expression-signals/high-throughput/large-scale-dataset-barcode-u133-plus-2-0/monocyte-derived-dendritic-cells
0.0222222	BIDiffExpSet	Sensory Organ/nose/naris/anterior	In vivo	Prenatal	Nose	1	46	Tnfrsf21	http://discovery.lifemapsc.com/gene-expression-signals/high-throughput/large-scale-dataset-eurexpress/sensory-organ/nose/naris/anterior
0.0222222	BIDiffExpSet	Sensory Organ/eye/cornea	In vivo	Prenatal	Eye	1	100	Plcd1	http://discovery.lifemapsc.com/gene-expression-signals/high-throughput/large-scale-dataset-mgi/sensory-organ/eye/cornea
0.0222222	BIDiffExpSet	Pbmc	In vivo	PostNatal	Blood	1	20	UBA7	http://discovery.lifemapsc.com/gene-expression-signals/high-throughput/large-scale-dataset-barcode-u133a/pbmc
0.0222222	BIDiffExpSet	Telencephalon/olfactory Lobe/olfactory Cortex/ventricular Layer	In vivo	Prenatal	Brain	1	39	Aldh1l1	http://discovery.lifemapsc.com/gene-expression-signals/high-throughput/large-scale-dataset-eurexpress/telencephalon/olfactory-lobe/olfactory-cortex/ventricular-layer
0.0222222	BIDiffExpSet	Optic Nerve Head Astrocytes	In vivo	PostNatal	Brain, Eye, Glial Cells	1	95	SLC25A1	http://discovery.lifemapsc.com/gene-expression-signals/high-throughput/large-scale-dataset-barcode-u133a/optic-nerve-head-astrocytes
0.0222222	BIDiffExpSet	Gland/adrenal Gland/medulla	In vivo	Prenatal	Adrenal Gland	1	37	Hand2	http://discovery.lifemapsc.com/gene-expression-signals/high-throughput/large-scale-dataset-eurexpress/gland/adrenal-gland/medulla
0.0222222	BIDiffExpSet	Ectoderm/neural Ectoderm/future Brain	In vivo	Prenatal	Brain	1	8	Foxa2	http://discovery.lifemapsc.com/gene-expression-signals/high-throughput/large-scale-dataset-mgi/ectoderm/neural-ectoderm/future-brain
0.0222222	BIDiffExpSet	Diaphragm	In vivo	PostNatal	Skeletal Muscle, Respiratory System	1	19	APBB2	http://discovery.lifemapsc.com/gene-expression-signals/high-throughput/large-scale-dataset-barcode-u133a/diaphragm
0.0222222	BIDiffExpSet	Blood Outgrowth Endothelial Cell	In vivo	PostNatal	Blood, Endothelium	1	87	APBB2	http://discovery.lifemapsc.com/gene-expression-signals/high-throughput/large-scale-dataset-barcode-u133a/blood-outgrowth-endothelial-cell
0.0221345	Cell	Mesencephalic Neural Crest Cells	In vivo	Prenatal	Neural Crest, Head Mesenchyme	1	57	Twist1	http://discovery.lifemapsc.com/in-vivo-development/head-mesenchyme/prechordal-mesenchyme/mesencephalic-neural-crest-cells
0.0221065	BIDiffExpSet	Alveolar Macrophages	In vivo	PostNatal	Lung, Blood	1	143	SLC6A6	http://discovery.lifemapsc.com/gene-expression-signals/high-throughput/large-scale-dataset-barcode-u133-plus-2-0/alveolar-macrophages
0.0220896	Cell	Intervertebral Disc Nucleus Pulposus Cells	In vivo	Prenatal-PostNatal	Cartilage	1	89	Sox6	http://discovery.lifemapsc.com/in-vivo-development/cartilage/nucleus-pulposus/intervertebral-disc-nucleus-pulposus-cells
0.0216976	BIDiffExpSet	T Cells	In vivo	PostNatal	Blood	1	91	UBA7	http://discovery.lifemapsc.com/gene-expression-signals/high-throughput/large-scale-dataset-barcode-u133a/t-cells
0.0215072	BIDiffExpSet	Nk Cells	In vivo	PostNatal	Blood	1	79	Utrn	http://discovery.lifemapsc.com/gene-expression-signals/high-throughput/large-scale-dataset-barcode-430-2-0/nk-cells
0.0213763	BIDiffExpSet	Cord Blood	In vivo	PostNatal	Umbilical Cord, Blood	1	139	ABCB6	http://discovery.lifemapsc.com/gene-expression-signals/high-throughput/large-scale-dataset-barcode-u133a/cord-blood
0.0211912	TCCell	Wharton's jelly-derived stem cells	In vitro	Prenatal	Umbilical Cord	1	100	F11R	http://discovery.lifemapsc.com/stem-cell-differentiation/in-vitro-cells/umbilical-cord-homo-sapiens-whartons-jelly-derived-stem-cells-national-university-of-singapore
0.0211864	AnatCompartment	Optic Nerve	In vivo	Prenatal-PostNatal	Eye	1	137	Car2	http://discovery.lifemapsc.com/in-vivo-development/eye/optic-nerve
0.0210829	PDCell	Trophoblast-like cells	In vitro	Prenatal-PostNatal	Trophoblast	1	104	HAND2	http://discovery.lifemapsc.com/stem-cell-differentiation/protocols/early-embryonic-tissues-trophoblast-differentiation-generation-of-trophoblast-cells-from-human-embryonic-stem-cells?TCCellID=74481215-0f2a-4414-bb48-8123d06d9540
0.0208463	BIDiffExpSet	Autonomic/sympathetic/ganglion/thoracic	In vivo	Prenatal	Peripheral Nervous System	1	143	Hand2	http://discovery.lifemapsc.com/gene-expression-signals/high-throughput/large-scale-dataset-eurexpress/autonomic/sympathetic/ganglion/thoracic
0.0208463	BIDiffExpSet	Autonomic/sympathetic/ganglion/cervico-thoracic	In vivo	Prenatal	Peripheral Nervous System	1	152	Hand2	http://discovery.lifemapsc.com/gene-expression-signals/high-throughput/large-scale-dataset-eurexpress/autonomic/sympathetic/ganglion/cervico-thoracic
0.0207503	Cell	Perivenous Hepatocytes	In vivo	Prenatal-PostNatal	Liver	1	91	Akr1b3	http://discovery.lifemapsc.com/in-vivo-development/liver/liver-lobule/perivenous-hepatocytes
0.0206888	AnatCompartment	Ureter	In vivo	Prenatal-PostNatal	Lower Urinary Tract	1	162	Akr1b3	http://discovery.lifemapsc.com/in-vivo-development/lower-urinary-tract/ureter
0.0204178	Cell	Spermatid	In vivo	PostNatal	Gonad, Testis, Germ Cells, Male Gametocytes	1	107	Car2	http://discovery.lifemapsc.com/in-vivo-development/testis/seminiferous-tubules/spermatid
0.0202615	BIDiffExpSet	Autonomic/sympathetic/ganglion/cervical	In vivo	Prenatal	Peripheral Nervous System	1	153	Hand2	http://discovery.lifemapsc.com/gene-expression-signals/high-throughput/large-scale-dataset-eurexpress/autonomic/sympathetic/ganglion/cervical
0.0202039	BIDiffExpSet	Endometrial Endothelial Cell	In vivo	PostNatal	Uterus	1	228	SLC26A6	http://discovery.lifemapsc.com/gene-expression-signals/high-throughput/large-scale-dataset-barcode-u133-plus-2-0/endometrial-endothelial-cell
0.020194	TCCell	Wharton's jelly-derived mesenchymal stem cells	In vitro	Prenatal	Umbilical Cord, Mesenchymal Stem Cells	1	110	F11R	http://discovery.lifemapsc.com/stem-cell-differentiation/in-vitro-cells/mesenchymal-stem-cells-umbilical-cord-homo-sapiens-whartons-jelly-derived-mesenchymal-stem-cells-national-yang-ming-university
0.0200411	Cell	Dental Papilla Cells	In vivo	Prenatal-PostNatal	Tooth	1	131	Hand2	http://discovery.lifemapsc.com/in-vivo-development/tooth/dental-papilla/dental-papilla-cells
0.02	BIDiffExpSet	Vertebral Axis Muscle System	In vivo	Prenatal	Muscle	1	168	Des	http://discovery.lifemapsc.com/gene-expression-signals/high-throughput/large-scale-dataset-eurexpress/vertebral-axis-muscle-system
0.0198354	PDCell	HyStem+TGFbeta3+GDF5-induced E15 cells	In vitro	Prenatal-PostNatal	Bone, Cartilage	1	101	NDRG2	http://discovery.lifemapsc.com/stem-cell-differentiation/in-vitro-cells/purestem-e15-meso-prx-latp-progenitor?TCCellID=edfd6924-77ba-4931-ba3e-a4d909e87efc
0.0197035	AnatCompartment	Corneal Epithelium	In vivo	Prenatal-PostNatal	Eye, Cornea	1	134	F11r	http://discovery.lifemapsc.com/in-vivo-development/eye/corneal-epithelium
0.0196637	PDCell	HyStem+TGFbeta3+GDF5-induced SM30 cells	In vitro	Prenatal-PostNatal	Bone, Cartilage	1	102	NDRG2	http://discovery.lifemapsc.com/stem-cell-differentiation/in-vitro-cells/purestem-sm30-ncr-fac-meso-latp-progenitor?TCCellID=d0e68e02-a929-4f37-bc12-b6b58a2f2048
0.0195116	BIDiffExpSet	Bone Marrow-derived Macrophages	In vivo	PostNatal	Blood	1	136	Slc6a6	http://discovery.lifemapsc.com/gene-expression-signals/high-throughput/large-scale-dataset-barcode-430-2-0/bone-marrow-derived-macrophages
0.0194523	AnatCompartment	Epithelial Tubule	In vivo	Prenatal-PostNatal	Kidney	1	120	Car2	http://discovery.lifemapsc.com/in-vivo-development/kidney/epithelial-tubule
0.0192832	BIDiffExpSet	Cd3+ T Cells	In vivo	PostNatal	Blood	1	154	CISH	http://discovery.lifemapsc.com/gene-expression-signals/high-throughput/large-scale-dataset-barcode-u133-plus-2-0/cd3-t-cells
0.0191315	TCCell	Umbilical cord-derived mesenchymal stem cells (family)	In vitro	Prenatal	Umbilical Cord, Mesenchymal Stem Cells	1	135	F11R	http://discovery.lifemapsc.com/stem-cell-differentiation/in-vitro-cells/mesenchymal-stem-cells-umbilical-cord-homo-sapiens-umbilical-cord-derived-mesenchymal-stem-cells-family
0.0189514	Cell	Limb Bud Mesenchyme Cells	In vivo	Prenatal	Mesoderm, Limb	1	122	Hand2	http://discovery.lifemapsc.com/in-vivo-development/limb/limb-bud/limb-bud-mesenchyme-cells
0.0188805	BIDiffExpSet	Heart/ventricle	In vivo	Prenatal	Heart	1	322	Ndufs2	http://discovery.lifemapsc.com/gene-expression-signals/high-throughput/large-scale-dataset-mgi/heart/ventricle
0.0185925	BIDiffExpSet	Oral Region/upper Jaw/tooth/molar	In vivo	Prenatal	Tooth	1	189	F11r	http://discovery.lifemapsc.com/gene-expression-signals/high-throughput/large-scale-dataset-eurexpress/oral-region/upper-jaw/tooth/molar
0.0185331	BIDiffExpSet	Cd4+ Cells	In vivo	PostNatal	Blood	1	133	CISH	http://discovery.lifemapsc.com/gene-expression-signals/high-throughput/large-scale-dataset-barcode-u133-plus-2-0/cd4-cells
0.0184748	BIDiffExpSet	Oral Region/lower Jaw/tooth/molar	In vivo	Prenatal	Tooth	1	190	F11r	http://discovery.lifemapsc.com/gene-expression-signals/high-throughput/large-scale-dataset-eurexpress/oral-region/lower-jaw/tooth/molar
0.0177275	BIDiffExpSet	Posterior Singulate	In vivo	PostNatal	Brain	1	160	GFOD1	http://discovery.lifemapsc.com/gene-expression-signals/high-throughput/large-scale-dataset-barcode-u133-plus-2-0/posterior-singulate
0.0175866	Cell	GABAergic Amacrine Cells	In vivo	Prenatal-PostNatal	Eye, Amacrine, Retina, Neurons	1	271	Car2	http://discovery.lifemapsc.com/in-vivo-development/eye/inner-nuclear-layer/gabaergic-amacrine-cells
0.0173127	BIDiffExpSet	Primary Visual Cortex	In vivo	PostNatal	Brain	1	170	GFOD1	http://discovery.lifemapsc.com/gene-expression-signals/high-throughput/large-scale-dataset-barcode-u133-plus-2-0/primary-visual-cortex
0.0171293	BIDiffExpSet	Pituitary Gland	In vivo	Prenatal	Endocrine System	1	140	Slc6a6	http://discovery.lifemapsc.com/gene-expression-signals/high-throughput/large-scale-dataset-gensat/pituitary-gland
0.0166982	BIDiffExpSet	Metanephros/renal Cortex	In vivo	Prenatal-PostNatal	Kidney	1	110	Car2	http://discovery.lifemapsc.com/gene-expression-signals/high-throughput/large-scale-dataset-gudmap/metanephros/renal-cortex
0.016663	AnatCompartment	Lens	In vivo	Prenatal-PostNatal	Eye, Lens	1	440	Guk1	http://discovery.lifemapsc.com/in-vivo-development/eye/lens
0.0164851	BIDiffExpSet	Leukocytes	In vivo	PostNatal	Blood	1	148	NINJ1	http://discovery.lifemapsc.com/gene-expression-signals/high-throughput/large-scale-dataset-barcode-u133a/leukocytes
0.0163385	AnatCompartment	Thymus	In vivo	Prenatal-PostNatal	Thymus	1	547	Ndufs2	http://discovery.lifemapsc.com/in-vivo-development/thymus/thymus
0.0159956	BIDiffExpSet	Human Umbilical Mesenchymal Stem Cells (HUMSC)	In vitro	PostNatal	Umbilical Cord, Mesenchymal Stem Cells	1	96	HAND2	http://discovery.lifemapsc.com/gene-expression-signals/high-throughput/large-scale-dataset-cultured-cell-collection/human-umbilical-mesenchymal-stem-cells-humsc
0.0157468	BIDiffExpSet	Chorion Villus Cells	In vivo	Prenatal	Chorion	1	132	APBB2	http://discovery.lifemapsc.com/gene-expression-signals/high-throughput/large-scale-dataset-barcode-u133-plus-2-0/chorion-villus-cells
0.0156564	BIDiffExpSet	Placenta Pericyte	In vitro	PostNatal	Placenta, Pericytes	1	99	HAND2	http://discovery.lifemapsc.com/gene-expression-signals/high-throughput/large-scale-dataset-cultured-cell-collection/placenta-pericytes
0.015648	BIDiffExpSet	Human Umbillical Artery Smooth Muscle Cells (HUASMC)	In vitro	PostNatal	Umbilical Cord, Smooth Muscle	1	97	HAND2	http://discovery.lifemapsc.com/gene-expression-signals/high-throughput/large-scale-dataset-cultured-cell-collection/human-umbillical-artery-smooth-muscle-cells-huasmc
0.0154852	BIDiffExpSet	Adrenal Cortex	In vivo	PostNatal	Adrenal Gland	1	100	AKR1B1	http://discovery.lifemapsc.com/gene-expression-signals/high-throughput/large-scale-dataset-gnf-biogps/adrenal-cortex
0.0154852	BIDiffExpSet	Human Chorionic Mesenchymal Stromal Cells (HCMSC)	In vitro	PostNatal	Chorion	1	96	HAND2	http://discovery.lifemapsc.com/gene-expression-signals/high-throughput/large-scale-dataset-cultured-cell-collection/human-chorionic-mesenchymal-stromal-cells-hcmsc
0.0154812	BIDiffExpSet	Human Amniotic Mesenchymal Stromal Cells (HAmMSC)	In vitro	PostNatal	Amnion	1	97	HAND2	http://discovery.lifemapsc.com/gene-expression-signals/high-throughput/large-scale-dataset-cultured-cell-collection/human-amniotic-mesenchymal-stromal-cells-hammsc
0.0153144	BIDiffExpSet	Olfactory Bulb	In vivo	PostNatal	Brain	1	99	AKR1B1	http://discovery.lifemapsc.com/gene-expression-signals/high-throughput/large-scale-dataset-gnf-biogps/olfactory-bulb
0.0151279	BIDiffExpSet	Trachea	In vivo	PostNatal	Lung	1	98	CA2	http://discovery.lifemapsc.com/gene-expression-signals/high-throughput/large-scale-dataset-gnf-biogps/trachea
0.0149775	BIDiffExpSet	Human Dermal Fibroblasts-adult (HDF-a)	In vitro	PostNatal	Dermis, Fibroblasts	1	98	HAND2	http://discovery.lifemapsc.com/gene-expression-signals/high-throughput/large-scale-dataset-cultured-cell-collection/human-dermal-fibroblasts-adult-hdf-a
0.0148247	BIDiffExpSet	Soft Tissue 1 ; Fibroblasts	In vivo	PostNatal	Fibroblasts	1	1028	HAND2	http://discovery.lifemapsc.com/gene-expression-signals/high-throughput/large-scale-dataset-human-protein-atlas-protein-expression-data/soft-tissue-1-fibroblasts
0.0147123	BIDiffExpSet	Nerve/cranial/trigeminal V	In vivo	Prenatal	Brain	1	200	Hand2	http://discovery.lifemapsc.com/gene-expression-signals/high-throughput/large-scale-dataset-eurexpress/nerve/cranial/trigeminal-v
0.0147067	BIDiffExpSet	Neutrophils	In vivo	PostNatal	Blood	1	400	SLC6A6	http://discovery.lifemapsc.com/gene-expression-signals/high-throughput/large-scale-dataset-barcode-u133-plus-2-0/neutrophils
0.0142583	BIDiffExpSet	Skin 1 ; Fibroblasts	In vivo	PostNatal	Skin, Fibroblasts	1	1233	HAND2	http://discovery.lifemapsc.com/gene-expression-signals/high-throughput/large-scale-dataset-human-protein-atlas-protein-expression-data/skin-1-fibroblasts
0.0138632	BIDiffExpSet	Olfactory Epithelium	In vivo	Prenatal	Brain	1	137	Aldoc	http://discovery.lifemapsc.com/gene-expression-signals/high-throughput/large-scale-dataset-gensat/olfactory-epithelium
0.0135513	BIDiffExpSet	Spinal/ganglion/dorsal Root Ganglion	In vivo	Prenatal	Spinal Cord, Peripheral Nervous System	1	559	Sncg	http://discovery.lifemapsc.com/gene-expression-signals/high-throughput/large-scale-dataset-eurexpress/spinal/ganglion/dorsal-root-ganglion
0.0130253	BIDiffExpSet	Ganglion/cranial/vestibulocochlear VIII	In vivo	Prenatal	Brain	1	358	Sncg	http://discovery.lifemapsc.com/gene-expression-signals/high-throughput/large-scale-dataset-eurexpress/ganglion/cranial/vestibulocochlear-viii
0.0130075	BIDiffExpSet	Ganglion/cranial/vagus X	In vivo	Prenatal	Brain	1	334	Sncg	http://discovery.lifemapsc.com/gene-expression-signals/high-throughput/large-scale-dataset-eurexpress/ganglion/cranial/vagus-x
0.0123567	BIDiffExpSet	Ganglion/cranial/facial VII	In vivo	Prenatal	Brain	1	438	Sncg	http://discovery.lifemapsc.com/gene-expression-signals/high-throughput/large-scale-dataset-eurexpress/ganglion/cranial/facial-vii
0.0122911	BIDiffExpSet	Ganglion/cranial/glossopharyngeal IX	In vivo	Prenatal	Brain	1	464	Sncg	http://discovery.lifemapsc.com/gene-expression-signals/high-throughput/large-scale-dataset-eurexpress/ganglion/cranial/glossopharyngeal-ix
0.0116498	BIDiffExpSet	Ganglion/cranial/trigeminal V	In vivo	Prenatal	Brain	1	609	Sncg	http://discovery.lifemapsc.com/gene-expression-signals/high-throughput/large-scale-dataset-eurexpress/ganglion/cranial/trigeminal-v

## Sheet: Diseases
Statistics:		Matching score statistics:
# Identified genes	86	# High score matches	0
# Matched genes	74	# Med score matches	15
# Matched entities	588	# Low score matches	573
Results
Score	Name	Disease categories	# Total Genes	# Matched Genes	Matched Genes (Symbols)	Evidence URL	Genetic Associations	Matched Genes for Genetic Associations	Diferentially Expressed Genes in Tissue Samples	Genes Matched to Differentially Expressed Genes
9.72227	Thalassemias, Alpha-	Immune diseases, Blood diseases, Endocrine diseases, Rare diseases, Genetic diseases	22	6	HBA1, HBA2, HBE1, HBG1, HBG2, HBZ	http://www.malacards.org/card/thalassemias_alpha	Pathogenic, Genetic Tests, Molecular basis known, Causative germline mutation	HBA1, HBA2, HBZ
7.19252	Thalassemia	Blood diseases, Nephrological diseases, Rare diseases, Genetic diseases	20	6	HBA1, HBA2, HBE1, HBG1, HBG2, HBZ	http://www.malacards.org/card/thalassemia
6.38721	Neuroblastoma	Neuronal diseases, Rare diseases, Genetic diseases, Cancer diseases	985	15	ABCB6, C17orf99, CA2, FAM65C, HAND2, HBA1, HBA2, HBE1, HBG1, HBZ, REEP6, RHOB, SLC16A9, SLC6A8, SPTB	http://www.malacards.org/card/neuroblastoma			Adrenal Gland, Blood	ABCB6, C17orf99, CA2, FAM65C, HAND2, HBA1, HBA2, HBE1, HBG1, HBZ, REEP6, RHOB, SLC16A9, SLC6A8, SPTB
6.07066	Thalassemia, Hispanic Gamma-Delta-Beta	Immune diseases, Blood diseases, Nephrological diseases, Endocrine diseases, Rare diseases, Genetic diseases	19	5	HBA2, HBE1, HBG1, HBG2, SPTB	http://www.malacards.org/card/thalassemia_hispanic_gamma_delta_beta
5.66667	Hemoglobin H Disease, Nondeletional	Blood diseases, Genetic diseases	2	2	HBA1, HBA2	http://www.malacards.org/card/hemoglobin_h_disease_nondeletional	Molecular basis known	HBA1, HBA2
5.66667	Hb Bart's Hydrops Fetalis	Blood diseases, Rare diseases	2	2	HBA1, HBA2	http://www.malacards.org/card/hb_barts_hydrops_fetalis	Causative germline mutation	HBA1, HBA2
5.66667	Heinz Body Anemia	Blood diseases, Rare diseases, Genetic diseases	3	2	HBA1, HBA2	http://www.malacards.org/card/heinz_body_anemia	Pathogenic, Molecular basis known	HBA1, HBA2
5.66667	Autosomal Dominant Methemoglobinemia	Blood diseases, Rare diseases, Genetic diseases	3	2	HBA1, HBA2	http://www.malacards.org/card/autosomal_dominant_methemoglobinemia	Causative germline mutation	HBA1, HBA2
5.58525	Fetal Hemoglobin Quantitative Trait Locus 1	Immune diseases, Blood diseases, Rare diseases, Genetic diseases	4	2	HBG1, HBG2	http://www.malacards.org/card/fetal_hemoglobin_quantitative_trait_locus_1	Pathogenic, Molecular basis known, Causative germline mutation	HBG1, HBG2
5.58525	Hereditary Persistence of Fetal Hemoglobin-Beta-Thalassemia Syndrome	Blood diseases, Rare diseases	4	2	HBG1, HBG2	http://www.malacards.org/card/hereditary_persistence_of_fetal_hemoglobin_beta_thalassemia_syndrome	Causative germline mutation	HBG1, HBG2
5.39359	Hereditary Persistence of Fetal Hemoglobin-Sickle Cell Disease Syndrome	Blood diseases, Rare diseases	5	2	HBG1, HBG2	http://www.malacards.org/card/hereditary_persistence_of_fetal_hemoglobin_sickle_cell_disease_syndrome	Causative germline mutation	HBG1, HBG2
5.33333	Alpha-Thalassemia-Intellectual Disability Syndrome Linked to Chromosome 16	Neuronal diseases, Mental diseases, Blood diseases, Rare diseases, Fetal diseases	2	2	HBA1, HBA2	http://www.malacards.org/card/alpha_thalassemia_intellectual_disability_syndrome_linked_to_chromosome_16_2	Role in phenotype	HBA1, HBA2
5.08703	Congenital Hemolytic Anemia	Immune diseases, Blood diseases, Rare diseases, Genetic diseases, Metabolic diseases	15	4	HBE1, HBG1, HBG2, SPTB	http://www.malacards.org/card/congenital_hemolytic_anemia
4.96694	Sickle Cell Anemia	Immune diseases, Blood diseases, Bone diseases, Nephrological diseases, Reproductive diseases, Endocrine diseases, Rare diseases, Genetic diseases	16	4	HBA1, HBA2, HBG1, HBG2	http://www.malacards.org/card/sickle_cell_anemia
4.76158	Alzheimer Disease	Neuronal diseases, Mental diseases, Rare diseases, Genetic diseases	565	8	APBB2, DES, MAGEA4, PDE2A, SLC44A1, SLC6A8, SNCG, TNFRSF21	http://www.malacards.org/card/alzheimer_disease			Blood, Brain	DES, MAGEA4, PDE2A, SLC44A1, SLC6A8
4.14459	Prostate Cancer	Reproductive diseases, Rare diseases, Genetic diseases, Cancer diseases	682	7	CA2, FOXA2, HBE1, NFE2, PIM1, SPTB, TP53TG1	http://www.malacards.org/card/prostate_cancer			Bone, Prostate	CA2, FOXA2, HBE1, NFE2, PIM1, SPTB, TP53TG1
3.92992	Hemoglobinopathy	Blood diseases, Rare diseases	13	3	HBA1, HBA2, HBG1	http://www.malacards.org/card/hemoglobinopathy
3.92992	Autonomic Nervous System Disease	Neuronal diseases	13	3	AKR1B1, HBA1, HBA2	http://www.malacards.org/card/autonomic_nervous_system_disease
3.7872	Sickle Cell Disease	Immune diseases, Blood diseases, Rare diseases, Genetic diseases	15	3	HBA2, HBG1, HBG2	http://www.malacards.org/card/sickle_cell_disease
3.76573	Fetal Erythroblastosis	Blood diseases	16	3	HBE1, HBG2, HBZ	http://www.malacards.org/card/fetal_erythroblastosis
3.53896	Retinal Vascular Disease	Eye diseases, Cardiovascular diseases	22	3	AKR1B1, HBA1, HBA2	http://www.malacards.org/card/retinal_vascular_disease
3.51716	Saethre-Chotzen Syndrome	Eye diseases, Bone diseases, Rare diseases, Genetic diseases	16	2	HAND2, TWIST1	http://www.malacards.org/card/saethre_chotzen_syndrome	Pathogenic, Causative mutation – Humsavar, Genetic Tests, Molecular basis known	TWIST1
3.49691	Hemolytic Anemia	Immune diseases, Blood diseases, Rare diseases, Genetic diseases, Metabolic diseases	23	3	HBA2, HBG2, SPTB	http://www.malacards.org/card/hemolytic_anemia
3.28694	Deficiency Anemia	Blood diseases	33	3	HBA1, HBA2, HBG2	http://www.malacards.org/card/deficiency_anemia
3.25	Hereditary Spherocytosis	Immune diseases, Blood diseases, Rare diseases, Genetic diseases	24	2	HBA2, SPTB	http://www.malacards.org/card/hereditary_spherocytosis	Causative germline mutation	SPTB
3.10577	Autosomal Genetic Disease	Genetic diseases	46	3	HBA1, HBE1, HBG2	http://www.malacards.org/card/autosomal_genetic_disease
3.05349	Glucose Metabolism Disease	Metabolic diseases	51	3	AKR1B1, HBA1, HBA2	http://www.malacards.org/card/glucose_metabolism_disease
3	Hemoglobin E Disease	Blood diseases, Rare diseases, Genetic diseases	5	2	HBA1, HBE1	http://www.malacards.org/card/hemoglobin_e_disease
3	Retinal Microaneurysm	Eye diseases	3	2	HBA1, HBA2	http://www.malacards.org/card/retinal_microaneurysm
3	Spleen Cancer	Immune diseases, Rare diseases, Cancer diseases	7	2	CR2, HBA1	http://www.malacards.org/card/spleen_cancer
3	Congenital Bile Acid Synthesis Defect	Liver diseases, Metabolic diseases	7	2	ABCB6, CA2	http://www.malacards.org/card/congenital_bile_acid_synthesis_defect
2.93672	Hydrops Fetalis	Immune diseases, Rare diseases, Genetic diseases, Fetal diseases	6	2	HBA1, HBA2	http://www.malacards.org/card/hydrops_fetalis
2.91738	Immune Hydrops Fetalis	Immune diseases, Rare diseases, Fetal diseases	8	2	HBA1, HBA2	http://www.malacards.org/card/immune_hydrops_fetalis
2.8553	Hepatitis C Virus	Immune diseases, Gastrointestinal diseases, Skin diseases, Liver diseases, Rare diseases, Genetic diseases, Infectious diseases	465	4	DGAT1, FOXA2, GUK1, NDRG2	http://www.malacards.org/card/hepatitis_c_virus			Liver	GUK1, NDRG2
2.84723	Cerebral Creatine Deficiency Syndrome 2	Neuronal diseases, Rare diseases, Genetic diseases, Metabolic diseases	8	2	SLC6A6, SLC6A8	http://www.malacards.org/card/cerebral_creatine_deficiency_syndrome_2
2.83918	Background Diabetic Retinopathy	Eye diseases	9	2	AKR1B1, HBA2	http://www.malacards.org/card/background_diabetic_retinopathy
2.83333	Familial Pseudohyperkalemia	Blood diseases, Rare diseases, Genetic diseases	1	1	ABCB6	http://www.malacards.org/card/familial_pseudohyperkalemia	Genetic Tests, Causative germline mutation	ABCB6
2.83333	Psoriasis 2	Skin diseases, Rare diseases, Genetic diseases	3	1	ABCB6	http://www.malacards.org/card/psoriasis_2	Molecular basis known	ABCB6
2.83333	Progressive Familial Heart Block, Type Ib	Cardiovascular diseases, Rare diseases, Genetic diseases	3	1	TRPM4	http://www.malacards.org/card/progressive_familial_heart_block_type_ib	Causative mutation – Humsavar, Genetic Tests, Molecular basis known	TRPM4
2.83333	Microphthalmia, Isolated, with Coloboma 7	Genetic diseases	1	1	ABCB6	http://www.malacards.org/card/microphthalmia_isolated_with_coloboma_7_2	Pathogenic, Causative mutation – Humsavar, Genetic Tests, Molecular basis known	ABCB6
2.83333	Cerebral Creatine Deficiency Syndrome 1	Neuronal diseases, Mental diseases, Rare diseases, Genetic diseases, Metabolic diseases, Fetal diseases	1	1	SLC6A8	http://www.malacards.org/card/cerebral_creatine_deficiency_syndrome_1	Pathogenic, Causative mutation – Humsavar, Molecular basis known, Causative germline mutation	SLC6A8
2.83333	Epileptic Encephalopathy, Early Infantile, 33	Neuronal diseases, Mental diseases, Rare diseases, Genetic diseases	1	1	EEF1A2	http://www.malacards.org/card/epileptic_encephalopathy_early_infantile_33	Causative mutation – Humsavar, Molecular basis known	EEF1A2
2.83333	Des-Related Dilated Cardiomyopathy	Cardiovascular diseases, Rare diseases, Genetic diseases	1	1	DES	http://www.malacards.org/card/des_related_dilated_cardiomyopathy	Pathogenic, Genetic Tests	DES
2.83333	Muscular Dystrophy, Limb-Girdle, Type 1e	Neuronal diseases, Muscle diseases, Rare diseases, Genetic diseases, Metabolic diseases	3	1	DES	http://www.malacards.org/card/muscular_dystrophy_limb_girdle_type_1e	Causative germline mutation	DES
2.83333	Immunodeficiency, Common Variable, 7	Immune diseases, Genetic diseases	1	1	CR2	http://www.malacards.org/card/immunodeficiency_common_variable_7	Pathogenic, Molecular basis known	CR2
2.83333	Scapuloperoneal Syndrome, Neurogenic, Kaeser Type	Neuronal diseases, Rare diseases, Genetic diseases	1	1	DES	http://www.malacards.org/card/scapuloperoneal_syndrome_neurogenic_kaeser_type	Pathogenic, Causative mutation – Humsavar, Genetic Tests, Molecular basis known, Causative germline mutation	DES
2.83333	Mental Retardation, Autosomal Dominant 38	Neuronal diseases, Mental diseases, Genetic diseases	1	1	EEF1A2	http://www.malacards.org/card/mental_retardation_autosomal_dominant_38	Causative mutation – Humsavar, Molecular basis known	EEF1A2
2.83333	Inflammatory Bowel Disease 28, Early Onset, Autosomal Recessive	Blood diseases, Gastrointestinal diseases, Rare diseases, Genetic diseases	1	1	IL10RA	http://www.malacards.org/card/inflammatory_bowel_disease_28_early_onset_autosomal_recessive	Causative mutation – Humsavar, Genetic Tests, Molecular basis known	IL10RA
2.83333	Telangiectasia, Hereditary Hemorrhagic, Type 5	Neuronal diseases, Eye diseases, Cardiovascular diseases, Bone diseases, Skin diseases, Rare diseases, Genetic diseases, Fetal diseases	1	1	GDF2	http://www.malacards.org/card/telangiectasia_hereditary_hemorrhagic_type_5	Pathogenic, Causative mutation – Humsavar, Molecular basis known	GDF2
2.83333	Isolated Scaphocephaly	Eye diseases, Bone diseases, Rare diseases, Fetal diseases	3	1	TWIST1	http://www.malacards.org/card/isolated_scaphocephaly	Causative germline mutation	TWIST1
2.83333	Basel-Vanagait-Smirin-Yosef Syndrome	Genetic diseases	1	1	MED25	http://www.malacards.org/card/basel_vanagait_smirin_yosef_syndrome	Pathogenic, Causative mutation – Humsavar, Molecular basis known	MED25
2.83333	Robinow-Sorauf Syndrome	Rare diseases, Genetic diseases	1	1	TWIST1	http://www.malacards.org/card/robinow_sorauf_syndrome_2	Pathogenic, Molecular basis known	TWIST1
2.83333	Cardiomyopathy, Dilated, 1i	Cardiovascular diseases, Rare diseases, Genetic diseases	1	1	DES	http://www.malacards.org/card/cardiomyopathy_dilated_1i	Pathogenic, Causative mutation – Humsavar, Molecular basis known	DES
2.83333	Congenital Chronic Diarrhea with Protein-Losing Enteropathy	Gastrointestinal diseases, Rare diseases	1	1	DGAT1	http://www.malacards.org/card/congenital_chronic_diarrhea_with_protein_losing_enteropathy	Causative germline mutation	DGAT1
2.83333	Osteopetrosis, Autosomal Recessive 3, with Renal Tubular Acidosis	Neuronal diseases, Bone diseases, Nephrological diseases, Rare diseases, Genetic diseases, Fetal diseases	1	1	CA2	http://www.malacards.org/card/osteopetrosis_autosomal_recessive_3_with_renal_tubular_acidosis	Pathogenic, Causative mutation – Humsavar, Genetic Tests, Molecular basis known, Causative germline mutation	CA2
2.83333	Autosomal Recessive Limb-Girdle Muscular Dystrophy Type 2r	Neuronal diseases, Muscle diseases, Rare diseases, Genetic diseases, Metabolic diseases	1	1	DES	http://www.malacards.org/card/autosomal_recessive_limb_girdle_muscular_dystrophy_type_2r	Causative germline mutation	DES
2.83333	Cyanosis, Transient Neonatal	Genetic diseases	1	1	HBG2	http://www.malacards.org/card/cyanosis_transient_neonatal	Pathogenic, Causative mutation – Humsavar, Genetic Tests, Molecular basis known	HBG2
2.83333	Combined D-2- and L-2-Hydroxyglutaric Aciduria	Genetic diseases	1	1	SLC25A1	http://www.malacards.org/card/combined_d_2_and_l_2_hydroxyglutaric_aciduria	Pathogenic, Causative mutation – Humsavar, Molecular basis known	SLC25A1
2.83333	Mucopolysaccharidosis Type Ix	Neuronal diseases, Eye diseases, Immune diseases, Bone diseases, Skin diseases, Oral diseases, Rare diseases, Genetic diseases, Metabolic diseases, Fetal diseases	5	1	HYAL1	http://www.malacards.org/card/mucopolysaccharidosis_type_ix	Pathogenic, Causative mutation – Humsavar, Genetic Tests, Causative germline mutation	HYAL1
2.83333	Cousin Syndrome	Bone diseases, Rare diseases, Genetic diseases, Fetal diseases	1	1	TBX15	http://www.malacards.org/card/cousin_syndrome	Pathogenic, Molecular basis known, Causative germline mutation	TBX15
2.83333	Leukonychia Totalis	Skin diseases, Rare diseases	2	1	PLCD1	http://www.malacards.org/card/leukonychia_totalis	Causative germline mutation	PLCD1
2.83333	Nail Disorder, Nonsyndromic Congenital, 3,	Skin diseases, Rare diseases, Genetic diseases	1	1	PLCD1	http://www.malacards.org/card/nail_disorder_nonsyndromic_congenital_3	Pathogenic, Causative mutation – Humsavar, Molecular basis known	PLCD1
2.83333	Charcot-Marie-Tooth Disease, Type 2b2	Neuronal diseases, Muscle diseases, Ear diseases, Rare diseases, Genetic diseases, Metabolic diseases, Fetal diseases	1	1	MED25	http://www.malacards.org/card/charcot_marie_tooth_disease_type_2b2_2	Pathogenic, Causative mutation – Humsavar, Genetic Tests, Causative germline mutation	MED25
2.83333	Pyropoikilocytosis	Rare diseases, Genetic diseases	3	1	SPTB	http://www.malacards.org/card/pyropoikilocytosis	Pathogenic	SPTB
2.83333	Muscular Dystrophy, Limb-Girdle, Type 2r	Neuronal diseases, Muscle diseases, Rare diseases, Genetic diseases, Metabolic diseases	1	1	DES	http://www.malacards.org/card/muscular_dystrophy_limb_girdle_type_2r	Pathogenic	DES
2.83333	Leigh Syndrome with Cardiomyopathy	Neuronal diseases, Eye diseases, Cardiovascular diseases, Rare diseases, Metabolic diseases	3	1	NDUFS2	http://www.malacards.org/card/leigh_syndrome_with_cardiomyopathy	Causative germline mutation	NDUFS2
2.83333	Elliptocytosis 3	Immune diseases, Blood diseases, Rare diseases, Genetic diseases	1	1	SPTB	http://www.malacards.org/card/elliptocytosis_3	Causative mutation – Humsavar, Genetic Tests	SPTB
2.83333	Craniosynostosis, Type 1	Bone diseases, Rare diseases, Genetic diseases, Fetal diseases	1	1	TWIST1	http://www.malacards.org/card/craniosynostosis_type_1	Pathogenic, Causative mutation – Humsavar, Molecular basis known	TWIST1
2.83333	Spherocytosis, Type 1	Immune diseases, Blood diseases, Rare diseases, Genetic diseases	2	1	SPTB	http://www.malacards.org/card/spherocytosis_type_1	Molecular basis known	SPTB
2.83333	Encephalopahty, Lethal, Due to Defective Mitochondrial Peroxisomal Fission	Genetic diseases	2	1	UTRN	http://www.malacards.org/card/encephalopahty_lethal_due_to_defective_mitochondrial_peroxisomal_fission	Molecular basis known	UTRN
2.83333	Pseudohyperkalemia, Familial, 2, Due to Red Cell Leak	Blood diseases, Rare diseases, Genetic diseases	3	1	ABCB6	http://www.malacards.org/card/pseudohyperkalemia_familial_2_due_to_red_cell_leak	Pathogenic	ABCB6
2.83333	Sptb-Related Spherocytosis	Immune diseases, Blood diseases, Rare diseases, Genetic diseases	1	1	SPTB	http://www.malacards.org/card/sptb_related_spherocytosis	Pathogenic, Causative mutation – Humsavar, Genetic Tests	SPTB
2.83333	Hemoglobinopathy Toms River	Blood diseases, Rare diseases	1	1	HBG2	http://www.malacards.org/card/hemoglobinopathy_toms_river	Causative germline mutation	HBG2
2.83333	Dyschromatosis Universalis Hereditaria 3	Skin diseases, Rare diseases, Genetic diseases	1	1	ABCB6	http://www.malacards.org/card/dyschromatosis_universalis_hereditaria_3	Pathogenic, Causative mutation – Humsavar, Molecular basis known	ABCB6
2.83333	D,l-2-Hydroxyglutaric Aciduria	Neuronal diseases, Rare diseases, Genetic diseases, Metabolic diseases	1	1	SLC25A1	http://www.malacards.org/card/dl_2_hydroxyglutaric_aciduria	Causative germline mutation	SLC25A1
2.83333	Diarrhea 7	Gastrointestinal diseases, Rare diseases, Genetic diseases	1	1	DGAT1	http://www.malacards.org/card/diarrhea_7	Pathogenic	DGAT1
2.83333	Dyschromatosis Universalis	Skin diseases, Rare diseases	4	1	ABCB6	http://www.malacards.org/card/dyschromatosis_universalis	Causative germline mutation	ABCB6
2.83333	Myopathy, Myofibrillar, 1	Neuronal diseases, Cardiovascular diseases, Muscle diseases, Rare diseases, Genetic diseases	6	1	DES	http://www.malacards.org/card/myopathy_myofibrillar_1	Pathogenic, Causative mutation – Humsavar, Genetic Tests, Molecular basis known, Causative germline mutation	DES
2.80246	Familial Progressive Cardiac Conduction Defect	Rare diseases, Genetic diseases	4	1	TRPM4	http://www.malacards.org/card/familial_progressive_cardiac_conduction_defect	Causative germline mutation	TRPM4
2.79262	Isolated Brachycephaly	Eye diseases, Bone diseases, Rare diseases, Fetal diseases	4	1	TWIST1	http://www.malacards.org/card/isolated_brachycephaly	Causative germline mutation	TWIST1
2.78585	Renal Tubular Acidosis	Nephrological diseases, Rare diseases	12	2	CA2, SLC26A6	http://www.malacards.org/card/renal_tubular_acidosis
2.77271	Smooth Muscle Tumor	Cancer diseases	10	2	CR2, DES	http://www.malacards.org/card/smooth_muscle_tumor
2.76591	Proximal Renal Tubular Acidosis	Nephrological diseases, Rare diseases	10	2	CA2, SLC26A6	http://www.malacards.org/card/proximal_renal_tubular_acidosis
2.72731	Non-Immune Hydrops Fetalis	Immune diseases, Rare diseases, Fetal diseases	9	2	HBA1, HBA2	http://www.malacards.org/card/non_immune_hydrops_fetalis
2.67004	Favism	Genetic diseases, Metabolic diseases	11	2	HBA1, HBE1	http://www.malacards.org/card/favism
2.67004	Glucosephosphate Dehydrogenase Deficiency	Rare diseases, Genetic diseases, Metabolic diseases	11	2	HBE1, HBG2	http://www.malacards.org/card/glucosephosphate_dehydrogenase_deficiency
2.66674	Hepatosplenic T-Cell Lymphoma	Immune diseases, Blood diseases, Liver diseases, Rare diseases, Cancer diseases	403	4	HYAL1, NDRG2, PDE2A, SLC16A9	http://www.malacards.org/card/hepatosplenic_t_cell_lymphoma			Spleen	HYAL1, NDRG2, PDE2A, SLC16A9
2.66672	Multifocal Motor Neuropathy	Neuronal diseases, Rare diseases	19	2	HBA1, HBA2	http://www.malacards.org/card/multifocal_motor_neuropathy			Skeletal Muscle	HBA1, HBA2
2.66667	Syndromic X-Linked Ichthyosis	Skin diseases, Rare diseases	1	1	STS	http://www.malacards.org/card/syndromic_x_linked_ichthyosis	Role in phenotype	STS
2.66667	Systemic Lupus Erythematosus 9	Immune diseases, Bone diseases, Skin diseases, Rare diseases, Genetic diseases	1	1	CR2	http://www.malacards.org/card/systemic_lupus_erythematosus_9	Risk factor	CR2
2.65236	Charcot-Marie-Tooth Disease, Axonal, Type 2s	Neuronal diseases, Rare diseases, Genetic diseases	5	1	MED25	http://www.malacards.org/card/charcot_marie_tooth_disease_axonal_type_2s	Pathogenic	MED25
2.65236	Inflammatory Bowel Disease 25, Early Onset, Autosomal Recessive	Blood diseases, Gastrointestinal diseases, Rare diseases, Genetic diseases	5	1	IL10RA	http://www.malacards.org/card/inflammatory_bowel_disease_25_early_onset_autosomal_recessive	Causative germline mutation	IL10RA
2.65236	Presynaptic Congenital Myasthenic Syndromes	Neuronal diseases, Eye diseases, Rare diseases, Genetic diseases	5	1	SLC25A1	http://www.malacards.org/card/presynaptic_congenital_myasthenic_syndromes	Causative germline mutation	SLC25A1
2.65155	Breast Cancer	Reproductive diseases, Rare diseases, Genetic diseases, Cancer diseases	738	4	CA2, SNCG, STS, TWIST1	http://www.malacards.org/card/breast_cancer			Breast	CA2
2.61995	Cerebral Creatine Deficiency Syndrome	Metabolic diseases	13	2	SLC6A6, SLC6A8	http://www.malacards.org/card/cerebral_creatine_deficiency_syndrome
2.57579	Oculoauricular Syndrome	Genetic diseases	9	1	RHOB	http://www.malacards.org/card/oculoauricular_syndrome	Molecular basis known	RHOB
2.56735	Diabetes Mellitus, Insulin-Dependent	Endocrine diseases, Rare diseases, Genetic diseases, Metabolic diseases	160	3	AKR1B1, HBA1, HBA2	http://www.malacards.org/card/diabetes_mellitus_insulin_dependent
2.54738	Hemoglobin C Disease	Blood diseases, Rare diseases, Genetic diseases	14	2	HBA1, HBE1	http://www.malacards.org/card/hemoglobin_c_disease
2.54352	Congenital Epulis	Oral diseases, Rare diseases, Cancer diseases	15	2	DES, HBA1	http://www.malacards.org/card/congenital_epulis
2.54352	Pneumatosis Cystoides Intestinalis	Gastrointestinal diseases	15	2	HBA1, HBE1	http://www.malacards.org/card/pneumatosis_cystoides_intestinalis
2.51049	Spindle Cell Liposarcoma	Oral diseases, Cancer diseases	16	2	CR2, HBA1	http://www.malacards.org/card/spindle_cell_liposarcoma
2.49241	Malaria	Rare diseases, Genetic diseases, Infectious diseases	199	3	CISH, HBA1, HBA2	http://www.malacards.org/card/malaria
2.48023	Epithelioid Leiomyosarcoma	Muscle diseases, Cancer diseases	17	2	DES, HBA1	http://www.malacards.org/card/epithelioid_leiomyosarcoma
2.46562	Brugada Syndrome 1	Cardiovascular diseases, Rare diseases, Genetic diseases	7	1	TRPM4	http://www.malacards.org/card/brugada_syndrome_1	Pathogenic	TRPM4
2.44868	Pityriasis Rubra Pilaris	Skin diseases, Rare diseases, Genetic diseases	11	1	ABCB6	http://www.malacards.org/card/pityriasis_rubra_pilaris	Molecular basis known	ABCB6
2.44457	Ichthyosis, X-Linked	Eye diseases, Skin diseases, Rare diseases, Genetic diseases	12	1	STS	http://www.malacards.org/card/ichthyosis_x_linked	Pathogenic, Causative mutation – Humsavar, Genetic Tests, Molecular basis known, Causative germline mutation	STS
2.42463	Diabetes Mellitus, Noninsulin-Dependent	Endocrine diseases, Genetic diseases, Metabolic diseases	226	3	AKR1B1, DGAT1, HBA1	http://www.malacards.org/card/diabetes_mellitus_noninsulin_dependent
2.40261	Cervical Polyp	Reproductive diseases	20	2	DES, HBA1	http://www.malacards.org/card/cervical_polyp
2.36385	Pfeiffer Syndrome	Eye diseases, Bone diseases, Skin diseases, Endocrine diseases, Rare diseases, Genetic diseases, Fetal diseases, Infectious diseases	20	2	CR2, TWIST1	http://www.malacards.org/card/pfeiffer_syndrome
2.3481	Duchenne Muscular Dystrophy	Neuronal diseases, Eye diseases, Muscle diseases, Rare diseases, Genetic diseases	321	3	CA2, SPTB, UTRN	http://www.malacards.org/card/duchenne_muscular_dystrophy			Skeletal Muscle	CA2
2.33333	Cr2-Related Susceptibility to Systemic Lupus Erythematosus	Immune diseases, Bone diseases, Skin diseases, Rare diseases, Genetic diseases	1	1	CR2	http://www.malacards.org/card/cr2_related_susceptibility_to_systemic_lupus_erythematosus	Genetic Tests	CR2
2.33333	Gdf2-Related Hereditary Hemorrhagic Telangiectasia	Neuronal diseases, Eye diseases, Cardiovascular diseases, Bone diseases, Skin diseases, Rare diseases, Genetic diseases, Fetal diseases	1	1	GDF2	http://www.malacards.org/card/gdf2_related_hereditary_hemorrhagic_telangiectasia	Genetic Tests	GDF2
2.33333	Cr2-Related Common Variable Immune Deficiency	Immune diseases, Genetic diseases	1	1	CR2	http://www.malacards.org/card/cr2_related_common_variable_immune_deficiency	Genetic Tests	CR2
2.33333	Slc6a8-Related Creatine Transporter Deficiency	Neuronal diseases, Mental diseases, Genetic diseases	1	1	SLC6A8	http://www.malacards.org/card/slc6a8_related_creatine_transporter_deficiency	Genetic Tests	SLC6A8
2.33333	Twist1-Related Craniosynostosis	Bone diseases, Rare diseases, Genetic diseases, Fetal diseases	1	1	TWIST1	http://www.malacards.org/card/twist1_related_craniosynostosis	Genetic Tests	TWIST1
2.33333	Hemoglobin Quong Sze	Blood diseases, Genetic diseases	1	1	HBA2	http://www.malacards.org/card/hemoglobin_quong_sze	Genetic Tests	HBA2
2.33333	Craniosynostosis, Nonsyndromic	Bone diseases, Rare diseases, Genetic diseases, Fetal diseases	1	1	TWIST1	http://www.malacards.org/card/craniosynostosis_nonsyndromic	Genetic Tests	TWIST1
2.33333	Hemoglobin Pakse	Blood diseases, Genetic diseases	1	1	HBA2	http://www.malacards.org/card/hemoglobin_pakse	Genetic Tests	HBA2
2.33333	Hemoglobin Constant Spring	Blood diseases, Genetic diseases	1	1	HBA2	http://www.malacards.org/card/hemoglobin_constant_spring	Genetic Tests	HBA2
2.33333	Creatine Deficiency Syndromes	Genetic diseases	3	1	SLC6A8	http://www.malacards.org/card/creatine_deficiency_syndromes	Genetic Tests	SLC6A8
2.32312	Neuromuscular Disease	Neuronal diseases, Nephrological diseases	23	2	DES, UTRN	http://www.malacards.org/card/neuromuscular_disease
2.28151	Colobomatous Microphthalmia	Eye diseases, Rare diseases, Fetal diseases	13	1	ABCB6	http://www.malacards.org/card/colobomatous_microphthalmia	Causative germline mutation	ABCB6
2.25258	Undetermined Early-Onset Epileptic Encephalopathy	Neuronal diseases, Rare diseases	11	1	EEF1A2	http://www.malacards.org/card/undetermined_early_onset_epileptic_encephalopathy	Causative germline mutation	EEF1A2
2.20289	Osteoarthritis	Bone diseases, Genetic diseases	418	5	PIM1, RHOB, SIAH2, SLC6A8, UBA7	http://www.malacards.org/card/osteoarthritis			Cartilage	PIM1, RHOB, SIAH2, SLC6A8, UBA7
2.19982	Hereditary Hemorrhagic Telangiectasia	Neuronal diseases, Eye diseases, Cardiovascular diseases, Bone diseases, Skin diseases, Rare diseases, Genetic diseases, Fetal diseases	20	1	GDF2	http://www.malacards.org/card/hereditary_hemorrhagic_telangiectasia	Causative germline mutation	GDF2
2.19028	Peters Anomaly	Neuronal diseases, Eye diseases, Cardiovascular diseases, Rare diseases, Genetic diseases, Metabolic diseases, Fetal diseases	17	1	HDAC9	http://www.malacards.org/card/peters_plus_syndrome	Causative germline mutation	HDAC9
2.17743	Charcot-Marie-Tooth Disease, Type 2e	Neuronal diseases, Muscle diseases, Ear diseases, Rare diseases, Genetic diseases, Metabolic diseases, Fetal diseases	19	1	MED25	http://www.malacards.org/card/charcot_marie_tooth_disease_type_2e_2	Pathogenic	MED25
2.14083	Chronic Interstitial Cystitis	Nephrological diseases, Rare diseases	579	4	ALDH1L1, CR2, REEP6, SNCG	http://www.malacards.org/card/chronic_interstitial_cystitis			Urinary System	ALDH1L1, CR2, REEP6, SNCG
2.08767	Urinary Bladder Cancer	Nephrological diseases, Rare diseases, Cancer diseases	42	2	TMEM129, TWIST1	http://www.malacards.org/card/urinary_bladder_cancer
2.07895	Down Syndrome	Rare diseases, Genetic diseases	81	2	CA2, NDRG2	http://www.malacards.org/card/down_syndrome			Brain	CA2, NDRG2
2.06591	Autosomal Dominant Non-Syndromic Intellectual Disability	Neuronal diseases, Mental diseases, Rare diseases, Fetal diseases	20	1	EEF1A2	http://www.malacards.org/card/autosomal_dominant_non_syndromic_intellectual_disability	Causative germline mutation	EEF1A2
2.02676	Polycystic Kidney Disease	Nephrological diseases, Rare diseases, Genetic diseases	422	4	CA2, CR2, SLC16A9, TWIST1	http://www.malacards.org/card/polycystic_kidney_disease			Kidney	CA2, CR2, SLC16A9, TWIST1
2.00433	Obesity	Genetic diseases, Metabolic diseases	562	4	DES, DGAT1, GDF2, SOX6	http://www.malacards.org/card/obesity			Blood, Liver	DES, GDF2, SOX6
1.99937	Acquired Metabolic Disease	Rare diseases, Metabolic diseases	57	2	HBA1, HBA2	http://www.malacards.org/card/acquired_metabolic_disease
1.97848	Charcot-Marie-Tooth Hereditary Neuropathy	Neuronal diseases, Mental diseases, Ear diseases, Rare diseases, Genetic diseases	26	1	MED25	http://www.malacards.org/card/charcot_marie_tooth_hereditary_neuropathy	Pathogenic	MED25
1.94889	Attention Deficit-Hyperactivity Disorder	Mental diseases, Genetic diseases, Fetal diseases	63	2	GFOD1, STS	http://www.malacards.org/card/attention_deficit_hyperactivity_disorder_2
1.93305	Amyotrophic Lateral Sclerosis 1	Neuronal diseases, Mental diseases, Rare diseases, Genetic diseases	290	3	ALDH1L1, FGGY, SLC16A9	http://www.malacards.org/card/amyotrophic_lateral_sclerosis_1			Skeletal Muscle	ALDH1L1, SLC16A9
1.9295	Charcot-Marie-Tooth Neuropathy	Neuronal diseases, Mental diseases, Ear diseases, Rare diseases, Genetic diseases	33	1	MED25	http://www.malacards.org/card/charcot_marie_tooth_neuropathy	Pathogenic	MED25
1.92257	Leigh Syndrome with Leukodystrophy	Neuronal diseases, Eye diseases, Rare diseases, Metabolic diseases	27	1	NDUFS2	http://www.malacards.org/card/leigh_syndrome_with_leukodystrophy	Causative germline mutation	NDUFS2
1.91187	Colorectal Cancer	Gastrointestinal diseases, Rare diseases, Genetic diseases, Cancer diseases	802	4	CR2, HBZ, HDAC9, SLC6A6	http://www.malacards.org/card/colorectal_cancer			Blood, Colon	CR2, HBZ, HDAC9, SLC6A6
1.91057	Brugada Syndrome	Cardiovascular diseases, Rare diseases, Genetic diseases	40	1	TRPM4	http://www.malacards.org/card/brugada_syndrome	Pathogenic	TRPM4
1.90597	Cystic Fibrosis	Gastrointestinal diseases, Respiratory diseases, Reproductive diseases, Endocrine diseases, Rare diseases, Genetic diseases, Metabolic diseases	107	2	HYAL1, PRSS8	http://www.malacards.org/card/cystic_fibrosis			Epithelial Cells	HYAL1
1.88889	Mitochondrial Complex I Deficiency	Rare diseases, Genetic diseases, Metabolic diseases	32	1	NDUFS2	http://www.malacards.org/card/mitochondrial_complex_i_deficiency	Pathogenic, Causative mutation – Humsavar, Molecular basis known	NDUFS2
1.87905	Common Variable Immunodeficiency	Immune diseases, Blood diseases, Rare diseases, Genetic diseases, Cancer diseases	49	1	CR2	http://www.malacards.org/card/common_variable_immunodeficiency	Causative germline mutation	CR2
1.80671	Familial Isolated Dilated Cardiomyopathy	Cardiovascular diseases, Rare diseases, Genetic diseases	40	1	DES	http://www.malacards.org/card/familial_isolated_dilated_cardiomyopathy	Causative germline mutation	DES
1.78382	Respiratory Syncytial Virus Infectious Disease	Respiratory diseases, Infectious diseases	388	4	EEF1A2, PDE2A, RN7SK, SPTB	http://www.malacards.org/card/respiratory_syncytial_virus_infectious_disease			Blood	EEF1A2, PDE2A, RN7SK, SPTB
1.77357	Psoriasis	Skin diseases, Rare diseases, Genetic diseases	392	4	FAM65C, FGGY, SOX6, TNFRSF21	http://www.malacards.org/card/psoriasis			Skin	FAM65C, FGGY, SOX6, TNFRSF21
1.77111	Alcoholic Hepatitis	Gastrointestinal diseases, Liver diseases	412	4	EEF1A2, RHOB, TMEM139, TNFRSF21	http://www.malacards.org/card/alcoholic_hepatitis			Liver	EEF1A2, RHOB, TMEM139, TNFRSF21
1.76245	Charcot-Marie-Tooth Disease	Neuronal diseases, Muscle diseases, Ear diseases, Rare diseases, Genetic diseases, Metabolic diseases, Fetal diseases	70	1	MED25	http://www.malacards.org/card/charcot_marie_tooth_disease	Pathogenic	MED25
1.71074	Endometriosis	Reproductive diseases, Rare diseases	566	3	AKR1B1, DES, PDE2A	http://www.malacards.org/card/endometriosis			Uterus	AKR1B1, DES, PDE2A
1.69157	Ulcerative Colitis	Immune diseases, Bone diseases, Gastrointestinal diseases	116	2	IL10RA, TSPAN6	http://www.malacards.org/card/ulcerative_colitis			Colon	TSPAN6
1.66667	L-2-Hydroxyglutaric Aciduria	Neuronal diseases, Rare diseases, Genetic diseases, Metabolic diseases	6	1	SLC25A1	http://www.malacards.org/card/l_2_hydroxyglutaric_aciduria
1.64851	2-Hydroxyglutaric Aciduria	Neuronal diseases, Rare diseases, Genetic diseases, Metabolic diseases	7	1	SLC25A1	http://www.malacards.org/card/2_hydroxyglutaric_aciduria
1.6419	Follicular Lymphoma	Immune diseases, Blood diseases, Rare diseases, Cancer diseases	288	2	C17orf99, HDAC9	http://www.malacards.org/card/follicular_lymphoma			Intestine	C17orf99, HDAC9
1.64017	Lung Cancer	Respiratory diseases, Genetic diseases, Cancer diseases	621	3	FOXA2, MAGEA4, SLC6A8	http://www.malacards.org/card/lung_cancer			Lung	FOXA2, SLC6A8
1.63553	Renal Oncocytoma	Nephrological diseases, Rare diseases, Genetic diseases, Cancer diseases	323	2	PRSS8, SLC16A9	http://www.malacards.org/card/renal_oncocytoma			Kidney	PRSS8, SLC16A9
1.61555	Hereditary Elliptocytosis	Immune diseases, Blood diseases, Rare diseases, Genetic diseases	8	1	SPTB	http://www.malacards.org/card/hereditary_elliptocytosis
1.61555	Dyschromatosis Universalis Hereditaria	Skin diseases, Rare diseases, Genetic diseases	8	1	ABCB6	http://www.malacards.org/card/dyschromatosis_universalis_hereditaria
1.61129	Colorectal Adenoma	Gastrointestinal diseases, Genetic diseases, Cancer diseases	366	3	CA2, CR2, SLC6A6	http://www.malacards.org/card/colorectal_adenoma			Colon	CA2, CR2, SLC6A6
1.60684	Lung Cancer Susceptibility 3	Respiratory diseases, Rare diseases, Genetic diseases, Cancer diseases	368	3	DES, EEF1A2, HYAL1	http://www.malacards.org/card/lung_cancer_susceptibility_3			Lung	DES, EEF1A2, HYAL1
1.5746	Retinitis Pigmentosa	Eye diseases, Rare diseases, Genetic diseases	228	2	PDE2A, PIM1	http://www.malacards.org/card/retinitis_pigmentosa
1.5	Chronic Wasting Disease	Neuronal diseases	5	1	CR2	http://www.malacards.org/card/chronic_wasting_disease
1.5	Pediatric Angiosarcoma	Cancer diseases	2	1	HBA1	http://www.malacards.org/card/pediatric_angiosarcoma
1.5	Subependymoma	Neuronal diseases, Rare diseases, Cancer diseases	4	1	HBG2	http://www.malacards.org/card/subependymoma
1.5	Annular Pancreas	Gastrointestinal diseases, Endocrine diseases, Rare diseases, Fetal diseases	4	1	UTRN	http://www.malacards.org/card/annular_pancreas
1.5	Neonatal Hemochromatosis	Liver diseases, Rare diseases, Metabolic diseases	6	1	DES	http://www.malacards.org/card/neonatal_hemochromatosis
1.5	Bone Epithelioid Hemangioma	Bone diseases, Cancer diseases	7	1	HBA1	http://www.malacards.org/card/bone_epithelioid_hemangioma
1.5	Follicular Dendritic Cell Sarcoma	Immune diseases, Blood diseases, Rare diseases, Cancer diseases	7	1	CR2	http://www.malacards.org/card/follicular_dendritic_cell_sarcoma
1.5	Tricuspid Valve Prolapse	Cardiovascular diseases, Rare diseases, Fetal diseases	5	1	NDUFS2	http://www.malacards.org/card/tricuspid_valve_prolapse
1.5	Congenital Methemoglobinemia	Blood diseases, Rare diseases, Genetic diseases	5	1	HBG2	http://www.malacards.org/card/congenital_methemoglobinemia
1.5	Parapharyngeal Meningioma	Neuronal diseases, Cancer diseases	3	1	CR2	http://www.malacards.org/card/parapharyngeal_meningioma
1.5	Langerhans Cell Sarcoma	Immune diseases, Blood diseases, Rare diseases, Cancer diseases	6	1	CR2	http://www.malacards.org/card/langerhans_cell_sarcoma
1.5	Labyrinthitis	Neuronal diseases, Ear diseases, Infectious diseases	6	1	IL10RA	http://www.malacards.org/card/labyrinthitis
1.5	Central Nervous System Hemangioma	Neuronal diseases, Cancer diseases	1	1	CA2	http://www.malacards.org/card/central_nervous_system_hemangioma
1.5	Creatine Transporter Deficiency	Metabolic diseases	7	1	SLC6A8	http://www.malacards.org/card/creatine_transporter_deficiency
1.5	Breast Angiosarcoma	Rare diseases, Cancer diseases	7	1	HBA1	http://www.malacards.org/card/breast_angiosarcoma
1.5	Unilateral Retinoblastoma	Neuronal diseases, Cancer diseases	6	1	HDAC9	http://www.malacards.org/card/unilateral_retinoblastoma
1.5	Reflex Sympathetic Dystrophy	Neuronal diseases	6	1	PLCD1	http://www.malacards.org/card/reflex_sympathetic_dystrophy
1.5	Giant Cell Myocarditis	Rare diseases	3	1	IL10RA	http://www.malacards.org/card/giant_cell_myocarditis
1.5	Muenke Syndrome	Bone diseases, Rare diseases, Genetic diseases, Fetal diseases	4	1	TWIST1	http://www.malacards.org/card/muenke_syndrome
1.5	Myofibroma	Gastrointestinal diseases, Oral diseases, Cancer diseases	6	1	HBA1	http://www.malacards.org/card/myofibroma
1.5	Conventional Angiosarcoma	Cancer diseases	2	1	HBA1	http://www.malacards.org/card/conventional_angiosarcoma
1.5	Pre-Descemet Corneal Dystrophy	Eye diseases, Rare diseases	1	1	STS	http://www.malacards.org/card/pre_descemet_corneal_dystrophy
1.5	Medulloepithelioma	Neuronal diseases, Rare diseases, Cancer diseases	6	1	LIN28A	http://www.malacards.org/card/medulloepithelioma
1.5	Ruvalcaba Syndrome	Neuronal diseases, Rare diseases, Fetal diseases	3	1	DUSP13	http://www.malacards.org/card/ruvalcaba_syndrome
1.5	Adenomatoid Tumor	Cancer diseases	6	1	DES	http://www.malacards.org/card/adenomatoid_tumor
1.5	Glomeruloid Hemangioma	Cancer diseases	6	1	HBA1	http://www.malacards.org/card/glomeruloid_hemangioma
1.5	Inhalation Anthrax	Skin diseases, Rare diseases, Infectious diseases	6	1	SULT1A1	http://www.malacards.org/card/inhalation_anthrax
1.5	Neurogenic Arthropathy	Neuronal diseases, Bone diseases	6	1	HBA1	http://www.malacards.org/card/neurogenic_arthropathy
1.5	Mesenchymal Chondrosarcoma	Cancer diseases	7	1	DES	http://www.malacards.org/card/mesenchymal_chondrosarcoma
1.5	Embryonal Tumor with Multilayered Rosettes	Neuronal diseases, Rare diseases, Cancer diseases	1	1	LIN28A	http://www.malacards.org/card/embryonal_tumor_with_multilayered_rosettes
1.5	Ovarian Angiosarcoma	Cancer diseases	3	1	HBA1	http://www.malacards.org/card/ovarian_angiosarcoma
1.5	Capillary Lymphangioma	Cardiovascular diseases, Immune diseases, Skin diseases, Cancer diseases	3	1	HBA1	http://www.malacards.org/card/capillary_lymphangioma
1.5	Ovarian Lymphoma	Immune diseases, Cancer diseases	7	1	CR2	http://www.malacards.org/card/ovarian_lymphoma
1.5	Ependymoblastoma	Neuronal diseases, Rare diseases, Cancer diseases	7	1	LIN28A	http://www.malacards.org/card/ependymoblastoma
1.5	Malignant Mixed Mullerian Tumor	Rare diseases, Cancer diseases	5	1	DES	http://www.malacards.org/card/malignant_mixed_mullerian_tumor
1.5	Chronic Intestinal Pseudoobstruction	Gastrointestinal diseases, Rare diseases	3	1	DES	http://www.malacards.org/card/chronic_intestinal_pseudoobstruction
1.5	Schneckenbecken Dysplasia	Bone diseases, Rare diseases, Genetic diseases, Metabolic diseases, Fetal diseases	5	1	STS	http://www.malacards.org/card/schneckenbecken_dysplasia
1.5	Interdigitating Dendritic Cell Sarcoma	Immune diseases, Blood diseases, Rare diseases, Cancer diseases	6	1	CR2	http://www.malacards.org/card/interdigitating_dendritic_cell_sarcoma
1.5	Chondrodysplasia Punctata, X-Linked Dominant	Eye diseases, Bone diseases, Skin diseases, Rare diseases, Genetic diseases, Metabolic diseases, Fetal diseases	5	1	STS	http://www.malacards.org/card/chondrodysplasia_punctata_x_linked_dominant
1.5	Benign Peritoneal Mesothelioma	Rare diseases, Cancer diseases	1	1	HBA1	http://www.malacards.org/card/benign_peritoneal_mesothelioma
1.5	Central Nervous System Primitive Neuroectodermal Neoplasm	Neuronal diseases, Cancer diseases	7	1	LIN28A	http://www.malacards.org/card/central_nervous_system_primitive_neuroectodermal_neoplasm
1.5	Renal Tubular Acidosis, Distal	Nephrological diseases, Rare diseases, Genetic diseases	6	1	CA2	http://www.malacards.org/card/renal_tubular_acidosis_distal
1.5	Bart-Pumphrey Syndrome	Ear diseases, Genetic diseases	5	1	PLCD1	http://www.malacards.org/card/bart_pumphrey_syndrome
1.5	Lymphangiomatosis	Immune diseases, Rare diseases	3	1	DES	http://www.malacards.org/card/lymphangiomatosis
1.5	Spindle Cell Lipoma	Cancer diseases	6	1	DES	http://www.malacards.org/card/spindle_cell_lipoma
1.5	Lymphangitis	Cardiovascular diseases, Immune diseases	7	1	HBA1	http://www.malacards.org/card/lymphangitis
1.5	Hereditary Methemoglobinemia	Blood diseases, Rare diseases, Genetic diseases	3	1	HBG2	http://www.malacards.org/card/hereditary_methemoglobinemia
1.5	Anterograde Amnesia	Mental diseases	7	1	HAND2	http://www.malacards.org/card/anterograde_amnesia
1.5	Angiokeratoma of Fordyce	Cancer diseases	4	1	HBA1	http://www.malacards.org/card/angiokeratoma_of_fordyce
1.5	Autoimmune Retinopathy	Rare diseases, Genetic diseases	4	1	CA2	http://www.malacards.org/card/autoimmune_retinopathy
1.5	Dystrophinopathies	Rare diseases, Genetic diseases	2	1	UTRN	http://www.malacards.org/card/dystrophinopathies
1.5	Paraphilia Disorder	Mental diseases	5	1	ABCB6	http://www.malacards.org/card/paraphilia_disorder
1.5	Ovarian Benign Neoplasm	Reproductive diseases, Rare diseases, Cancer diseases	7	1	DES	http://www.malacards.org/card/ovarian_benign_neoplasm
1.5	Lobomycosis	Skin diseases, Infectious diseases	7	1	CR2	http://www.malacards.org/card/lobomycosis
1.5	Ovary Sarcoma	Cancer diseases	5	1	HBA1	http://www.malacards.org/card/ovary_sarcoma
1.5	Cystic Nephroma	Nephrological diseases, Cancer diseases	7	1	DES	http://www.malacards.org/card/cystic_nephroma
1.5	Corneal Staphyloma	Eye diseases	7	1	HDAC9	http://www.malacards.org/card/corneal_staphyloma
1.5	Thyroid Sarcoma	Endocrine diseases, Cancer diseases	5	1	HBA1	http://www.malacards.org/card/thyroid_sarcoma
1.5	Acatalasemia	Rare diseases, Genetic diseases, Metabolic diseases	3	1	HBG2	http://www.malacards.org/card/acatalasemia
1.5	Corneal Granular Dystrophy	Eye diseases	6	1	STS	http://www.malacards.org/card/corneal_granular_dystrophy
1.5	Intravenous Leiomyomatosis	Rare diseases, Cancer diseases	6	1	DES	http://www.malacards.org/card/intravenous_leiomyomatosis
1.5	Hydrophthalmos	Eye diseases	7	1	HDAC9	http://www.malacards.org/card/hydrophthalmos
1.5	Mucolipidoses	Genetic diseases	2	1	HYAL1	http://www.malacards.org/card/mucolipidoses
1.5	Spleen Angiosarcoma	Immune diseases, Cancer diseases	3	1	HBA1	http://www.malacards.org/card/spleen_angiosarcoma
1.5	Mature Cataract	Eye diseases	7	1	AKR1B1	http://www.malacards.org/card/mature_cataract
1.5	Postural Orthostatic Tachycardia Syndrome	Rare diseases	1	1	SLC44A1	http://www.malacards.org/card/postural_orthostatic_tachycardia_syndrome
1.5	Intravascular Fasciitis		4	1	HBA1	http://www.malacards.org/card/intravascular_fasciitis
1.5	Thyroid Angiosarcoma	Endocrine diseases, Cancer diseases	4	1	HBA1	http://www.malacards.org/card/thyroid_angiosarcoma
1.5	Cerebral Creatine Deficiency Syndrome 3	Genetic diseases, Metabolic diseases	6	1	SLC6A8	http://www.malacards.org/card/cerebral_creatine_deficiency_syndrome_3
1.5	Acromegaloid Facial Appearance Syndrome	Oral diseases, Rare diseases, Fetal diseases	2	1	TBX15	http://www.malacards.org/card/acromegaloid_facial_appearance_syndrome
1.5	Benign Schwannoma	Neuronal diseases, Rare diseases, Cancer diseases	1	1	DES	http://www.malacards.org/card/benign_schwannoma
1.5	Inherited Bone Marrow Failure Syndromes	Immune diseases, Bone diseases, Rare diseases	3	1	HBG2	http://www.malacards.org/card/inherited_bone_marrow_failure_syndromes
1.5	Chest Wall Lymphoma	Immune diseases, Cancer diseases	2	1	TWIST1	http://www.malacards.org/card/chest_wall_lymphoma
1.5	Oral Hairy Leukoplakia	Gastrointestinal diseases, Oral diseases	6	1	CR2	http://www.malacards.org/card/oral_hairy_leukoplakia
1.5	Peritoneal Benign Neoplasm	Rare diseases, Cancer diseases	1	1	HBA1	http://www.malacards.org/card/peritoneal_benign_neoplasm
1.5	Adenoid Squamous Cell Carcinoma	Skin diseases, Cancer diseases	6	1	HBA1	http://www.malacards.org/card/adenoid_squamous_cell_carcinoma
1.5	Epulis	Oral diseases, Rare diseases, Cancer diseases	7	1	DES	http://www.malacards.org/card/epulis
1.5	Toxocariasis	Rare diseases, Infectious diseases	6	1	SULT1A1	http://www.malacards.org/card/toxocariasis
1.5	Hemangioma of Spleen	Immune diseases, Cancer diseases	5	1	CR2	http://www.malacards.org/card/hemangioma_of_spleen
1.5	Pulmonary Artery Leiomyosarcoma	Cardiovascular diseases, Muscle diseases, Cancer diseases	4	1	HBA1	http://www.malacards.org/card/pulmonary_artery_leiomyosarcoma
1.5	Ichthyosis, Follicular	Rare diseases	4	1	PRSS8	http://www.malacards.org/card/ichthyosis_follicular
1.5	Metanephric Adenoma	Cancer diseases	6	1	DES	http://www.malacards.org/card/metanephric_adenoma
1.5	Methanol Poisoning	Rare diseases	7	1	ALDH1L1	http://www.malacards.org/card/methanol_poisoning
1.5	Hypoglycemic Coma	Neuronal diseases, Endocrine diseases	7	1	HBA2	http://www.malacards.org/card/hypoglycemic_coma
1.5	Malignant Conjunctiva Melanoma	Neuronal diseases, Skin diseases, Rare diseases, Cancer diseases	7	1	MAGEA4	http://www.malacards.org/card/malignant_conjunctiva_melanoma
1.5	Gastrointestinal Neuroendocrine Tumor	Neuronal diseases, Gastrointestinal diseases, Cancer diseases	6	1	HDAC9	http://www.malacards.org/card/gastrointestinal_neuroendocrine_tumor
1.46347	Amyotrophic Lateral Sclerosis Type 5	Neuronal diseases, Mental diseases, Rare diseases, Genetic diseases	7	1	MED25	http://www.malacards.org/card/amyotrophic_lateral_sclerosis_type_5
1.46347	Complement Factor I Deficiency	Immune diseases, Genetic diseases	7	1	CR2	http://www.malacards.org/card/complement_factor_i_deficiency
1.45869	Senile Ectropion	Eye diseases	8	1	TWIST1	http://www.malacards.org/card/senile_ectropion
1.45869	Heart Cancer	Cardiovascular diseases, Cancer diseases	8	1	HBA1	http://www.malacards.org/card/heart_cancer
1.45869	Nail Disease	Skin diseases, Rare diseases, Genetic diseases	8	1	PLCD1	http://www.malacards.org/card/nail_disease
1.45869	Meckel's Diverticulum	Gastrointestinal diseases	8	1	FOXA2	http://www.malacards.org/card/meckels_diverticulum
1.45869	Adenosarcoma	Cancer diseases	8	1	DES	http://www.malacards.org/card/adenosarcoma
1.45869	Hobnail Hemangioma	Cancer diseases	8	1	HBA1	http://www.malacards.org/card/hobnail_hemangioma
1.45869	Perivascular Epithelioid Cell Tumor	Cardiovascular diseases, Cancer diseases	8	1	DES	http://www.malacards.org/card/perivascular_epithelioid_cell_tumor
1.45869	Stereotypic Movement Disorder	Mental diseases, Fetal diseases	8	1	ABCB6	http://www.malacards.org/card/stereotypic_movement_disorder
1.45869	Conjunctival Cancer	Neuronal diseases, Cancer diseases	8	1	MAGEA4	http://www.malacards.org/card/conjunctival_cancer
1.45869	Extraosseous Osteosarcoma	Bone diseases, Cancer diseases	8	1	HBA1	http://www.malacards.org/card/extraosseous_osteosarcoma
1.45869	Pulmonary Vein Stenosis	Cardiovascular diseases, Rare diseases	8	1	DES	http://www.malacards.org/card/pulmonary_vein_stenosis
1.45869	Jaw-Winking Syndrome	Neuronal diseases, Eye diseases, Oral diseases, Rare diseases	8	1	HDAC9	http://www.malacards.org/card/jaw_winking_syndrome
1.45869	Sclerocornea	Eye diseases, Rare diseases, Fetal diseases	8	1	HDAC9	http://www.malacards.org/card/sclerocornea
1.45869	Pneumonic Plague	Respiratory diseases, Infectious diseases	8	1	SULT1A1	http://www.malacards.org/card/pneumonic_plague
1.45869	Dendritic Cell Sarcoma	Immune diseases, Blood diseases, Rare diseases, Cancer diseases	8	1	CR2	http://www.malacards.org/card/dendritic_cell_sarcoma
1.45869	Glomus Tumor	Cardiovascular diseases, Rare diseases, Cancer diseases	8	1	DES	http://www.malacards.org/card/glomus_tumor
1.45869	Syringoma	Skin diseases, Rare diseases, Cancer diseases	8	1	DES	http://www.malacards.org/card/syringoma
1.45869	Intracranial Abscess	Neuronal diseases	8	1	TWIST1	http://www.malacards.org/card/intracranial_abscess
1.4449	Fibromatosis	Rare diseases	8	1	DES	http://www.malacards.org/card/fibromatosis
1.43559	Mucopolysaccharidosis	Neuronal diseases, Eye diseases, Immune diseases, Bone diseases, Skin diseases, Oral diseases, Rare diseases, Genetic diseases, Metabolic diseases, Fetal diseases	13	1	HYAL1	http://www.malacards.org/card/mucopolysaccharidosis
1.42771	Infantile Myofibromatosis	Neuronal diseases, Skin diseases, Rare diseases, Genetic diseases, Cancer diseases	7	1	DES	http://www.malacards.org/card/infantile_myofibromatosis
1.42362	Diarrhea 1, Secretory Chloride, Congenital	Gastrointestinal diseases, Genetic diseases	8	1	SLC26A6	http://www.malacards.org/card/diarrhea_1_secretory_chloride_congenital
1.41959	Histiocytic and Dendritic Cell Cancer	Immune diseases, Cancer diseases	9	1	CR2	http://www.malacards.org/card/histiocytic_and_dendritic_cell_cancer
1.41959	Bladder Lymphoma	Immune diseases, Nephrological diseases, Cancer diseases	9	1	CR2	http://www.malacards.org/card/bladder_lymphoma
1.41959	Testicular Leukemia	Reproductive diseases, Cancer diseases	9	1	MAGEA4	http://www.malacards.org/card/testicular_leukemia
1.41959	Brain Sarcoma	Neuronal diseases, Cancer diseases	9	1	HBA1	http://www.malacards.org/card/brain_sarcoma
1.41959	Congenital Hypogammaglobulinemia	Immune diseases, Blood diseases, Rare diseases	9	1	HBE1	http://www.malacards.org/card/congenital_hypogammaglobulinemia
1.41959	Malignant Ependymoma	Neuronal diseases, Rare diseases, Genetic diseases, Cancer diseases	9	1	SOX6	http://www.malacards.org/card/malignant_ependymoma
1.41959	Liver Sarcoma	Gastrointestinal diseases, Liver diseases, Cancer diseases	9	1	EEF1A2	http://www.malacards.org/card/liver_sarcoma
1.41959	Senile Angioma	Skin diseases, Cancer diseases	9	1	HBA1	http://www.malacards.org/card/senile_angioma
1.41959	Diabetic Autonomic Neuropathy	Neuronal diseases	9	1	AKR1B1	http://www.malacards.org/card/diabetic_autonomic_neuropathy
1.41959	Benign Metastasizing Leiomyoma	Rare diseases, Cancer diseases	9	1	DES	http://www.malacards.org/card/benign_metastasizing_leiomyoma
1.41959	Pseudosarcomatous Fibromatosis		9	1	DES	http://www.malacards.org/card/pseudosarcomatous_fibromatosis
1.41959	Optic Nerve Hypoplasia	Neuronal diseases, Eye diseases, Genetic diseases	8	1	SLC25A1	http://www.malacards.org/card/optic_nerve_hypoplasia
1.41959	Diabetic Cataract	Eye diseases	9	1	AKR1B1	http://www.malacards.org/card/diabetic_cataract
1.41959	Cutaneous Fibrous Histiocytoma	Skin diseases, Rare diseases, Cancer diseases	9	1	DES	http://www.malacards.org/card/cutaneous_fibrous_histiocytoma
1.41959	Spermatic Cord Torsion	Reproductive diseases	9	1	TWIST1	http://www.malacards.org/card/spermatic_cord_torsion
1.41959	Bacteremia	Genetic diseases	9	1	CISH	http://www.malacards.org/card/bacteremia
1.41959	Thalassemia Minor	Blood diseases, Genetic diseases	9	1	HBA2	http://www.malacards.org/card/thalassemia_minor
1.41959	Neonatal Anemia	Blood diseases	9	1	HBA2	http://www.malacards.org/card/neonatal_anemia
1.41959	Hemosiderosis	Rare diseases, Metabolic diseases	9	1	HBA1	http://www.malacards.org/card/hemosiderosis
1.41496	Dengue Disease	Rare diseases, Infectious diseases	415	2	CNTNAP3B, SLC6A8	http://www.malacards.org/card/dengue_disease			Blood	CNTNAP3B, SLC6A8
1.41131	Systemic Onset Juvenile Idiopathic Arthritis	Bone diseases, Respiratory diseases, Rare diseases	225	3	HBZ, SIAH2, SOX6	http://www.malacards.org/card/systemic_onset_juvenile_idiopathic_arthritis			Blood	HBZ, SIAH2, SOX6
1.40065	Osteopetrosis	Eye diseases, Bone diseases, Rare diseases, Genetic diseases, Fetal diseases	14	1	CA2	http://www.malacards.org/card/osteopetrosis
1.39331	Meesmann Corneal Dystrophy	Eye diseases, Rare diseases, Genetic diseases	8	1	STS	http://www.malacards.org/card/meesmann_corneal_dystrophy
1.3898	Spindle Cell Sarcoma	Cancer diseases	9	1	DES	http://www.malacards.org/card/spindle_cell_sarcoma
1.3898	Ichthyosis Vulgaris	Skin diseases, Rare diseases, Genetic diseases	9	1	STS	http://www.malacards.org/card/ichthyosis_vulgaris
1.3898	Mednik Syndrome	Neuronal diseases, Skin diseases, Ear diseases, Rare diseases, Genetic diseases, Metabolic diseases, Fetal diseases	9	1	F11R	http://www.malacards.org/card/mednik_syndrome
1.38635	Right Bundle Branch Block	Cardiovascular diseases	10	1	TRPM4	http://www.malacards.org/card/right_bundle_branch_block
1.38635	Cavernous Hemangioma	Blood diseases	10	1	HBG2	http://www.malacards.org/card/cavernous_hemangioma
1.38635	Interstitial Emphysema	Respiratory diseases	10	1	HBA1	http://www.malacards.org/card/interstitial_emphysema
1.38635	Intestinal Volvulus	Gastrointestinal diseases	10	1	TWIST1	http://www.malacards.org/card/intestinal_volvulus
1.38635	Sulfhemoglobinemia	Blood diseases	10	1	HBG2	http://www.malacards.org/card/sulfhemoglobinemia
1.38635	Diabetic Polyneuropathy	Neuronal diseases, Endocrine diseases	10	1	AKR1B1	http://www.malacards.org/card/diabetic_polyneuropathy
1.38635	Aspiration Pneumonia	Respiratory diseases	10	1	PLCD1	http://www.malacards.org/card/aspiration_pneumonia
1.38635	Hand, Foot and Mouth Disease	Skin diseases, Infectious diseases	10	1	MED25	http://www.malacards.org/card/hand_foot_and_mouth_disease
1.38635	Venous Hemangioma	Cancer diseases	10	1	HBA1	http://www.malacards.org/card/venous_hemangioma
1.38635	Lymphangioma	Immune diseases, Rare diseases, Cancer diseases	10	1	HBA1	http://www.malacards.org/card/lymphangioma
1.38635	Hemangiopericytoma	Rare diseases, Cancer diseases	10	1	DES	http://www.malacards.org/card/hemangiopericytoma
1.38635	Angiomyolipoma	Cancer diseases	10	1	DES	http://www.malacards.org/card/angiomyolipoma
1.38635	Vascular Hemostatic Disease	Cardiovascular diseases, Blood diseases	10	1	HBA1	http://www.malacards.org/card/vascular_hemostatic_disease
1.38635	Capillary Hemangioma	Eye diseases, Cardiovascular diseases, Skin diseases, Rare diseases, Genetic diseases, Cancer diseases, Fetal diseases	10	1	HBA1	http://www.malacards.org/card/capillary_hemangioma
1.38635	Distal Muscular Dystrophy	Muscle diseases	10	1	DES	http://www.malacards.org/card/distal_muscular_dystrophy
1.38635	Syndromic Intellectual Disability	Fetal diseases	10	1	MED25	http://www.malacards.org/card/syndromic_intellectual_disability
1.38296	Blepharophimosis	Eye diseases, Rare diseases	10	1	TWIST1	http://www.malacards.org/card/blepharophimosis
1.37632	Extraskeletal Ewing Sarcoma	Neuronal diseases, Rare diseases, Cancer diseases	9	1	DES	http://www.malacards.org/card/extraskeletal_ewing_sarcoma
1.37612	Coloboma	Eye diseases, Rare diseases, Genetic diseases, Fetal diseases	16	1	ABCB6	http://www.malacards.org/card/coloboma
1.36329	Myotonic Dystrophy 2	Neuronal diseases, Eye diseases, Muscle diseases, Reproductive diseases, Endocrine diseases, Rare diseases, Genetic diseases	324	3	CISH, PIM1, TBX15	http://www.malacards.org/card/myotonic_dystrophy_2			Skeletal Muscle	CISH, PIM1, TBX15
1.36173	Wilms Tumor		334	3	HYAL1, LDHD, TMEM139	http://www.malacards.org/card/wilms_tumor			Kidney	HYAL1, LDHD, TMEM139
1.3606	Pyruvate Kinase Deficiency	Rare diseases, Genetic diseases	10	1	HBA2	http://www.malacards.org/card/pyruvate_kinase_deficiency
1.3606	Smith-Lemli-Opitz Syndrome	Neuronal diseases, Eye diseases, Bone diseases, Nephrological diseases, Respiratory diseases, Endocrine diseases, Rare diseases, Genetic diseases, Metabolic diseases, Fetal diseases	10	1	STS	http://www.malacards.org/card/smith_lemli_opitz_syndrome
1.3606	Alveolar Soft-Part Sarcoma	Rare diseases, Genetic diseases, Cancer diseases	10	1	DES	http://www.malacards.org/card/alveolar_soft_part_sarcoma_2
1.3576	Polyradiculopathy	Neuronal diseases	11	1	AKR1B1	http://www.malacards.org/card/polyradiculopathy
1.3576	Post-Transplant Lymphoproliferative Disease	Immune diseases, Blood diseases, Rare diseases, Cancer diseases	11	1	IL10RA	http://www.malacards.org/card/post_transplant_lymphoproliferative_disease
1.3576	Atypical Choroid Plexus Papilloma	Neuronal diseases, Rare diseases, Cancer diseases	11	1	TWIST1	http://www.malacards.org/card/atypical_choroid_plexus_papilloma
1.3576	Mixed Liposarcoma	Oral diseases, Cancer diseases	11	1	HBA1	http://www.malacards.org/card/mixed_liposarcoma
1.3576	Acrocephalosyndactylia	Bone diseases	11	1	TWIST1	http://www.malacards.org/card/acrocephalosyndactylia
1.3576	Rhabdoid Cancer	Neuronal diseases, Nephrological diseases, Rare diseases, Genetic diseases, Cancer diseases	11	1	DES	http://www.malacards.org/card/rhabdoid_cancer
1.3576	Liver Inflammatory Pseudotumor	Gastrointestinal diseases, Liver diseases, Cancer diseases	11	1	CR2	http://www.malacards.org/card/liver_inflammatory_pseudotumor
1.3576	Diabetic Macular Edema	Eye diseases	11	1	AKR1B1	http://www.malacards.org/card/diabetic_macular_edema
1.3576	Conn's Syndrome	Endocrine diseases, Rare diseases, Cancer diseases	11	1	PRSS8	http://www.malacards.org/card/conns_syndrome
1.3576	Congenital Aphakia	Eye diseases, Rare diseases, Genetic diseases, Fetal diseases	11	1	HDAC9	http://www.malacards.org/card/congenital_aphakia
1.3576	Lateral Medullary Syndrome	Cardiovascular diseases, Rare diseases	11	1	CR2	http://www.malacards.org/card/lateral_medullary_syndrome
1.3576	Exhibitionism	Mental diseases	11	1	ABCB6	http://www.malacards.org/card/exhibitionism
1.3576	Doxorubicin Induced Cardiomyopathy	Cardiovascular diseases, Rare diseases	11	1	DES	http://www.malacards.org/card/doxorubicin_induced_cardiomyopathy
1.3576	Skin Hemangioma	Skin diseases, Cancer diseases	11	1	HBA1	http://www.malacards.org/card/skin_hemangioma
1.3576	Dental Abscess	Oral diseases	11	1	CA2	http://www.malacards.org/card/dental_abscess
1.3576	Keratopathy	Eye diseases	11	1	AKR1B1	http://www.malacards.org/card/keratopathy
1.35276	Arrhythmogenic Right Ventricular Cardiomyopathy	Cardiovascular diseases, Rare diseases, Genetic diseases	15	1	DES	http://www.malacards.org/card/arrhythmogenic_right_ventricular_cardiomyopathy
1.35171	Alopecia, Androgenetic, 1	Rare diseases	11	1	STS	http://www.malacards.org/card/alopecia_androgenetic_1
1.3432	Chondrodysplasia Punctata	Bone diseases, Rare diseases, Genetic diseases, Fetal diseases	11	1	STS	http://www.malacards.org/card/chondrodysplasia_punctata
1.34043	Desmoplastic Small Round Cell Tumor	Rare diseases, Cancer diseases	11	1	DES	http://www.malacards.org/card/desmoplastic_small_round_cell_tumor
1.33771	Podoconiosis	Immune diseases	11	1	HBA1	http://www.malacards.org/card/podoconiosis
1.33502	Myopathy, Myofibrillar, 2	Neuronal diseases, Cardiovascular diseases, Muscle diseases, Rare diseases, Genetic diseases	11	1	DES	http://www.malacards.org/card/myopathy_myofibrillar_2
1.33502	Ceroid Lipofuscinosis, Neuronal, 3	Neuronal diseases, Rare diseases, Genetic diseases, Metabolic diseases	11	1	SULT1A1	http://www.malacards.org/card/ceroid_lipofuscinosis_neuronal_3
1.33502	Atypical Teratoid Rhabdoid Tumor	Neuronal diseases, Rare diseases, Cancer diseases	11	1	LIN28A	http://www.malacards.org/card/atypical_teratoid_rhabdoid_tumor
1.33237	Cryoglobulinemia	Immune diseases, Rare diseases	12	1	CR2	http://www.malacards.org/card/cryoglobulinemia
1.33237	Carrion's Disease	Cardiovascular diseases, Rare diseases, Infectious diseases	12	1	SPTB	http://www.malacards.org/card/carrions_disease
1.33237	Non-Functioning Pancreatic Endocrine Tumor	Endocrine diseases, Rare diseases, Cancer diseases	12	1	FOXA2	http://www.malacards.org/card/non_functioning_pancreatic_endocrine_tumor
1.33237	Spindle Cell Carcinoma	Cancer diseases	12	1	DES	http://www.malacards.org/card/spindle_cell_carcinoma
1.33237	Fasciitis		12	1	DES	http://www.malacards.org/card/fasciitis
1.33237	Ethmoid Sinusitis	Respiratory diseases	12	1	TWIST1	http://www.malacards.org/card/ethmoid_sinusitis
1.33237	Pericardial Mesothelioma	Cardiovascular diseases, Cancer diseases	12	1	HBA1	http://www.malacards.org/card/pericardial_mesothelioma
1.32997	Melioidosis	Immune diseases, Rare diseases, Genetic diseases, Infectious diseases	408	3	CR2, HBE1, TNFRSF21	http://www.malacards.org/card/melioidosis			Blood	CR2, HBE1, TNFRSF21
1.32975	Methemoglobinemia	Blood diseases, Rare diseases, Genetic diseases	12	1	HBG2	http://www.malacards.org/card/methemoglobinemia
1.32973	Becker Muscular Dystrophy	Neuronal diseases, Muscle diseases, Rare diseases, Genetic diseases	201	2	TNFRSF21, UTRN	http://www.malacards.org/card/becker_muscular_dystrophy			Skeletal Muscle	TNFRSF21
1.32717	Fibrous Histiocytoma	Cancer diseases	12	1	DES	http://www.malacards.org/card/fibrous_histiocytoma
1.31234	Acute Erythroid Leukemia	Blood diseases, Rare diseases, Cancer diseases	12	1	HBG1	http://www.malacards.org/card/acute_erythroid_leukemia
1.31234	Microvascular Complications of Diabetes 3	Neuronal diseases, Eye diseases, Nephrological diseases, Genetic diseases	12	1	AKR1B1	http://www.malacards.org/card/microvascular_complications_of_diabetes_3
1.31234	Myopathy, Spheroid Body	Neuronal diseases, Muscle diseases, Rare diseases, Genetic diseases	12	1	DES	http://www.malacards.org/card/myopathy_spheroid_body
1.30997	Amblyopia	Eye diseases	13	1	HDAC9	http://www.malacards.org/card/amblyopia
1.30997	Fibroma	Cancer diseases	13	1	DES	http://www.malacards.org/card/fibroma
1.30997	Congenital Hydrocephalus	Neuronal diseases, Gastrointestinal diseases, Rare diseases, Genetic diseases, Fetal diseases	13	1	ALDH1L1	http://www.malacards.org/card/congenital_hydrocephalus
1.30997	Hemangioblastoma	Neuronal diseases, Cardiovascular diseases, Rare diseases, Cancer diseases	13	1	HBA1	http://www.malacards.org/card/hemangioblastoma
1.30997	Breast Secretory Carcinoma	Rare diseases, Cancer diseases	13	1	CISH	http://www.malacards.org/card/breast_secretory_carcinoma
1.30997	Diffuse Infiltrative Lymphocytosis Syndrome	Immune diseases	13	1	TNFRSF21	http://www.malacards.org/card/diffuse_infiltrative_lymphocytosis_syndrome
1.30997	Malignant Fibroxanthoma	Cancer diseases	13	1	DES	http://www.malacards.org/card/malignant_fibroxanthoma
1.30997	Telangiectasis	Cardiovascular diseases	13	1	GDF2	http://www.malacards.org/card/telangiectasis
1.30997	Vascular Cancer	Cardiovascular diseases, Blood diseases, Nephrological diseases, Cancer diseases	13	1	HBA1	http://www.malacards.org/card/vascular_cancer
1.30997	Chondroid Lipoma	Cancer diseases	13	1	HBA1	http://www.malacards.org/card/chondroid_lipoma
1.30997	Legionellosis	Respiratory diseases, Rare diseases, Infectious diseases	13	1	EEF1A2	http://www.malacards.org/card/legionellosis
1.30997	Testicular Disease	Reproductive diseases, Endocrine diseases	13	1	TWIST1	http://www.malacards.org/card/testicular_disease
1.30997	Eumycotic Mycetoma	Respiratory diseases, Reproductive diseases, Infectious diseases	13	1	ALDOC	http://www.malacards.org/card/eumycotic_mycetoma
1.30997	Myxofibrosarcoma	Neuronal diseases, Skin diseases, Rare diseases, Cancer diseases	12	1	DES	http://www.malacards.org/card/myxofibrosarcoma
1.30764	Iron Deficiency Anemia	Immune diseases, Blood diseases, Metabolic diseases	13	1	HBA1	http://www.malacards.org/card/iron_deficiency_anemia
1.30533	Autonomic Neuropathy	Neuronal diseases	13	1	AKR1B1	http://www.malacards.org/card/autonomic_neuropathy
1.29636	3p- Syndrome	Neuronal diseases, Rare diseases, Genetic diseases, Fetal diseases	11	1	CA2	http://www.malacards.org/card/3p_syndrome
1.29418	Campomelic Dysplasia	Cardiovascular diseases, Bone diseases, Reproductive diseases, Endocrine diseases, Rare diseases, Genetic diseases, Fetal diseases	12	1	SOX6	http://www.malacards.org/card/campomelic_dysplasia
1.29418	Chordoma	Endocrine diseases, Rare diseases, Genetic diseases, Cancer diseases	13	1	DES	http://www.malacards.org/card/chordoma
1.29203	Myopathy, Myofibrillar, 5	Neuronal diseases, Cardiovascular diseases, Muscle diseases, Rare diseases, Genetic diseases	13	1	DES	http://www.malacards.org/card/myopathy_myofibrillar_5
1.2899	Cytomegalovirus Retinitis	Rare diseases	14	1	IL10RA	http://www.malacards.org/card/cytomegalovirus_retinitis
1.2899	Kleptomania	Mental diseases	14	1	ABCB6	http://www.malacards.org/card/kleptomania
1.2899	Atrioventricular Block	Cardiovascular diseases	14	1	DES	http://www.malacards.org/card/atrioventricular_block
1.2899	Sertoli Cell-Only Syndrome	Reproductive diseases, Rare diseases	14	1	RHOB	http://www.malacards.org/card/sertoli_cell_only_syndrome
1.2899	Bladder Carcinoma in Situ	Nephrological diseases, Cancer diseases	14	1	MIR142	http://www.malacards.org/card/bladder_carcinoma_in_situ
1.2899	Pericardium Cancer	Cardiovascular diseases, Cancer diseases	14	1	HBA1	http://www.malacards.org/card/pericardium_cancer
1.2899	Microcytic Anemia	Blood diseases	14	1	HBA2	http://www.malacards.org/card/microcytic_anemia
1.2899	Mesenteric Lymphadenitis	Immune diseases	14	1	AKR1B1	http://www.malacards.org/card/mesenteric_lymphadenitis
1.2899	Glomangioma	Genetic diseases, Cancer diseases	14	1	HBA1	http://www.malacards.org/card/glomangioma
1.2899	Angiomatous Meningioma	Neuronal diseases, Cancer diseases	14	1	HBA1	http://www.malacards.org/card/angiomatous_meningioma
1.2899	X-Linked Chondrodysplasia Punctata	Eye diseases, Bone diseases, Skin diseases, Rare diseases, Genetic diseases, Metabolic diseases, Fetal diseases	14	1	STS	http://www.malacards.org/card/x_linked_chondrodysplasia_punctata
1.2899	Iris Disease	Eye diseases	14	1	HDAC9	http://www.malacards.org/card/iris_disease
1.2899	Small Cell Sarcoma	Skin diseases, Cancer diseases	14	1	CR2	http://www.malacards.org/card/small_cell_sarcoma
1.2899	Mesenchymal Cell Neoplasm	Cancer diseases	14	1	HBA1	http://www.malacards.org/card/mesenchymal_cell_neoplasm
1.2899	Hemidystonia	Neuronal diseases	14	1	TWIST1	http://www.malacards.org/card/hemidystonia
1.2899	Clear Cell Adenofibroma	Cancer diseases	14	1	CA2	http://www.malacards.org/card/clear_cell_adenofibroma
1.2899	Infiltrating Lipoma	Cancer diseases	14	1	HBA1	http://www.malacards.org/card/infiltrating_lipoma
1.2899	Angiomyoma	Cardiovascular diseases, Cancer diseases	14	1	HBA1	http://www.malacards.org/card/angiomyoma
1.2899	Plague	Rare diseases, Infectious diseases	14	1	SULT1A1	http://www.malacards.org/card/plague
1.2796	Lipoma	Skin diseases, Rare diseases, Genetic diseases, Cancer diseases	13	1	DES	http://www.malacards.org/card/lipoma
1.27761	Axenfeld-Rieger Syndrome, Type 3	Eye diseases, Rare diseases, Genetic diseases, Fetal diseases	12	1	HDAC9	http://www.malacards.org/card/axenfeld_rieger_syndrome_type_3_2
1.27564	Epilepsy, Progressive Myoclonic 2b	Neuronal diseases, Rare diseases, Genetic diseases, Metabolic diseases	13	1	DUSP13	http://www.malacards.org/card/epilepsy_progressive_myoclonic_2b_lafora
1.27369	Perlman Syndrome	Nephrological diseases, Rare diseases, Genetic diseases, Cancer diseases, Fetal diseases	14	1	LIN28A	http://www.malacards.org/card/perlman_syndrome
1.27369	Hyperornithinemia-Hyperammonemia-Homocitrullinemia Syndrome	Rare diseases, Genetic diseases, Metabolic diseases	14	1	SLC6A8	http://www.malacards.org/card/hyperornithinemia_hyperammonemia_homocitrullinemia_syndrome
1.27176	Neuroretinitis	Neuronal diseases, Eye diseases	15	1	CA2	http://www.malacards.org/card/neuroretinitis
1.27176	Neurilemmoma	Neuronal diseases, Cancer diseases	15	1	DES	http://www.malacards.org/card/neurilemmoma
1.27176	Borderline Glaucoma	Eye diseases	15	1	CA2	http://www.malacards.org/card/borderline_glaucoma
1.27176	Integumentary System Benign Neoplasm	Skin diseases, Cancer diseases	15	1	HBA1	http://www.malacards.org/card/integumentary_system_benign_neoplasm
1.27176	Gnathomiasis	Infectious diseases	15	1	SPTB	http://www.malacards.org/card/gnathomiasis
1.27176	Vestibular Nystagmus	Eye diseases	15	1	TWIST1	http://www.malacards.org/card/vestibular_nystagmus
1.27176	Ocular Hypertension	Eye diseases	15	1	CA2	http://www.malacards.org/card/ocular_hypertension
1.27176	Klinefelter's Syndrome	Rare diseases, Genetic diseases	15	1	MAGEA4	http://www.malacards.org/card/klinefelters_syndrome
1.27176	Chorioangioma	Cancer diseases	15	1	HBA1	http://www.malacards.org/card/chorioangioma
1.26985	Prion Disease	Neuronal diseases, Mental diseases	15	1	CR2	http://www.malacards.org/card/prion_disease
1.2696	Diffuse Large B-Cell Lymphoma	Immune diseases, Blood diseases, Rare diseases, Cancer diseases	26	1	PASD1	http://www.malacards.org/card/diffuse_large_b_cell_lymphoma
1.26423	Alagille Syndrome	Eye diseases, Cardiovascular diseases, Gastrointestinal diseases, Liver diseases, Nephrological diseases, Rare diseases, Genetic diseases, Cancer diseases, Fetal diseases	14	1	FOXA2	http://www.malacards.org/card/alagille_syndrome
1.25701	Hyperostosis, Endosteal	Bone diseases, Rare diseases, Genetic diseases, Fetal diseases	15	1	CA2	http://www.malacards.org/card/hyperostosis_endosteal
1.25701	Central Core Disease	Neuronal diseases, Muscle diseases, Rare diseases, Genetic diseases	15	1	DES	http://www.malacards.org/card/central_core_disease
1.25701	Corneal Dystrophy, Thiel-Behnke Type	Eye diseases, Rare diseases, Genetic diseases	15	1	STS	http://www.malacards.org/card/corneal_dystrophy_thiel_behnke_type_2
1.25524	Skin Benign Neoplasm	Eye diseases, Skin diseases, Ear diseases, Cancer diseases	16	1	HBA1	http://www.malacards.org/card/skin_benign_neoplasm
1.25524	Lung Lymphoma	Immune diseases, Respiratory diseases, Cancer diseases	16	1	CR2	http://www.malacards.org/card/lung_lymphoma
1.25524	Transient Hypogammaglobulinemia of Infancy	Immune diseases, Blood diseases, Rare diseases	16	1	CR2	http://www.malacards.org/card/transient_hypogammaglobulinemia_of_infancy
1.25524	Anemia of Prematurity	Blood diseases, Fetal diseases	16	1	HBG2	http://www.malacards.org/card/anemia_of_prematurity
1.25524	Mixed Germ Cell Cancer	Cancer diseases	16	1	TSKS	http://www.malacards.org/card/mixed_germ_cell_cancer
1.25524	Cloacogenic Carcinoma	Gastrointestinal diseases, Cancer diseases	16	1	HBA1	http://www.malacards.org/card/cloacogenic_carcinoma
1.25524	Malignant Dermis Tumor	Cancer diseases	16	1	HBA1	http://www.malacards.org/card/malignant_dermis_tumor
1.2535	Multiple Sulfatase Deficiency	Neuronal diseases, Bone diseases, Skin diseases, Rare diseases, Genetic diseases, Metabolic diseases, Fetal diseases	15	1	STS	http://www.malacards.org/card/multiple_sulfatase_deficiency
1.24502	Persistent Hyperplastic Primary Vitreous	Eye diseases, Cardiovascular diseases, Rare diseases, Genetic diseases	14	1	HDAC9	http://www.malacards.org/card/persistent_hyperplastic_primary_vitreous
1.24424	Abdominal Obesity-Metabolic Syndrome 3	Genetic diseases, Metabolic diseases	197	2	AKR1B1, TWIST1	http://www.malacards.org/card/abdominal_obesity_metabolic_syndrome_3			Adipose	AKR1B1, TWIST1
1.24337	Craniosynostosis	Bone diseases, Rare diseases, Genetic diseases, Fetal diseases	16	1	TWIST1	http://www.malacards.org/card/craniosynostosis
1.24012	Spinal Cord Disease	Neuronal diseases, Immune diseases, Bone diseases	17	1	HBZ	http://www.malacards.org/card/spinal_cord_disease
1.24012	Uterine Sarcoma	Rare diseases, Cancer diseases	17	1	DES	http://www.malacards.org/card/uterine_sarcoma
1.24012	Acute Urate Nephropathy	Nephrological diseases	17	1	SLC26A6	http://www.malacards.org/card/acute_urate_nephropathy
1.24012	Hemangioma of Intra-Abdominal Structure	Cancer diseases	17	1	HBA1	http://www.malacards.org/card/hemangioma_of_intra_abdominal_structure
1.24012	Intestinal Obstruction	Neuronal diseases, Gastrointestinal diseases, Rare diseases, Fetal diseases	17	1	TWIST1	http://www.malacards.org/card/intestinal_obstruction
1.24012	Vulvitis	Reproductive diseases	17	1	CR2	http://www.malacards.org/card/vulvitis
1.24012	Retinal Hemangioblastoma	Neuronal diseases, Cardiovascular diseases, Cancer diseases	17	1	CA2	http://www.malacards.org/card/retinal_hemangioblastoma
1.24012	Localized Osteosarcoma	Bone diseases, Cancer diseases	17	1	TWIST1	http://www.malacards.org/card/localized_osteosarcoma
1.24012	Multifocal Dystonia	Neuronal diseases	17	1	TWIST1	http://www.malacards.org/card/multifocal_dystonia
1.24012	Gout	Bone diseases, Genetic diseases	17	1	SLC16A9	http://www.malacards.org/card/gout
1.23851	Aminoaciduria	Rare diseases	17	1	ABCB6	http://www.malacards.org/card/aminoaciduria
1.23248	Pulmonary Disease, Chronic Obstructive	Blood diseases, Respiratory diseases, Genetic diseases	29	1	HDAC9	http://www.malacards.org/card/pulmonary_disease_chronic_obstructive			Skeletal Muscle	HDAC9
1.23012	Tooth Disease	Gastrointestinal diseases, Oral diseases	28	1	MED25	http://www.malacards.org/card/tooth_disease
1.22918	Lymphangioleiomyomatosis	Immune diseases, Respiratory diseases, Rare diseases, Genetic diseases	16	1	DES	http://www.malacards.org/card/lymphangioleiomyomatosis
1.22768	Galactokinase Deficiency with Cataracts	Eye diseases, Liver diseases, Nephrological diseases, Rare diseases, Genetic diseases, Metabolic diseases	17	1	AKR1B1	http://www.malacards.org/card/galactokinase_deficiency_with_cataracts
1.22618	Lymphangiosarcoma	Immune diseases, Skin diseases, Rare diseases, Cancer diseases	18	1	HBA1	http://www.malacards.org/card/lymphangiosarcoma
1.22618	Seminoma	Rare diseases, Cancer diseases	18	1	MAGEA4	http://www.malacards.org/card/seminoma
1.22618	Transient Hypogammaglobulinemia	Immune diseases, Blood diseases, Rare diseases	18	1	CR2	http://www.malacards.org/card/transient_hypogammaglobulinemia
1.22618	Diabetic Neuropathy	Neuronal diseases	18	1	AKR1B1	http://www.malacards.org/card/diabetic_neuropathy
1.22618	Transitional Papilloma	Cancer diseases	18	1	NDRG2	http://www.malacards.org/card/transitional_papilloma
1.22618	Meninges Hemangiopericytoma	Neuronal diseases, Cancer diseases	18	1	HBA1	http://www.malacards.org/card/meninges_hemangiopericytoma
1.22618	Cholangitis	Gastrointestinal diseases	18	1	CA2	http://www.malacards.org/card/cholangitis
1.22618	Indeterminate Leprosy	Infectious diseases	18	1	HBA1	http://www.malacards.org/card/indeterminate_leprosy
1.22323	Polycythemia	Immune diseases, Blood diseases, Rare diseases, Genetic diseases	18	1	NFE2	http://www.malacards.org/card/polycythemia
1.22177	Alcohol Abuse	Mental diseases, Rare diseases, Genetic diseases	31	1	SLC25A1	http://www.malacards.org/card/alcohol_abuse			Brain	SLC25A1
1.21748	Acrocallosal Syndrome	Neuronal diseases, Mental diseases, Bone diseases, Rare diseases, Genetic diseases, Fetal diseases	16	1	NINJ1	http://www.malacards.org/card/acrocallosal_syndrome
1.21467	Norum Disease	Eye diseases, Nephrological diseases, Endocrine diseases, Rare diseases, Genetic diseases, Metabolic diseases	18	1	SPTB	http://www.malacards.org/card/norum_disease
1.21467	Tyrosinemia, Type Ii	Neuronal diseases, Eye diseases, Gastrointestinal diseases, Skin diseases, Liver diseases, Nephrological diseases, Rare diseases, Genetic diseases, Metabolic diseases, Cancer diseases	18	1	STS	http://www.malacards.org/card/tyrosinemia_type_ii_2
1.21329	Leiomyosarcoma	Muscle diseases, Rare diseases, Cancer diseases	19	1	DES	http://www.malacards.org/card/leiomyosarcoma
1.21329	Severe Combined Immune Deficiency	Immune diseases, Genetic diseases	19	1	DES	http://www.malacards.org/card/severe_combined_immune_deficiency
1.21329	Periodontosis	Gastrointestinal diseases, Oral diseases	19	1	AKR1B1	http://www.malacards.org/card/periodontosis
1.21329	Chandler Syndrome	Eye diseases, Rare diseases, Fetal diseases	19	1	STS	http://www.malacards.org/card/chandler_syndrome
1.21329	Breast Sarcoma	Cancer diseases	19	1	HBA1	http://www.malacards.org/card/breast_sarcoma
1.21329	Hemopericardium	Cardiovascular diseases	19	1	HAND2	http://www.malacards.org/card/hemopericardium
1.21191	Polyneuropathy	Neuronal diseases	19	1	AKR1B1	http://www.malacards.org/card/polyneuropathy
1.21191	Synostosis	Bone diseases	19	1	TWIST1	http://www.malacards.org/card/synostosis
1.21035	Lateral Sclerosis	Neuronal diseases, Rare diseases, Genetic diseases	30	1	FGGY	http://www.malacards.org/card/lateral_sclerosis
1.20653	Myofibrillar Myopathy	Neuronal diseases, Cardiovascular diseases, Muscle diseases, Rare diseases, Genetic diseases	19	1	DES	http://www.malacards.org/card/myofibrillar_myopathy
1.20521	Severe Congenital Neutropenia	Blood diseases, Rare diseases, Genetic diseases, Cancer diseases	17	1	CISH	http://www.malacards.org/card/severe_congenital_neutropenia
1.20427	Glioblastoma	Neuronal diseases, Rare diseases, Genetic diseases, Cancer diseases	34	1	NDRG2	http://www.malacards.org/card/glioblastoma
1.2026	Trichotillomania	Mental diseases, Rare diseases, Genetic diseases	19	1	ABCB6	http://www.malacards.org/card/trichotillomania
1.20164	Hypoxia		32	1	SIAH2	http://www.malacards.org/card/hypoxia
1.2013	Intracranial Hypotension	Neuronal diseases	20	1	TWIST1	http://www.malacards.org/card/intracranial_hypotension
1.2013	Split Hand Foot Malformation	Rare diseases, Genetic diseases	19	1	HAND2	http://www.malacards.org/card/split_hand_foot_malformation_7
1.2013	Histiocytoid Hemangioma	Cancer diseases	20	1	HBA1	http://www.malacards.org/card/histiocytoid_hemangioma
1.2013	Cerebritis	Neuronal diseases	20	1	TWIST1	http://www.malacards.org/card/cerebritis
1.2013	Epidural Abscess	Neuronal diseases	20	1	CDCA7L	http://www.malacards.org/card/epidural_abscess
1.2013	Sialolithiasis	Gastrointestinal diseases, Endocrine diseases, Oral diseases	20	1	HBA1	http://www.malacards.org/card/sialolithiasis
1.2013	Lens Disease	Eye diseases	20	1	AKR1B1	http://www.malacards.org/card/lens_disease
1.2013	Ectopic Thymus	Immune diseases	20	1	CR2	http://www.malacards.org/card/ectopic_thymus
1.2013	Angiokeratoma	Skin diseases, Cancer diseases	20	1	HBA1	http://www.malacards.org/card/angiokeratoma
1.2013	Telogen Effluvium	Skin diseases	20	1	HBA1	http://www.malacards.org/card/telogen_effluvium
1.20002	Testicular Cancer	Reproductive diseases, Rare diseases, Cancer diseases	20	1	MAGEA4	http://www.malacards.org/card/testicular_cancer
1.19749	Dedifferentiated Liposarcoma	Rare diseases, Cancer diseases	18	1	DES	http://www.malacards.org/card/dedifferentiated_liposarcoma
1.195	Hereditary Sensory Neuropathy	Neuronal diseases, Mental diseases, Gastrointestinal diseases, Rare diseases, Genetic diseases	19	1	NINJ1	http://www.malacards.org/card/hereditary_sensory_neuropathy
1.195	Cutaneous T Cell Lymphoma	Immune diseases, Blood diseases, Skin diseases, Rare diseases, Cancer diseases	20	1	HDAC9	http://www.malacards.org/card/cutaneous_t_cell_lymphoma
1.19377	Rhabdomyosarcoma 2, Alveolar	Rare diseases, Genetic diseases, Cancer diseases	18	1	DES	http://www.malacards.org/card/rhabdomyosarcoma_2_alveolar
1.19377	Periventricular Nodular Heterotopia	Neuronal diseases, Blood diseases, Rare diseases, Genetic diseases, Fetal diseases	18	1	STS	http://www.malacards.org/card/periventricular_nodular_heterotopia
1.19254	Baller-Gerold Syndrome	Bone diseases, Rare diseases, Genetic diseases, Fetal diseases	19	1	TWIST1	http://www.malacards.org/card/baller_gerold_syndrome
1.19133	Urbach-Wiethe Disease	Skin diseases, Rare diseases, Genetic diseases, Metabolic diseases, Fetal diseases	20	1	HBA1	http://www.malacards.org/card/urbach_wiethe_disease
1.19133	Macular Corneal Dystrophy	Eye diseases, Rare diseases, Genetic diseases	20	1	STS	http://www.malacards.org/card/macular_corneal_dystrophy
1.18192	Desmoid Tumor	Muscle diseases, Rare diseases, Genetic diseases, Cancer diseases	20	1	DES	http://www.malacards.org/card/desmoid_tumor
1.18078	Restrictive Cardiomyopathy	Cardiovascular diseases, Genetic diseases	21	1	DES	http://www.malacards.org/card/restrictive_cardiomyopathy
1.17965	Leiomyoma	Cancer diseases	22	1	DES	http://www.malacards.org/card/leiomyoma
1.17965	Muscle Cancer	Cancer diseases	22	1	DES	http://www.malacards.org/card/muscle_cancer
1.17965	Amino Acid Metabolic Disorder	Metabolic diseases	22	1	SLC6A8	http://www.malacards.org/card/amino_acid_metabolic_disorder
1.16982	X-Linked Disease	Genetic diseases	23	1	STS	http://www.malacards.org/card/x_linked_disease
1.16982	Inflammatory Myofibroblastic Tumor	Rare diseases, Cancer diseases	21	1	DES	http://www.malacards.org/card/inflammatory_myofibroblastic_tumor
1.16667	Muscular Dystrophy, Congenital	Neuronal diseases, Cardiovascular diseases, Muscle diseases, Rare diseases, Genetic diseases	21	1	UTRN	http://www.malacards.org/card/muscular_dystrophy_congenital
1.16534	Lupus Erythematosus	Immune diseases, Bone diseases, Skin diseases, Rare diseases, Genetic diseases	39	1	CR2	http://www.malacards.org/card/lupus_erythematosus
1.16156	Adrenoleukodystrophy	Neuronal diseases, Skin diseases, Reproductive diseases, Endocrine diseases, Rare diseases, Genetic diseases, Metabolic diseases	22	1	ABCB6	http://www.malacards.org/card/adrenoleukodystrophy
1.15214	Osteoporosis, Postmenopausal		41	1	HBA2	http://www.malacards.org/card/osteoporosis_postmenopausal			Blood	HBA2
1.15181	Bone Development Disease	Bone diseases	25	1	TWIST1	http://www.malacards.org/card/bone_development_disease
1.15181	Burkitt Lymphoma	Immune diseases, Blood diseases, Rare diseases, Genetic diseases, Cancer diseases	24	1	CR2	http://www.malacards.org/card/burkitt_lymphoma
1.14913	Dengue Hemorrhagic Fever	Infectious diseases	416	2	CNTNAP3B, SLC6A8	http://www.malacards.org/card/dengue_hemorrhagic_fever			Blood	CNTNAP3B, SLC6A8
1.148	Pulmonary Systemic Sclerosis	Immune diseases, Skin diseases, Respiratory diseases	42	1	NFE2	http://www.malacards.org/card/pulmonary_systemic_sclerosis			Lung	NFE2
1.14353	Metabolic Acidosis	Metabolic diseases	26	1	CA2	http://www.malacards.org/card/metabolic_acidosis
1.13999	Cornelia De Lange Syndrome	Neuronal diseases, Eye diseases, Bone diseases, Muscle diseases, Rare diseases, Genetic diseases, Fetal diseases	22	1	CHRD	http://www.malacards.org/card/cornelia_de_lange_syndrome
1.13999	Chronic Granulomatous Disease	Eye diseases, Immune diseases, Blood diseases, Gastrointestinal diseases, Skin diseases, Respiratory diseases, Rare diseases, Genetic diseases	22	1	HBG2	http://www.malacards.org/card/chronic_granulomatous_disease
1.13738	Dementia, Lewy Body	Neuronal diseases, Mental diseases, Rare diseases, Genetic diseases	26	1	SNCG	http://www.malacards.org/card/dementia_lewy_body
1.13653	Myopathy, Centronuclear	Neuronal diseases, Muscle diseases, Rare diseases, Genetic diseases	24	1	DES	http://www.malacards.org/card/myopathy_centronuclear
1.12902	Emery-Dreifuss Muscular Dystrophy	Neuronal diseases, Cardiovascular diseases, Muscle diseases, Rare diseases, Genetic diseases	25	1	DES	http://www.malacards.org/card/emery_dreifuss_muscular_dystrophy
1.12032	Essential Thrombocythemia	Blood diseases, Rare diseases, Genetic diseases, Cancer diseases	24	1	NFE2	http://www.malacards.org/card/essential_thrombocythemia
1.11728	Alopecia		29	1	HDAC9	http://www.malacards.org/card/alopecia
1.11211	Congenital Ichthyosiform Erythroderma	Eye diseases, Skin diseases, Rare diseases, Genetic diseases	24	1	STS	http://www.malacards.org/card/congenital_ichthyosiform_erythroderma
1.10923	Microvascular Complications of Diabetes 5	Neuronal diseases, Eye diseases, Nephrological diseases, Genetic diseases	31	1	AKR1B1	http://www.malacards.org/card/microvascular_complications_of_diabetes_5
1.10641	Sarcoma, Synovial	Rare diseases, Genetic diseases, Cancer diseases	29	1	DES	http://www.malacards.org/card/sarcoma_synovial
1.10532	Maturity-Onset Diabetes of the Young	Neuronal diseases, Endocrine diseases, Rare diseases, Genetic diseases	47	1	FOXA2	http://www.malacards.org/card/maturity_onset_diabetes_of_the_young
1.1016	Connective Tissue Cancer	Cancer diseases	32	1	HBA1	http://www.malacards.org/card/connective_tissue_cancer
1.10093	Cowden Disease	Neuronal diseases, Gastrointestinal diseases, Skin diseases, Rare diseases, Genetic diseases, Cancer diseases, Fetal diseases	25	1	DUSP13	http://www.malacards.org/card/cowden_disease
1.09565	Hyperglycemia	Metabolic diseases	33	1	AKR1B1	http://www.malacards.org/card/hyperglycemia
1.09565	Synucleinopathy	Neuronal diseases	33	1	SNCG	http://www.malacards.org/card/synucleinopathy
1.08625	Endometrial Stromal Sarcoma	Reproductive diseases, Rare diseases, Cancer diseases	33	1	DES	http://www.malacards.org/card/endometrial_stromal_sarcoma
1.08444	Muscle Tissue Disease	Muscle diseases	35	1	UTRN	http://www.malacards.org/card/muscle_tissue_disease
1.07973	Congenital Heart Disease	Cardiovascular diseases, Genetic diseases	34	1	HAND2	http://www.malacards.org/card/congenital_heart_disease
1.07589	Malt Lymphoma		66	1	REEP6	http://www.malacards.org/card/malt_lymphoma			Stomach	REEP6
1.07241	Colitis	Gastrointestinal diseases	37	1	IL10RA	http://www.malacards.org/card/colitis
1.06916	Pilocytic Astrocytoma	Neuronal diseases, Rare diseases, Cancer diseases	34	1	ALDH1L1	http://www.malacards.org/card/pilocytic_astrocytoma
1.06916	Myelofibrosis	Immune diseases, Blood diseases, Bone diseases, Rare diseases, Genetic diseases, Cancer diseases	34	1	NFE2	http://www.malacards.org/card/myelofibrosis
1.05984	Autosomal Recessive Disease	Genetic diseases	40	1	HBG2	http://www.malacards.org/card/autosomal_recessive_disease
1.05984	Conotruncal Heart Malformations	Cardiovascular diseases, Skin diseases, Rare diseases, Genetic diseases, Fetal diseases	32	1	HAND2	http://www.malacards.org/card/conotruncal_heart_malformations
1.05884	Myopathy	Neuronal diseases, Muscle diseases, Rare diseases, Genetic diseases	38	1	DES	http://www.malacards.org/card/myopathy
1.04295	Muscular Dystrophy	Neuronal diseases, Cardiovascular diseases, Muscle diseases, Rare diseases, Genetic diseases	39	1	UTRN	http://www.malacards.org/card/muscular_dystrophy
1.0382	Heart Disease	Cardiovascular diseases, Genetic diseases	45	1	HAND2	http://www.malacards.org/card/heart_disease
1.03651	Dyskeratosis Congenita	Neuronal diseases, Eye diseases, Immune diseases, Blood diseases, Skin diseases, Rare diseases, Genetic diseases, Cancer diseases, Fetal diseases	35	1	MAGEA4	http://www.malacards.org/card/dyskeratosis_congenita
1.03609	Dilated Cardiomyopathy	Cardiovascular diseases, Rare diseases, Genetic diseases	41	1	DES	http://www.malacards.org/card/dilated_cardiomyopathy
1.03526	Specific Developmental Disorder	Mental diseases, Fetal diseases	46	1	SLC6A8	http://www.malacards.org/card/specific_developmental_disorder
1.03037	Gliosarcoma	Neuronal diseases, Rare diseases, Cancer diseases	40	1	TWIST1	http://www.malacards.org/card/gliosarcoma
1.02918	Melanoma	Skin diseases, Cancer diseases	45	1	MAGEA4	http://www.malacards.org/card/melanoma
1.028	Leber Hereditary Optic Neuropathy	Neuronal diseases, Eye diseases, Rare diseases, Genetic diseases, Metabolic diseases	38	1	NDUFS2	http://www.malacards.org/card/leber_hereditary_optic_neuropathy
1.02644	Velocardiofacial Syndrome	Neuronal diseases, Eye diseases, Cardiovascular diseases, Blood diseases, Nephrological diseases, Endocrine diseases, Ear diseases, Rare diseases, Genetic diseases, Fetal diseases	40	1	SLC25A1	http://www.malacards.org/card/velocardiofacial_syndrome
1.01783	Gastrointestinal System Disease	Gastrointestinal diseases	51	1	HBE1	http://www.malacards.org/card/gastrointestinal_system_disease
1.01783	Hematologic Cancer	Immune diseases, Blood diseases, Cancer diseases	51	1	HDAC9	http://www.malacards.org/card/hematologic_cancer
1.01711	Ewing Sarcoma	Neuronal diseases, Bone diseases, Rare diseases, Genetic diseases, Cancer diseases	49	1	DES	http://www.malacards.org/card/ewing_sarcoma
1.00643	Hypertrophic Cardiomyopathy	Cardiovascular diseases, Rare diseases, Genetic diseases, Metabolic diseases	51	1	DES	http://www.malacards.org/card/hypertrophic_cardiomyopathy
0.999687	Stroke, Ischemic	Cardiovascular diseases, Genetic diseases	58	1	HBA1	http://www.malacards.org/card/stroke_ischemic
0.999375	Autosomal Recessive Non-Syndromic Intellectual Disability	Neuronal diseases, Mental diseases, Rare diseases, Fetal diseases	34	1	CA2	http://www.malacards.org/card/autosomal_recessive_non_syndromic_intellectual_disability
0.998739	Pulmonary Fibrosis	Respiratory diseases, Genetic diseases	113	1	NFE2	http://www.malacards.org/card/pulmonary_fibrosis			Lung	NFE2
0.99159	Osteoporosis	Bone diseases, Genetic diseases	117	2	CA2, SLC6A8	http://www.malacards.org/card/osteoporosis
0.991537	Central Nervous System Disease	Neuronal diseases, Immune diseases	60	1	CISH	http://www.malacards.org/card/central_nervous_system_disease
0.989225	Wilms Tumor Susceptibility-5	Nephrological diseases, Rare diseases, Genetic diseases, Cancer diseases	55	1	SLC6A6	http://www.malacards.org/card/wilms_tumor_susceptibility_5
0.986957	Medulloblastoma	Neuronal diseases, Rare diseases, Genetic diseases, Cancer diseases	57	1	CDCA7L	http://www.malacards.org/card/medulloblastoma
0.979608	Kallmann Syndrome	Reproductive diseases, Endocrine diseases, Smell/Taste diseases, Rare diseases, Genetic diseases	47	1	STS	http://www.malacards.org/card/kallmann_syndrome
0.979344	Leukemia, Acute Promyelocytic, Somatic	Immune diseases, Blood diseases, Rare diseases, Genetic diseases, Cancer diseases	60	1	UBA7	http://www.malacards.org/card/leukemia_acute_promyelocytic_somatic
0.978091	Agammaglobulinemia	Immune diseases, Blood diseases, Rare diseases, Genetic diseases, Cancer diseases	149	1	CR2	http://www.malacards.org/card/agammaglobulinemia			Blood	CR2
0.975971	Primary Biliary Cirrhosis	Immune diseases, Gastrointestinal diseases, Liver diseases, Rare diseases, Genetic diseases	60	1	CA2	http://www.malacards.org/card/primary_biliary_cirrhosis
0.963154	Alcohol Dependence	Mental diseases, Genetic diseases, Cancer diseases	73	1	GABRG1	http://www.malacards.org/card/alcohol_dependence
0.958924	Muscular Dystrophy, Limb-Girdle, Type 2b	Neuronal diseases, Muscle diseases, Rare diseases, Genetic diseases, Metabolic diseases	185	1	CA2	http://www.malacards.org/card/muscular_dystrophy_limb_girdle_type_2b			Skeletal Muscle	CA2
0.947384	Non-Syndromic X-Linked Intellectual Disability	Neuronal diseases, Mental diseases, Rare diseases, Fetal diseases	56	1	STS	http://www.malacards.org/card/non_syndromic_x_linked_intellectual_disability
0.943074	Sinusitis	Respiratory diseases	224	2	CR2, SLC6A8	http://www.malacards.org/card/sinusitis			Nose	CR2, SLC6A8
0.938087	H. Pylori Infection	Genetic diseases	239	1	CR2	http://www.malacards.org/card/h_pylori_infection			Gastrointestinal Tract,Stomach	CR2
0.937327	Lymphoma, Non-Hodgkin	Immune diseases, Genetic diseases, Cancer diseases	81	1	CR2	http://www.malacards.org/card/lymphoma_non_hodgkin
0.931163	Crohn's Disease	Gastrointestinal diseases, Rare diseases, Genetic diseases, Infectious diseases	84	1	IL10RA	http://www.malacards.org/card/crohns_disease
0.923317	Myotonic Dystrophy 1	Neuronal diseases, Eye diseases, Muscle diseases, Reproductive diseases, Endocrine diseases, Rare diseases, Genetic diseases	273	2	CISH, TBX15	http://www.malacards.org/card/myotonic_dystrophy_1			Skeletal Muscle	CISH, TBX15
0.913543	Esophageal Cancer	Gastrointestinal diseases, Rare diseases, Genetic diseases, Cancer diseases	95	1	MAGEA4	http://www.malacards.org/card/esophageal_cancer
0.90679	Chromophobe Renal Cell Carcinoma	Nephrological diseases, Rare diseases, Cancer diseases	332	1	SLC16A9	http://www.malacards.org/card/chromophobe_renal_cell_carcinoma			Kidney	SLC16A9
0.906277	Autism Spectrum Disorder	Rare diseases, Genetic diseases, Fetal diseases	103	1	SLC6A8	http://www.malacards.org/card/autism_spectrum_disorder
0.896633	Chronic Lymphocytic Leukemia	Immune diseases, Blood diseases, Rare diseases, Genetic diseases, Cancer diseases	108	1	CR2	http://www.malacards.org/card/chronic_lymphocytic_leukemia
0.889535	Leigh Syndrome	Rare diseases, Genetic diseases, Metabolic diseases	89	1	NDUFS2	http://www.malacards.org/card/leigh_syndrome_nuclear_dna_mutation
0.887613	Parkinson Disease, Late-Onset	Neuronal diseases, Mental diseases, Rare diseases, Genetic diseases, Metabolic diseases	118	1	SNCG	http://www.malacards.org/card/parkinson_disease_late_onset
0.882367	Pulmonary Tuberculosis	Respiratory diseases, Infectious diseases	420	1	CR2	http://www.malacards.org/card/pulmonary_tuberculosis			Blood	CR2
0.876713	Cardiomyopathy	Cardiovascular diseases, Rare diseases, Genetic diseases	126	1	DES	http://www.malacards.org/card/cardiomyopathy
0.876267	Influenza	Respiratory diseases, Genetic diseases, Infectious diseases	434	2	EEF1A2, RN7SK	http://www.malacards.org/card/influenza			Blood	EEF1A2, RN7SK
0.874776	Macular Degeneration, Age-Related, 1	Neuronal diseases, Eye diseases, Rare diseases, Genetic diseases	387	2	DES, HBA2	http://www.malacards.org/card/macular_degeneration_age_related_1			Eye	DES, HBA2
0.852542	Rheumatoid Arthritis	Bone diseases, Rare diseases, Genetic diseases	501	2	CA2, SLC6A8	http://www.malacards.org/card/rheumatoid_arthritis			Cartilage	CA2, SLC6A8
0.852092	Pancreatic Cancer	Gastrointestinal diseases, Endocrine diseases, Rare diseases, Genetic diseases, Cancer diseases	153	1	CA2	http://www.malacards.org/card/pancreatic_cancer
0.824262	Tongue Squamous Cell Carcinoma	Skin diseases, Oral diseases, Rare diseases, Cancer diseases	278	1	TWIST1	http://www.malacards.org/card/tongue_squamous_cell_carcinoma
0.811534	Huntington Disease	Neuronal diseases, Nephrological diseases, Rare diseases, Genetic diseases	308	1	HDAC9	http://www.malacards.org/card/huntington_disease
0.795793	Systemic Lupus Erythematosus	Immune diseases, Bone diseases, Skin diseases, Rare diseases, Genetic diseases	338	1	CR2	http://www.malacards.org/card/systemic_lupus_erythematosus
0.781042	Neural Tube Defects	Neuronal diseases, Rare diseases, Genetic diseases	453	1	ALDH1L1	http://www.malacards.org/card/neural_tube_defects
0.749409	Calpainopathy	Muscle diseases, Rare diseases, Genetic diseases	234	1	CA2	http://www.malacards.org/card/calpainopathy			Skeletal Muscle	CA2
0.746371	Emery-Dreifuss Muscular Dystrophy, Dominant Type	Neuronal diseases, Cardiovascular diseases, Muscle diseases, Rare diseases, Genetic diseases	257	1	RHOB	http://www.malacards.org/card/emery_dreifuss_muscular_dystrophy_dominant_type			Skeletal Muscle	RHOB
0.462339	Grn-Related Frontotemporal Dementia	Neuronal diseases, Mental diseases, Rare diseases, Genetic diseases	276	1	EEF1A2	http://www.malacards.org/card/grn_related_frontotemporal_dementia
0.457488	Childhood Type Dermatomyositis	Neuronal diseases, Bone diseases, Skin diseases, Muscle diseases, Nephrological diseases, Respiratory diseases, Rare diseases	302	1	NDRG2	http://www.malacards.org/card/childhood_type_dermatomyositis			Skeletal Muscle	NDRG2
0.449421	Cervical Squamous Cell Carcinoma	Reproductive diseases, Rare diseases, Cancer diseases	354	1	SLC6A8	http://www.malacards.org/card/cervical_squamous_cell_carcinoma			Uterus	SLC6A8
0.446125	Cervical Cancer, Somatic	Reproductive diseases, Genetic diseases, Cancer diseases	357	1	CA2	http://www.malacards.org/card/cervical_cancer_somatic			Uterus	CA2
0.445283	Tuberous Sclerosis Complex		400	1	TSPAN6	http://www.malacards.org/card/tuberous_sclerosis_complex			Brain	TSPAN6
0.442554	Cutaneous Leishmaniasis	Infectious diseases	413	1	NDRG2	http://www.malacards.org/card/cutaneous_leishmaniasis			Skin	NDRG2
0.440407	Pancreatic Ductal Adenocarcinoma	Endocrine diseases, Cancer diseases	423	1	SLC6A6	http://www.malacards.org/card/pancreatic_ductal_adenocarcinoma			Pancreas	SLC6A6

## Sheet: Pathways
Statistics:			Matching score statistics:
# Identified genes	86		# High score matches	1
# Matched genes	35		# Med score matches	19
# Matched entities	20		# Low score matches	0
Results
Score	SuperPath Name	# SuperPath Total Genes	# SuperPath Matched Genes	Matched Genes (Symbols)	Evidence URL
14.8615	O2/CO2 Exchange in Erythrocytes	14	3	HBA1, HBA2, CA2	http://pathcards.genecards.org/card/o2co2_exchange_in_erythrocytes
12.1165	Aromatase Inhibitor Pathway (Multiple Tissues), Pharmacodynamics	5	2	STS, SULT1A1	http://pathcards.genecards.org/card/aromatase_inhibitor_pathway_(multiple_tissues)_pharmacodynamics
10.1367	Fructose Metabolism	10	2	AKR1B1, ALDOC	http://pathcards.genecards.org/card/fructose_metabolism
8.10183	Metabolism	2472	20	SLC6A8, LDHD, MPC2, PLCD1, GUK1, HBA1, HBA2, HYAL1, AKR1B1, MED25, ALDH1L1, ALDOC, NDUFS2, SLC25A1, STS, SLC44A1, SULT1A1, TNFRSF21, CA2, DGAT1	http://pathcards.genecards.org/card/metabolism
8.06005	Glucose Metabolism	146	4	LDHD, MPC2, ALDOC, SLC25A1	http://pathcards.genecards.org/card/glucose_metabolism
7.74246	Platelet Activation, Signaling and Aggregation	607	8	RHOB, HBG1, HBG2, HBE1, F11R, PRSS8, NFE2, PDE2A	http://pathcards.genecards.org/card/platelet_activation_signaling_and_aggregation
7.56551	Factors Involved in Megakaryocyte Development and Platelet Production	161	4	HBG1, HBG2, HBE1, NFE2	http://pathcards.genecards.org/card/factors_involved_in_megakaryocyte_development_and_platelet_production
6.9564	Estrogen Metabolism Pathway	31	2	STS, SULT1A1	http://pathcards.genecards.org/card/estrogen_metabolism_pathway
6.46986	African Trypanosomiasis	37	2	HBA1, HBA2	http://pathcards.genecards.org/card/african_trypanosomiasis
6.39691	IL-10 Pathway	38	2	IL10RA, PIM1	http://pathcards.genecards.org/card/il-10_pathway
6.19544	Neural Crest Differentiation	115	3	RHOB, HDAC9, TWIST1	http://pathcards.genecards.org/card/neural_crest_differentiation
6.06017	Fructose and Mannose Metabolism	43	2	AKR1B1, ALDOC	http://pathcards.genecards.org/card/fructose_and_mannose_metabolism
5.87391	Thyroid Hormone Metabolism II (via Conjugation And/or Degradation)	4	1	SULT1A1	http://pathcards.genecards.org/card/thyroid_hormone_metabolism_ii_(via_conjugation_andor_degradation)
5.70716	Heart Development	49	2	HAND2, FOXA2	http://pathcards.genecards.org/card/heart_development
5.55504	Folate-Alcohol and Cancer Pathway	5	1	ALDH1L1	http://pathcards.genecards.org/card/folate-alcohol_and_cancer_pathway
5.55334	IL-2 Pathway	367	5	RHOB, PLCD1, HBG1, HBG2, CR2	http://pathcards.genecards.org/card/il-2_pathway
5.44666	Pyruvate Metabolism and Citric Acid (TCA) Cycle	54	2	LDHD, MPC2	http://pathcards.genecards.org/card/pyruvate_metabolism_and_citric_acid_(tca)_cycle
5.44666	Transcription_Role of VDR in Regulation of Genes Involved in Osteoporosis	54	2	AKR1B1, CA2	http://pathcards.genecards.org/card/transcription_role_of_vdr_in_regulation_of_genes_involved_in_osteoporosis
5.39769	Regulation of Androgen Receptor Activity	55	2	HDAC9, AKR1B1	http://pathcards.genecards.org/card/regulation_of_androgen_receptor_activity
5.39769	Notch-mediated HES/HEY Network	55	2	AKR1B1, TWIST1	http://pathcards.genecards.org/card/notch-mediated_heshey_network

## Sheet: GO - Biological Process
Statistics:			Matching score statistics:
# Identified genes	86		# High score matches	3
# Matched genes	35		# Med score matches	17
# Matched entities	20		# Low score matches	0
Results
Score	Name	# Genes	# Matched Genes	Matched Genes (Symbols)	Evidence URL
32.9981	Oxygen Transport	16	6	HBA1, HBG1, HBG2, HBA2, HBZ, HBE1	http://amigo.geneontology.org/amigo/term/GO:0015671
15.0348	Bicarbonate Transport	40	4	HBA1, HBA2, SLC26A6, CA2	http://amigo.geneontology.org/amigo/term/GO:0015701
14.7483	Positive Regulation of Dipeptide Transmembrane Transport	2	2	SLC26A6, CA2	http://amigo.geneontology.org/amigo/term/GO:2001150
12.7563	Cardiac Neural Crest Cell Migration Involved in Outflow Tract Morphogenesis	4	2	HAND2, TWIST1	http://amigo.geneontology.org/amigo/term/GO:0003253
12.1165	Cardiac Neural Crest Cell Development Involved in Outflow Tract Morphogenesis	5	2	HAND2, TWIST1	http://amigo.geneontology.org/amigo/term/GO:0061309
12.1045	Negative Regulation of Sequence-specific DNA Binding Transcription Factor Activity	68	4	HAND2, FOXA2, PIM1, TWIST1	http://amigo.geneontology.org/amigo/term/GO:0043433
11.7387	Small Molecule Metabolic Process	1551	17	SLC6A8, MPC2, PLCD1, GUK1, HBA1, HBA2, HYAL1, AKR1B1, ALDOC, NDUFS2, SLC25A1, STS, SLC44A1, SULT1A1, TNFRSF21, CA2, DGAT1	http://amigo.geneontology.org/amigo/term/GO:0044281
10.6471	Negative Regulation of Osteoblast Differentiation	38	3	HAND2, TWIST1, CHRD	http://amigo.geneontology.org/amigo/term/GO:0045668
10.4367	Angiotensin-activated Signaling Pathway	9	2	SLC26A6, CA2	http://amigo.geneontology.org/amigo/term/GO:0038166
10.1367	Porphyrin-containing Compound Biosynthetic Process	10	2	ABCB6, SPTB	http://amigo.geneontology.org/amigo/term/GO:0006779
9.82142	Positive Regulation of Angiogenesis	104	4	RHOB, GDF2, HYAL1, TWIST1	http://amigo.geneontology.org/amigo/term/GO:0045766
9.61865	Intestinal Absorption	12	2	F11R, SLC26A6	http://amigo.geneontology.org/amigo/term/GO:0050892
9.61865	Positive Regulation of Transcription Regulatory Region DNA Binding	12	2	HAND2, TWIST1	http://amigo.geneontology.org/amigo/term/GO:2000679
9.39172	Fructose Metabolic Process	13	2	AKR1B1, ALDOC	http://amigo.geneontology.org/amigo/term/GO:0006000
9.18191	Response to PH	14	2	STS, CA2	http://amigo.geneontology.org/amigo/term/GO:0009268
9.07046	Negative Regulation of Cell Growth	120	4	GDF2, HYAL1, OSGIN1, APBB2	http://amigo.geneontology.org/amigo/term/GO:0030308
8.98686	Positive Regulation of Cartilage Development	15	2	GDF2, SOX6	http://amigo.geneontology.org/amigo/term/GO:0061036
8.26191	Protein Heterooligomerization	68	3	HBA1, HBA2, HBE1	http://amigo.geneontology.org/amigo/term/GO:0051291
8.17687	Hydrogen Peroxide Catabolic Process	20	2	HBA1, HBA2	http://amigo.geneontology.org/amigo/term/GO:0042744
8.08836	Cartilage Development	71	3	GDF2, HYAL1, SOX6	http://amigo.geneontology.org/amigo/term/GO:0051216

## Sheet: GO - Molecular Function
Statistics:			Matching score statistics:
# Identified genes	86		# High score matches	6
# Matched genes	34		# Med score matches	19
# Matched entities	25		# Low score matches	0
Results
Score	Name	# Genes	# Matched Genes	Matched Genes (Symbols)	Evidence URL
34.1441	Oxygen Transporter Activity	14	6	HBA1, HBG1, HBG2, HBA2, HBZ, HBE1	http://amigo.geneontology.org/amigo/term/GO:0005344
23.8238	Oxygen Binding	47	6	HBA1, HBG1, HBG2, HBA2, HBZ, HBE1	http://amigo.geneontology.org/amigo/term/GO:0019825
18.9679	Heme Binding	133	7	ABCB6, HBA1, HBG1, HBG2, HBA2, HBZ, HBE1	http://amigo.geneontology.org/amigo/term/GO:0020037
14.4468	Transcription Factor Binding	297	8	HAND2, HDAC9, HYAL1, MED25, FOXA2, PIM1, APBB2, TWIST1	http://amigo.geneontology.org/amigo/term/GO:0008134
14.1814	Iron Ion Binding	152	6	HBA1, HBG1, HBG2, HBA2, HBZ, HBE1	http://amigo.geneontology.org/amigo/term/GO:0005506
13.5824	Haptoglobin Binding	3	2	HBA1, HBA2	http://amigo.geneontology.org/amigo/term/GO:0031720
12.7563	Efflux Transmembrane Transporter Activity	4	2	ABCB6, SLC26A6	http://amigo.geneontology.org/amigo/term/GO:0015562
9.41033	Molecular_function	752	10	SLC6A8, MAGEA4, FGGY, NDRG2, REEP6, TMEM129, TOMM40L, TP53TG1, CISH, CTAG2	http://amigo.geneontology.org/amigo/term/GO:0003674
8.32159	Virus Receptor Activity	67	3	F11R, HYAL1, CR2	http://amigo.geneontology.org/amigo/term/GO:0001618
8.17687	Neurotransmitter:sodium Symporter Activity	20	2	SLC6A6, SLC6A8	http://amigo.geneontology.org/amigo/term/GO:0005328
8.0401	Peroxidase Activity	21	2	HBA1, HBA2	http://amigo.geneontology.org/amigo/term/GO:0004601
7.86473	D-lactate Dehydrogenase (cytochrome) Activity	1	1	LDHD	http://amigo.geneontology.org/amigo/term/GO:0004458
7.86473	Formate Transmembrane Transporter Activity	1	1	SLC26A6	http://amigo.geneontology.org/amigo/term/GO:0015499
7.86473	ISG15 Activating Enzyme Activity	1	1	UBA7	http://amigo.geneontology.org/amigo/term/GO:0019782
7.86473	Complement Receptor Activity	1	1	CR2	http://amigo.geneontology.org/amigo/term/GO:0004875
7.86473	Formate Efflux Transmembrane Transporter Activity	1	1	SLC26A6	http://amigo.geneontology.org/amigo/term/GO:0015660
7.86473	Heme-transporting ATPase Activity	1	1	ABCB6	http://amigo.geneontology.org/amigo/term/GO:0015439
7.86473	Taurine Transmembrane Transporter Activity	1	1	SLC6A6	http://amigo.geneontology.org/amigo/term/GO:0005368
7.86473	Hemoglobin Alpha Binding	1	1	HBE1	http://amigo.geneontology.org/amigo/term/GO:0031721
7.86473	Taurine:sodium Symporter Activity	1	1	SLC6A6	http://amigo.geneontology.org/amigo/term/GO:0005369
7.86473	Glyceraldehyde Oxidoreductase Activity	1	1	AKR1B1	http://amigo.geneontology.org/amigo/term/GO:0043795
7.86473	Steryl-sulfatase Activity	1	1	STS	http://amigo.geneontology.org/amigo/term/GO:0004773
7.86473	Formate Uptake Transmembrane Transporter Activity	1	1	SLC26A6	http://amigo.geneontology.org/amigo/term/GO:0015659
7.86473	Interleukin-10 Binding	1	1	IL10RA	http://amigo.geneontology.org/amigo/term/GO:0019969
7.86473	Creatine:sodium Symporter Activity	1	1	SLC6A8	http://amigo.geneontology.org/amigo/term/GO:0005309

## Sheet: Phenotypes
Statistics:			Matching score statistics:
# Identified genes	86		# High score matches	5
# Matched genes	19		# Med score matches	15
# Matched entities	20		# Low score matches	0
Results
Score	Name	# Genes	# Matched Genes	Matched Genes (Symbols)	Evidence URL
20.9704	Abnormal Hemoglobin	14	4	HBA1, HBA2, HBZ, PIM1	http://www.informatics.jax.org/searches/Phat.cgi?id=MP:0001588
20.2387	Abnormal Mean Corpuscular Volume	4	3	HBA1, HBA2, HBZ	http://www.informatics.jax.org/searches/Phat.cgi?id=MP:0000226
19.2774	Abnormal Mean Corpuscular Hemoglobin	5	3	HBA1, HBA2, HBZ	http://www.informatics.jax.org/searches/Phat.cgi?id=MP:0001589
16.6478	Poikilocytosis	30	4	HBA1, HBA2, HBZ, SPTB	http://www.informatics.jax.org/searches/Phat.cgi?id=MP:0002643
14.7627	Anisocytosis	42	4	HBA1, HBA2, HBZ, SPTB	http://www.informatics.jax.org/searches/Phat.cgi?id=MP:0002642
12.2359	Hemolytic Anemia	26	3	HBA1, HBA2, SPTB	http://www.informatics.jax.org/searches/Phat.cgi?id=MP:0001585
12.1165	Hyperoxia	5	2	HBA1, HBA2	http://www.informatics.jax.org/searches/Phat.cgi?id=MP:0002319
12.1165	Increased Aerobic Running Capacity	5	2	HBA1, HBA2	http://www.informatics.jax.org/searches/Phat.cgi?id=MP:0003060
11.3641	Polychromatophilia	32	3	HBA1, HBA2, HBZ	http://www.informatics.jax.org/searches/Phat.cgi?id=MP:0005097
11.223	Abnormal Erythrocyte Morphology	80	4	HBA1, HBA2, HBZ, SPTB	http://www.informatics.jax.org/searches/Phat.cgi?id=MP:0002447
10.7725	Abnormal Ear Distance/ Position	8	2	TBX15, CHRD	http://www.informatics.jax.org/searches/Phat.cgi?id=MP:0000023
10.5391	Abnormal Thoracic Vertebrae Morphology	39	3	NDRG2, TBX15, CHRD	http://www.informatics.jax.org/searches/Phat.cgi?id=MP:0003047
10.4367	Urolithiasis	9	2	SPTB, SLC26A6	http://www.informatics.jax.org/searches/Phat.cgi?id=MP:0005360
10.3016	Increased Oxygen Consumption	95	4	HBA1, HBA2, FOXA2, DGAT1	http://www.informatics.jax.org/searches/Phat.cgi?id=MP:0005289
10.1367	Absent Pharyngeal Arches	10	2	HAND2, CHRD	http://www.informatics.jax.org/searches/Phat.cgi?id=MP:0003874
10.1367	Increased Circulating Interleukin-17 Level	10	2	PLCD1, IL10RA	http://www.informatics.jax.org/searches/Phat.cgi?id=MP:0008614
9.85581	Increased Carbon Dioxide Production	46	3	HBA1, HBA2, FOXA2	http://www.informatics.jax.org/searches/Phat.cgi?id=MP:0008963
9.5967	Decreased Body Size	739	10	RHOB, LIN28A, PLCD1, SOX6, SPTB, FOXA2, NFE2, TBX15, TWIST1, CHRD	http://www.informatics.jax.org/searches/Phat.cgi?id=MP:0001265
9.39172	Decreased Tympanic Ring Size	13	2	HAND2, CHRD	http://www.informatics.jax.org/searches/Phat.cgi?id=MP:0006020
9.19744	Abnormal Mandible Morphology	54	3	HAND2, TBX15, CHRD	http://www.informatics.jax.org/searches/Phat.cgi?id=MP:0000458
