# Supplementary material for: The downregulation of putative anticancer target BORIS/CTCFL in an addicted myeloid cancer cell line modulates the expression of multiple protein coding and ncRNA genes
Source: Oncotarget. 2017 Sep 2;8(43):73448–68. doi: 10.18632/oncotarget.20627 (PMC5650274; doi:10.18632/oncotarget.20627)
Supplement: Supplementary file 4 [file oncotarget-08-73448-s004.xlsx]

## Sheet: Gene Set
Supplementary Table S3. Gene Analytics of DE genes downregulated upon BORIS KD.
Identified genes (152)
Symbol	Full Name	Aliases	GeneCards URL
ACP5	Acid Phosphatase 5, Tartrate Resistant	HPAP, TRACP5a, TRACP5b, TRAP, TrATPase, TR-AP	http://www.genecards.org/cgi-bin/carddisp.pl?gene=ACP5
ACSM3	Acyl-CoA Synthetase Medium-Chain Family Member 3	SA, SAH	http://www.genecards.org/cgi-bin/carddisp.pl?gene=ACSM3
ACVRL1	Activin A Receptor Like Type 1	TSR-I, SKR3, HHT, HHT2, ORW2, ACVRLK1, ALK-1, ALK1	http://www.genecards.org/cgi-bin/carddisp.pl?gene=ACVRL1
ADCY6	Adenylate Cyclase 6	AC6, LCCS8, KIAA0422	http://www.genecards.org/cgi-bin/carddisp.pl?gene=ADCY6
ALPK1	Alpha Kinase 1	8430410J10Rik, LAK, KIAA1527	http://www.genecards.org/cgi-bin/carddisp.pl?gene=ALPK1
ANPEP	Alanyl Aminopeptidase, Membrane	p150, GP150, LAP1, CD13, PEPN, AP-M, AP-N, APN, hAPN	http://www.genecards.org/cgi-bin/carddisp.pl?gene=ANPEP
APOE	Apolipoprotein E	APO-E, LDLCQ5, LPG, AD2	http://www.genecards.org/cgi-bin/carddisp.pl?gene=APOE
APOL2	Apolipoprotein L2	APOL-II, APOL3	http://www.genecards.org/cgi-bin/carddisp.pl?gene=APOL2
ARHGDIB	Rho GDP Dissociation Inhibitor Beta	D4, LYGDI, RhoGDI2, GDIA2, GDID4, RAP1GN1, Ly-GDI	http://www.genecards.org/cgi-bin/carddisp.pl?gene=ARHGDIB
ARHGEF16	Rho Guanine Nucleotide Exchange Factor 16	GEF16, ephexin-4, NBR, EPHEXIN4	http://www.genecards.org/cgi-bin/carddisp.pl?gene=ARHGEF16
ARIH1	Ariadne RBR E3 Ubiquitin Protein Ligase 1	ariadne, Drosophila, HARI, ARI, ARI-1, H7-AP2, HHARI, MOP-6, UBCH7BP, MOP6	http://www.genecards.org/cgi-bin/carddisp.pl?gene=ARIH1
ASAP3	ArfGAP With SH3 Domain, Ankyrin Repeat And PH Domain 3	centaurin, ACAP4, CENTB6, DDEFL1, UPLC1	http://www.genecards.org/cgi-bin/carddisp.pl?gene=ASAP3
ASIC1	Acid Sensing Ion Channel Subunit 1	ASIC, ACCN2, BNaC2	http://www.genecards.org/cgi-bin/carddisp.pl?gene=ASIC1
BCLAF1	BCL2 Associated Transcription Factor 1	bK211L9.1, BTF, KIAA0164	http://www.genecards.org/cgi-bin/carddisp.pl?gene=BCLAF1
BEND7	BEN Domain Containing 7	C10orf30	http://www.genecards.org/cgi-bin/carddisp.pl?gene=BEND7
BEX2	Brain Expressed X-Linked 2	HBEX2, BEX1, DJ79P11.1	http://www.genecards.org/cgi-bin/carddisp.pl?gene=BEX2
C10orf54	Chromosome 10 Open Reading Frame 54	B7-H5, B7H5, DD1alpha, GI24, PP2135, sisp-1, SISP1, VISTA	http://www.genecards.org/cgi-bin/carddisp.pl?gene=C10orf54
C3orf80	Chromosome 3 Open Reading Frame 80		http://www.genecards.org/cgi-bin/carddisp.pl?gene=C3orf80
C7orf43	Chromosome 7 Open Reading Frame 43		http://www.genecards.org/cgi-bin/carddisp.pl?gene=C7orf43
C9orf47	Chromosome 9 Open Reading Frame 47	bA791O21.3, C9orf108	http://www.genecards.org/cgi-bin/carddisp.pl?gene=C9orf47
CASZ1	Castor Zinc Finger 1	CAS11, dJ734G22.1, survival-related, CST, SRG, ZNF693	http://www.genecards.org/cgi-bin/carddisp.pl?gene=CASZ1
CCNYL1	Cyclin Y Like 1		http://www.genecards.org/cgi-bin/carddisp.pl?gene=CCNYL1
CCRL2	C-C Motif Chemokine Receptor Like 2	HCR, ACKR5, CRAM-A, CRAM-B, CKRX, CRAM, CCR6, CCR11	http://www.genecards.org/cgi-bin/carddisp.pl?gene=CCRL2
CD164	CD164 Molecule	DFNA66, endolyn, MGC-24, MGC-24v, MUC-24, deafness	http://www.genecards.org/cgi-bin/carddisp.pl?gene=CD164
CD69	CD69 Molecule	AIM, BL-AC/P26, CLEC2C, EA1, GP32/28, MLR-3	http://www.genecards.org/cgi-bin/carddisp.pl?gene=CD69
CD9	CD9 Molecule	BTCC-1, DRAP-27, TSPAN-29, tetraspanin-29, MIC3, MRP-1, TSPAN29, p24	http://www.genecards.org/cgi-bin/carddisp.pl?gene=CD9
CEBPA	CCAAT/Enhancer Binding Protein Alpha	C/EBP-alpha, CEBP	http://www.genecards.org/cgi-bin/carddisp.pl?gene=CEBPA
CECR2	Cat Eye Syndrome Chromosome Region, Candidate 2	KIAA1740	http://www.genecards.org/cgi-bin/carddisp.pl?gene=CECR2
CHRM4	Cholinergic Receptor Muscarinic 4	HM4, M4R	http://www.genecards.org/cgi-bin/carddisp.pl?gene=CHRM4
CHST3	Carbohydrate (Chondroitin 6) Sulfotransferase 3	C6ST, C6ST1, HSD, C6ST-1, GST-0	http://www.genecards.org/cgi-bin/carddisp.pl?gene=CHST3
CLEC11A	C-Type Lectin Domain Family 11 Member A	p47, SCGF, CLECSF3, LSLCL	http://www.genecards.org/cgi-bin/carddisp.pl?gene=CLEC11A
CLGN	Calmegin	calmegin	http://www.genecards.org/cgi-bin/carddisp.pl?gene=CLGN
COBL	Cordon-Bleu WH2 Repeat Protein	KIAA0633	http://www.genecards.org/cgi-bin/carddisp.pl?gene=COBL
COL1A1	Collagen Type I Alpha 1	OI1, OI2, OI3, OI4, EDSC	http://www.genecards.org/cgi-bin/carddisp.pl?gene=COL1A1
COL1A2	Collagen Type I Alpha 2	OI4	http://www.genecards.org/cgi-bin/carddisp.pl?gene=COL1A2
COL6A2	Collagen Type VI Alpha 2	BTHLM1, PP3610, UCMD1	http://www.genecards.org/cgi-bin/carddisp.pl?gene=COL6A2
COL6A3	Collagen Type VI Alpha 3	BTHLM1, UCMD1, DYT27	http://www.genecards.org/cgi-bin/carddisp.pl?gene=COL6A3
CSTA	Cystatin A	AREI, PSS4, STF1, STFA, Cystatin-AS, Stefin-A	http://www.genecards.org/cgi-bin/carddisp.pl?gene=CSTA
CTCFL	CCCTC-Binding Factor Like	CTCF-T, dJ579F20.2, BORIS, CT27, HMG-1L1, HMGB1L1	http://www.genecards.org/cgi-bin/carddisp.pl?gene=CTCFL
CYFIP2	Cytoplasmic FMR1 Interacting Protein 2	PIR121, KIAA1168	http://www.genecards.org/cgi-bin/carddisp.pl?gene=CYFIP2
DCAF4L2	DDB1 And CUL4 Associated Factor 4-Like 2	WDR21C	http://www.genecards.org/cgi-bin/carddisp.pl?gene=DCAF4L2
DIRAS3	DIRAS Family GTP Binding RAS Like 3	ARHI, NOEY2, RHOI	http://www.genecards.org/cgi-bin/carddisp.pl?gene=DIRAS3
DLL4	Delta-Like 4 (Drosophila)	AOS6, delta4, hdelta2	http://www.genecards.org/cgi-bin/carddisp.pl?gene=DLL4
DLX2	Distal-Less Homeobox 2	TES-1, TES1	http://www.genecards.org/cgi-bin/carddisp.pl?gene=DLX2
DOCK11	Dedicator Of Cytokinesis 11	zizimin2, bB128O4.1, zizimin-2, ACG, ZIZ2	http://www.genecards.org/cgi-bin/carddisp.pl?gene=DOCK11
EFEMP1	EGF Containing Fibulin-Like Extracellular Matrix Protein 1	fibrillin-like, DRAD, MLVT, MTLV, S1-5, fibulin-3, DHRD, FBNL, FBLN3, FIBL-3	http://www.genecards.org/cgi-bin/carddisp.pl?gene=EFEMP1
ELMO1	Engulfment And Cell Motility 1	CED-12, CED12, ELMO-1, KIAA0281	http://www.genecards.org/cgi-bin/carddisp.pl?gene=ELMO1
ENC1	Ectodermal-Neural Cortex 1	CCL28, KLHL35, TP53I10, NRPB, ENC-1, KLHL37, PIG10	http://www.genecards.org/cgi-bin/carddisp.pl?gene=ENC1
ESAM	Endothelial Cell Adhesion Molecule	2310008D05Rik, W117m	http://www.genecards.org/cgi-bin/carddisp.pl?gene=ESAM
EXOC6	Exocyst Complex Component 6	SEC15A, EXOC6A, SEC15, SEC15L3, Sec15p, SEC15L1, SEC15L	http://www.genecards.org/cgi-bin/carddisp.pl?gene=EXOC6
FAM107B	Family With Sequence Similarity 107 Member B	C10orf45	http://www.genecards.org/cgi-bin/carddisp.pl?gene=FAM107B
FAM172A	Family With Sequence Similarity 172 Member A	C5orf21	http://www.genecards.org/cgi-bin/carddisp.pl?gene=FAM172A
FAM43A	Family With Sequence Similarity 43 Member A		http://www.genecards.org/cgi-bin/carddisp.pl?gene=FAM43A
FCGR1B	Fc Fragment Of IgG Receptor Ib	CD64b, fcRIB, IGFRB, hFcgammaRIB	http://www.genecards.org/cgi-bin/carddisp.pl?gene=FCGR1B
FERMT2	Fermitin Family Member 2	kindlin-2, UNC112, UNC112B, mig-2, PLEKHC1, KIND2, MIG2	http://www.genecards.org/cgi-bin/carddisp.pl?gene=FERMT2
FEV	FEV, ETS Transcription Factor	HSRNAFEV, PET-1, PET1	http://www.genecards.org/cgi-bin/carddisp.pl?gene=FEV
FN1	Fibronectin 1	ED-B, FINC, FNZ, GFND, GFND2, LETS, MSF, CIG, FN	http://www.genecards.org/cgi-bin/carddisp.pl?gene=FN1
FOXD2-AS1	FOXD2 Antisense RNA 1 (Head To Head)		http://www.genecards.org/cgi-bin/carddisp.pl?gene=FOXD2-AS1
FOXO6	Forkhead Box O6		http://www.genecards.org/cgi-bin/carddisp.pl?gene=FOXO6
GABPB1-AS1	GABPB1 Antisense RNA 1		http://www.genecards.org/cgi-bin/carddisp.pl?gene=GABPB1-AS1
GAL3ST1	Galactose-3-O-Sulfotransferase 1	CST	http://www.genecards.org/cgi-bin/carddisp.pl?gene=GAL3ST1
GLUD2	Glutamate Dehydrogenase 2	GDH2, GLUDP1	http://www.genecards.org/cgi-bin/carddisp.pl?gene=GLUD2
GPR3	G Protein-Coupled Receptor 3	ACCA	http://www.genecards.org/cgi-bin/carddisp.pl?gene=GPR3
GPRC5C	G Protein-Coupled Receptor Class C Group 5 Member C	RAIG-3, RAIG3	http://www.genecards.org/cgi-bin/carddisp.pl?gene=GPRC5C
HAPLN2	Hyaluronan And Proteoglycan Link Protein 2	BRAL1	http://www.genecards.org/cgi-bin/carddisp.pl?gene=HAPLN2
HCLS1	Hematopoietic Cell-Specific Lyn Substrate 1	p75, HS1, cortactin-like, CTTNL, lckBP1	http://www.genecards.org/cgi-bin/carddisp.pl?gene=HCLS1
HEY2	Hes Related Family BHLH Transcription Factor With YRPW Motif 2	hCHF1, hHRT2, HERP, GRIDLOCK, HESR2, CHF1, GRL, HERP1, HESR-2, HRT-2, HRT2, bHLHb32	http://www.genecards.org/cgi-bin/carddisp.pl?gene=HEY2
HKR1	HKR1, GLI-Kruppel Zinc Finger Family Member	ZNF875	http://www.genecards.org/cgi-bin/carddisp.pl?gene=HKR1
HOXC12	Homeobox C12	HOX3, HOC3F, HOX3F	http://www.genecards.org/cgi-bin/carddisp.pl?gene=HOXC12
HSD11B2	Hydroxysteroid (11-Beta) Dehydrogenase 2	AME, AME1, HSD2, 11-DH2, 11-beta-HSD2, HSD11K, SDR9C3, 11-beta-HSD	http://www.genecards.org/cgi-bin/carddisp.pl?gene=HSD11B2
HSPA13	Heat Shock Protein Family A (Hsp70) Member 13	STCH	http://www.genecards.org/cgi-bin/carddisp.pl?gene=HSPA13
IFI6	Interferon Alpha Inducible Protein 6	6-16, FAM14C, IFI-6-16, IFI616, G1P3	http://www.genecards.org/cgi-bin/carddisp.pl?gene=IFI6
ITIH5	Inter-Alpha-Trypsin Inhibitor Heavy Chain Family Member 5	PP14776, ITI-HC5, KIAA1953	http://www.genecards.org/cgi-bin/carddisp.pl?gene=ITIH5
ITPR2	Inositol 1,4,5-Trisphosphate Receptor Type 2	ANHD, CFAP48, INSP3R2, IP3R2	http://www.genecards.org/cgi-bin/carddisp.pl?gene=ITPR2
KCNC3	Potassium Voltage-Gated Channel Subfamily C Member 3	KV3.3, SCA13, KSHIIID	http://www.genecards.org/cgi-bin/carddisp.pl?gene=KCNC3
KCNG1	Potassium Voltage-Gated Channel Modifier Subfamily G Member 1	K13, KV6.1, KCNG, kH2	http://www.genecards.org/cgi-bin/carddisp.pl?gene=KCNG1
KCNJ11	Potassium Voltage-Gated Channel Subfamily J Member 11	HHF2, KIR6.2, MODY13, TNDM3, IKATP, BIR, PHHI	http://www.genecards.org/cgi-bin/carddisp.pl?gene=KCNJ11
KIF5A	Kinesin Family Member 5A	D12S1889, MY050, SPG10, NKHC, NKHC1	http://www.genecards.org/cgi-bin/carddisp.pl?gene=KIF5A
KLHDC7B	Kelch Domain Containing 7B		http://www.genecards.org/cgi-bin/carddisp.pl?gene=KLHDC7B
KLHL6	Kelch Like Family Member 6		http://www.genecards.org/cgi-bin/carddisp.pl?gene=KLHL6
L1CAM	L1 Cell Adhesion Molecule	MASA, CD171, N-CAML1, HSAS, HSAS1, S10, SPG1, MIC5, CAML1, N-CAM-L1, NCAM-L1	http://www.genecards.org/cgi-bin/carddisp.pl?gene=L1CAM
LHX3	LIM Homeobox 3	CPHD3, LIM3, M2-LHX3	http://www.genecards.org/cgi-bin/carddisp.pl?gene=LHX3
LIN28B	Lin-28 Homolog B	Lin-28.2, lin-28B, CSDD2	http://www.genecards.org/cgi-bin/carddisp.pl?gene=LIN28B
LIPG	Lipase G, Endothelial Type	PRO719, EDL, EL	http://www.genecards.org/cgi-bin/carddisp.pl?gene=LIPG
LOC102724938	Uncharacterized LOC102724938	RP11-299H22.6	http://www.genecards.org/cgi-bin/carddisp.pl?gene=LOC102724938
LRCH2	Leucine-Rich Repeats And Calponin Homology (CH) Domain Containing 2	dA204F4.4, KIAA1495	http://www.genecards.org/cgi-bin/carddisp.pl?gene=LRCH2
MAGEA1	MAGE Family Member A1	MAGE1, CT1.1, MAGE1A	http://www.genecards.org/cgi-bin/carddisp.pl?gene=MAGEA1
MARCKS	Myristoylated Alanine Rich Protein Kinase C Substrate	MACS, PKCSL, phosphomyristin, 80K-L, PRKCSL	http://www.genecards.org/cgi-bin/carddisp.pl?gene=MARCKS
MED24	Mediator Complex Subunit 24	CRSP100, MED5, CRSP4, THRAP4, ARC100, DRIP100, TRAP100, KIAA0130, hTRAP100	http://www.genecards.org/cgi-bin/carddisp.pl?gene=MED24
MIR1204	MicroRNA 1204	hsa-mir-1204	http://www.genecards.org/cgi-bin/carddisp.pl?gene=MIR1204
MIR4712	MicroRNA 4712	hsa-mir-4712	http://www.genecards.org/cgi-bin/carddisp.pl?gene=MIR4712
MS4A3	Membrane Spanning 4-Domains A3	CD20L, HTM4	http://www.genecards.org/cgi-bin/carddisp.pl?gene=MS4A3
MS4A4A	Membrane Spanning 4-Domains A4A	CD20-L1, HDCME31P, MS4A7, MS4A4, 4SPAN1, CD20L1	http://www.genecards.org/cgi-bin/carddisp.pl?gene=MS4A4A
MUC4	Mucin 4, Cell Surface Associated	HSA276359, ASGP, MUC-4	http://www.genecards.org/cgi-bin/carddisp.pl?gene=MUC4
NAA11	N(Alpha)-Acetyltransferase 11, NatA Catalytic Subunit	ARD1B, ARD2, hARD2	http://www.genecards.org/cgi-bin/carddisp.pl?gene=NAA11
NAV2	Neuron Navigator 2	POMFIL2, RAINB1, STEERIN2, HELAD1, steerin-2, UNC53H2, helicase, KIAA1419	http://www.genecards.org/cgi-bin/carddisp.pl?gene=NAV2
NEFH	Neurofilament, Heavy Polypeptide	NF-H, NFH, KIAA0845	http://www.genecards.org/cgi-bin/carddisp.pl?gene=NEFH
NNMT	Nicotinamide N-Methyltransferase		http://www.genecards.org/cgi-bin/carddisp.pl?gene=NNMT
NOSTRIN	Nitric Oxide Synthase Trafficking	DaIP2	http://www.genecards.org/cgi-bin/carddisp.pl?gene=NOSTRIN
NR4A1	Nuclear Receptor Subfamily 4 Group A Member 1	hMR, N10, NAK-1, NGFIB, NP10, NUR77, TR3, GFRP1, NAK1, ST-59	http://www.genecards.org/cgi-bin/carddisp.pl?gene=NR4A1
NRGN	Neurogranin	RC3, neurogranin, hng, ng	http://www.genecards.org/cgi-bin/carddisp.pl?gene=NRGN
NUPR1	Nuclear Protein 1, Transcriptional Regulator	p8, COM1	http://www.genecards.org/cgi-bin/carddisp.pl?gene=NUPR1
NXPH4	Neurexophilin 4	NPH4	http://www.genecards.org/cgi-bin/carddisp.pl?gene=NXPH4
OAF	Out At First Homolog	NS5ATP13TP2	http://www.genecards.org/cgi-bin/carddisp.pl?gene=OAF
OAS3	2'-5'-Oligoadenylate Synthetase 3	p100, p100OAS	http://www.genecards.org/cgi-bin/carddisp.pl?gene=OAS3
PAX6	Paired Box 6	AN, WAGR, aniridia, keratitis, D11S812E, FVH1, MGDA, oculorhombin, AN2	http://www.genecards.org/cgi-bin/carddisp.pl?gene=PAX6
PCDH10	Protocadherin 10	OL-PCDH, PCDH19, KIAA1400	http://www.genecards.org/cgi-bin/carddisp.pl?gene=PCDH10
PGLYRP3	Peptidoglycan Recognition Protein 3	PGRP-Ialpha, PGLYRPIalpha, PGRPIA, PGRP-I-alpha	http://www.genecards.org/cgi-bin/carddisp.pl?gene=PGLYRP3
PGLYRP4	Peptidoglycan Recognition Protein 4	PGRPIB, PGRP-I-beta, PGLYRPIbeta, PGRP-Ibeta, SBBI67	http://www.genecards.org/cgi-bin/carddisp.pl?gene=PGLYRP4
PNISR	PNN-Interacting Serine/Arginine-Rich Protein	HSPC306, bA98I9.2, C6orf111, SFRS18, SRrp130	http://www.genecards.org/cgi-bin/carddisp.pl?gene=PNISR
PPFIBP2	PPFIA Binding Protein 2	Cclp1	http://www.genecards.org/cgi-bin/carddisp.pl?gene=PPFIBP2
PRKAG2	Protein Kinase AMP-Activated Non-Catalytic Subunit Gamma 2	AAKG, AAKG2, CMH6, WPWS, H91620p	http://www.genecards.org/cgi-bin/carddisp.pl?gene=PRKAG2
PRSS21	Protease, Serine 21	ESP1, testisin, ESP-1, TEST1	http://www.genecards.org/cgi-bin/carddisp.pl?gene=PRSS21
PTGER1	Prostaglandin E Receptor 1	EP1	http://www.genecards.org/cgi-bin/carddisp.pl?gene=PTGER1
PTPRC	Protein Tyrosine Phosphatase, Receptor Type C	CD45, GP180, LCA, B220, CD45R, LY5, L-CA, T200	http://www.genecards.org/cgi-bin/carddisp.pl?gene=PTPRC
RASGRP3	RAS Guanyl Releasing Protein 3	CalDAG-GEFIII, GRP3, KIAA0846	http://www.genecards.org/cgi-bin/carddisp.pl?gene=RASGRP3
RNASE1	Ribonuclease A Family Member 1, Pancreatic	RAC1, RNS1, HP-RNase, RIB-1, RIB1	http://www.genecards.org/cgi-bin/carddisp.pl?gene=RNASE1
RNF144A	Ring Finger Protein 144A	RNF144, UBCE7IP4, KIAA0161	http://www.genecards.org/cgi-bin/carddisp.pl?gene=RNF144A
S1PR3	Sphingosine-1-Phosphate Receptor 3	EDG-3, LPB3, EDG3, S1P3	http://www.genecards.org/cgi-bin/carddisp.pl?gene=S1PR3
SAMSN1	SAM Domain, SH3 Domain And Nuclear Localization Signals 1	NASH1, SASH2, SH3D6B, SLy2, HACS1	http://www.genecards.org/cgi-bin/carddisp.pl?gene=SAMSN1
SDC2	Syndecan 2	HSPG, CD362, fibroglycan, HSPG1, SYND2	http://www.genecards.org/cgi-bin/carddisp.pl?gene=SDC2
SERPINC1	Serpin Family C Member 1	AT3, AT3D, THPH7, ATIII	http://www.genecards.org/cgi-bin/carddisp.pl?gene=SERPINC1
SETD7	SET Domain Containing Lysine Methyltransferase 7	KMT7, SET7, SET7/9, SET9, KIAA1717	http://www.genecards.org/cgi-bin/carddisp.pl?gene=SETD7
SLC22A15	Solute Carrier Family 22 Member 15	PRO34686, FLIPT1	http://www.genecards.org/cgi-bin/carddisp.pl?gene=SLC22A15
SLC38A2	Solute Carrier Family 38 Member 2	PRO1068, ATA2, SAT2, SNAT2, KIAA1382	http://www.genecards.org/cgi-bin/carddisp.pl?gene=SLC38A2
SNCA	Synuclein Alpha	PD1, PARK4, PARK1, NACP	http://www.genecards.org/cgi-bin/carddisp.pl?gene=SNCA
SOD3	Superoxide Dismutase 3, Extracellular	EC-SOD	http://www.genecards.org/cgi-bin/carddisp.pl?gene=SOD3
SP110	SP110 Nuclear Body Protein	IPR1, VODI, IFI41, IFI75	http://www.genecards.org/cgi-bin/carddisp.pl?gene=SP110
SP6	Sp6 Transcription Factor	epiprofin, EPFN, KLF14	http://www.genecards.org/cgi-bin/carddisp.pl?gene=SP6
SPRR2D	Small Proline Rich Protein 2D	SPR-2D, SPR-II	http://www.genecards.org/cgi-bin/carddisp.pl?gene=SPRR2D
SPTBN4	Spectrin Beta, Non-Erythrocytic 4	KIAA1642, SPTBN3, SPNB4, QV	http://www.genecards.org/cgi-bin/carddisp.pl?gene=SPTBN4
SYF2	SYF2 Pre-MRNA Splicing Factor	p29, NTC31, fSAP29, CBPIN, CCNDBP1-interactor, GCIPIP	http://www.genecards.org/cgi-bin/carddisp.pl?gene=SYF2
SYK	Spleen Tyrosine Kinase	p72-Syk	http://www.genecards.org/cgi-bin/carddisp.pl?gene=SYK
TDRG1	Testis Development Related 1 (Non-Protein Coding)	LINC00532, lincRNA-NR_024015	http://www.genecards.org/cgi-bin/carddisp.pl?gene=TDRG1
TFPI	Tissue Factor Pathway Inhibitor	anti-convertin, TFPI1, EPI, LACI, TFI	http://www.genecards.org/cgi-bin/carddisp.pl?gene=TFPI
TFRC	Transferrin Receptor	TR, P90, T9, CD71, IMD46, TFR, TFR1, TRFR	http://www.genecards.org/cgi-bin/carddisp.pl?gene=TFRC
TMC7	Transmembrane Channel Like 7		http://www.genecards.org/cgi-bin/carddisp.pl?gene=TMC7
TMEM136	Transmembrane Protein 136		http://www.genecards.org/cgi-bin/carddisp.pl?gene=TMEM136
TMEM150A	Transmembrane Protein 150A	TM6P1, TMEM150	http://www.genecards.org/cgi-bin/carddisp.pl?gene=TMEM150A
TMEM92	Transmembrane Protein 92		http://www.genecards.org/cgi-bin/carddisp.pl?gene=TMEM92
TP53I11	Tumor Protein P53 Inducible Protein 11	PIG11	http://www.genecards.org/cgi-bin/carddisp.pl?gene=TP53I11
TP53I3	Tumor Protein P53 Inducible Protein 3	PIG3	http://www.genecards.org/cgi-bin/carddisp.pl?gene=TP53I3
UNC5B	Unc-5 Netrin Receptor B	UNC5H2, p53RDL1	http://www.genecards.org/cgi-bin/carddisp.pl?gene=UNC5B
VCX3A	Variable Charge, X-Linked 3A	VCX3, VCX-8r, VCX-A, VCX8R, VCXA	http://www.genecards.org/cgi-bin/carddisp.pl?gene=VCX3A
VIM	Vimentin	vimentin, CTRCT30, HEL113	http://www.genecards.org/cgi-bin/carddisp.pl?gene=VIM
ZNF229	Zinc Finger Protein 229		http://www.genecards.org/cgi-bin/carddisp.pl?gene=ZNF229
ZNF329	Zinc Finger Protein 329		http://www.genecards.org/cgi-bin/carddisp.pl?gene=ZNF329
ZNF512	Zinc Finger Protein 512	KIAA1805	http://www.genecards.org/cgi-bin/carddisp.pl?gene=ZNF512
ZNF528	Zinc Finger Protein 528	KIAA1827	http://www.genecards.org/cgi-bin/carddisp.pl?gene=ZNF528
ZNF71	Zinc Finger Protein 71	EZFIT	http://www.genecards.org/cgi-bin/carddisp.pl?gene=ZNF71
ZNF844	Zinc Finger Protein 844		http://www.genecards.org/cgi-bin/carddisp.pl?gene=ZNF844
ZNF850	Zinc Finger Protein 850	ZNF850P	http://www.genecards.org/cgi-bin/carddisp.pl?gene=ZNF850

## Sheet: Tissues & Cells
Statistics:			Matching score statistics:
# Identified genes	152		# High score matches	0
Aboundant genes	APOE, ARIH1, BCLAF1, CD9, CECR2, COBL, COL1A2, COL6A2, DIRAS3, HSD11B2, KCNG1, NAV2, PRKAG2, SP110, VIM		# Med score matches	2
HKG	APOL2, ARIH1, BCLAF1, CD164, CD9, FAM107B, FN1, GLUD2, MED24, NUPR1, SETD7, SLC38A2, SYF2, TFRC, VIM		# Low score matches	1165
# Matched genes	135
# Matched entities	1167
# In vivo entities	808
# In vitro entities	359
# Cells	496
# Compartments	96
# Organs / Tissues	37
# HT Experiments	538
# Prenatal	767
# Postnatal	707
Results
Score	Entity type	Name	In vivo / In vitro	Pre/Postnatal	Organ / Tissue	# Matched Genes	# Total Genes	Matched Genes (Symbols)	Entity URL (LifeMap Discovery)
4.34999	AnatCompartment	Cerebral Cortex	In vivo	PostNatal	Brain	43	5055	COL1A2, SNCA, PAX6, COL6A2, FN1, Nr4a1, Ptprc, VIM, ENC1, EFEMP1, Dlx2, MS4A3, TFPI, Lhx3, RNASE1, CYFIP2, BCLAF1, Fev, Nxph4, Gprc5c, ALPK1, L1cam, Chrm4, CD9, KCNG1, Lipg, Adcy6, Hey2, APOE, Unc5b, PNISR, NEFH, KIF5A, ELMO1, CECR2, CLGN, FAM107B, SP110, ARIH1, MARCKS, BEX2, PRKAG2, NRGN	http://discovery.lifemapsc.com/in-vivo-development/brain/cerebral-cortex
4.30377	AnatCompartment	Cerebellum	In vivo	Prenatal-PostNatal	Brain	36	3335	COL1A2, SNCA, PAX6, COL6A2, Fn1, Nr4a1, Ptprc, SYK, Vim, Enc1, EFEMP1, Dlx2, KCNC3, MS4A3, Lhx3, Cyfip2, BCLAF1, COBL, Fev, Gprc5c, ALPK1, Chrm4, ARHGDIB, KCNG1, Hey2, APOE, NEFH, NAV2, CECR2, CLGN, Col1a1, Fam107b, SP110, ARIH1, PRKAG2, Nrgn	http://discovery.lifemapsc.com/in-vivo-development/brain/cerebellum
3.16745	OrganSystem	Lung	In vivo	Prenatal-PostNatal	Lung	32	2821	COL1A2, COL6A2, FN1, PTPRC, SDC2, TFRC, VIM, Enc1, EFEMP1, Dlx2, NNMT, TFPI, RNASE1, Dll4, ESAM, ACVRL1, SERPINC1, ARHGDIB, CD9, SLC38A2, APOE, PNISR, COL6A3, CD164, Slc22a15, IFI6, COL1A1, FAM107B, C10orf54, ACP5, Muc4, Prkag2	http://discovery.lifemapsc.com/in-vivo-development/lung
3.1518	AnatCompartment	Bone Marrow	In vivo	Prenatal-PostNatal	Bone	27	1543	COL1A2, SNCA, FN1, PTPRC, CLEC11A, TFRC, VIM, CSTA, MS4A3, SYF2, BCLAF1, SAMSN1, ARHGDIB, SLC38A2, PNISR, HCLS1, CD164, DIRAS3, IFI6, ELMO1, ANPEP, ACSM3, FAM107B, C10orf54, SP110, CD69, MARCKS	http://discovery.lifemapsc.com/in-vivo-development/bone/bone-marrow
3.13353	OrganSystem	Placenta	In vivo	Prenatal	Placenta	30	1872	COL1A2, COL6A2, FN1, SDC2, TFRC, VIM, EFEMP1, NNMT, TFPI, FERMT2, Hspa13, RNASE1, ESAM, TMEM150A, ACVRL1, HSD11B2, ARHGDIB, CD9, LIPG, SLC38A2, APOE, PNISR, COL6A3, CD164, LIN28B, IFI6, ITIH5, COL1A1, C10orf54, MS4A4A	http://discovery.lifemapsc.com/in-vivo-development/placenta
2.86743	OrganSystem	Adipose	In vivo	Prenatal-PostNatal	Adipose	24	1215	COL1A2, COL6A2, FN1, SDC2, SOD3, VIM, EFEMP1, NNMT, FERMT2, SYF2, RNASE1, ESAM, ARHGDIB, CD9, ADCY6, SLC38A2, APOE, PNISR, COL6A3, CD164, IFI6, ITIH5, COL1A1, C10orf54	http://discovery.lifemapsc.com/in-vivo-development/adipose
2.72766	OrganSystem	Thyroid	In vivo	Prenatal-PostNatal	Thyroid	25	1711	COL1A2, FN1, SDC2, SOD3, VIM, EFEMP1, SYF2, RNASE1, BCLAF1, GPRC5C, ESAM, FAM172A, ARHGDIB, CD9, LIPG, SLC38A2, PNISR, COL6A3, CD164, EXOC6, ELMO1, COL1A1, ZNF528, BEX2, PRKAG2	http://discovery.lifemapsc.com/in-vivo-development/thyroid
2.68414	OrganSystem	Gall Bladder	In vivo	Prenatal-PostNatal	Gall Bladder	23	1326	COL1A2, COL6A2, FN1, PTPRC, SDC2, VIM, EFEMP1, NNMT, TFPI, FERMT2, RNASE1, ARHGDIB, CD9, SLC38A2, APOE, PNISR, COL6A3, CD164, EXOC6, IFI6, ANPEP, COL1A1, FAM107B	http://discovery.lifemapsc.com/in-vivo-development/gall-bladder
2.67624	PDCell	Mixed hematopoietic progenitor cells	In vitro	PostNatal	Blood	3	6	PTPRC, TFRC, ANPEP	http://discovery.lifemapsc.com/stem-cell-differentiation/in-vitro-cells/fibroblasts-homo-sapiens-adult-dermal-fibroblasts-mcmaster-university?TCCellID=0fbaba45-b05a-47f6-8365-659ae98e7924
2.5666	OrganSystem	Liver	In vivo	Prenatal-PostNatal	Liver	23	2260	SNCA, FN1, SDC2, Sod3, VIM, Enc1, CHST3, Ms4a3, NNMT, TFPI, FERMT2, BC037034, GPRC5C, OAF, SERPINC1, ARHGDIB, SLC38A2, APOE, CD164, ANPEP, ACSM3, FAM107B, GLUD2	http://discovery.lifemapsc.com/in-vivo-development/liver
2.48483	AnatCompartment	Hypothalamus	In vivo	Prenatal-PostNatal	Brain	19	1736	Pax6, Fn1, Nr4a1, Ptprc, Vim, Enc1, Dlx2, Lhx3, Fev, Nxph4, L1cam, Chrm4, Lipg, Hey2, NEFH, DIRAS3, Kif5a, Prkag2, Nrgn	http://discovery.lifemapsc.com/in-vivo-development/brain/hypothalamus
2.3268	AnatCompartment	Medulla Oblongata	In vivo	Prenatal-PostNatal	Brain	23	2179	PAX6, Fn1, Ptprc, Vim, Enc1, Dlx2, Lhx3, Nxph4, Gprc5c, Hsd11b2, L1cam, Chrm4, Cd9, Lipg, Hey2, Apoe, Unc5b, Itpr2, Nefh, Kif5a, Elmo1, Prkag2, NRGN	http://discovery.lifemapsc.com/in-vivo-development/brain/medulla-oblongata
2.32112	Cell	V2 Neural Progenitor Cells	In vivo	Prenatal	Neural Tube	2	9	Pax6, Lhx3	http://discovery.lifemapsc.com/in-vivo-development/neural-tube/pv2-neural-domain/v2-neural-progenitor-cells
2.28059	BIDiffExpSet	Urinary Bladder	In vivo	PostNatal	Lower Urinary Tract	27	1440	COL1A2, COL6A2, FN1, PTPRC, SDC2, VIM, EFEMP1, NNMT, TFPI, FERMT2, SYF2, RNASE1, ARHGDIB, CD9, SLC38A2, APOE, PNISR, COL6A3, HCLS1, CD164, ELMO1, ITIH5, COL1A1, FAM107B, C10orf54, ACP5, MARCKS	http://discovery.lifemapsc.com/gene-expression-signals/high-throughput/large-scale-dataset-human-protein-atlas-rna-sequencing-data/urinary-bladder
2.24233	OrganSystem	Kidney	In vivo	Prenatal-PostNatal	Kidney	20	1947	PTGER1, SDC2, VIM, EFEMP1, GAL3ST1, SYF2, RNASE1, CYFIP2, GPRC5C, HSD11B2, ARHGDIB, CD9, SLC38A2, APOE, PNISR, CD164, ANPEP, ACSM3, FAM107B, ACP5	http://discovery.lifemapsc.com/in-vivo-development/kidney
2.20654	OrganSystem	Colon	In vivo	Prenatal-PostNatal	Colon	22	1668	COL1A2, COL6A2, FN1, TFRC, VIM, EFEMP1, SYF2, RNASE1, HSD11B2, ARHGDIB, CD9, ADCY6, SLC38A2, APOE, CD164, ANPEP, COL1A1, Acsm3, FAM107B, MUC4, MARCKS, TMEM92	http://discovery.lifemapsc.com/in-vivo-development/colon
2.18505	Cell	Motor Neural Progenitor Cells	In vivo	Prenatal	Neural Tube, Spinal Cord, Motor Neurons, Neurons	2	10	Pax6, Lhx3	http://discovery.lifemapsc.com/in-vivo-development/neural-tube/motor-neural-progenitor-domain/motor-neural-progenitor-cells
2.09253	AnatCompartment	Hippocampus	In vivo	Prenatal-PostNatal	Brain	26	2609	COL1A2, COL6A2, Fn1, Nr4a1, Ptprc, Vim, Enc1, Dlx2, PPFIBP2, Cyfip2, BCLAF1, Gprc5c, ALPK1, Chrm4, Arhgdib, KCNG1, Hey2, APOE, NEFH, CECR2, CLGN, Col1a1, SP110, ARIH1, PRKAG2, Nrgn	http://discovery.lifemapsc.com/in-vivo-development/brain/hippocampus
2.05686	AnatCompartment	Amygdala	In vivo	Prenatal-PostNatal	Brain	14	1003	Pax6, Fn1, Nr4a1, Ptprc, Vim, ENC1, Dlx2, Cyfip2, Fev, Chrm4, Arhgdib, Hey2, Nefh, NRGN	http://discovery.lifemapsc.com/in-vivo-development/brain/amygdala
2.05326	OrganSystem	Ovary	In vivo	Prenatal-PostNatal	Ovary	21	1726	COL1A2, COL6A2, FN1, NR4A1, SDC2, VIM, EFEMP1, SYF2, RNASE1, BCLAF1, SLC38A2, APOE, PNISR, COL6A3, CD164, DIRAS3, Itih5, Anpep, COL1A1, ACSM3, BEX2	http://discovery.lifemapsc.com/in-vivo-development/ovary
2.05067	Cell	Late Retinal Progenitor Cells	In vivo	Prenatal-PostNatal	Eye, Retina	2	21	Pax6, Hey2	http://discovery.lifemapsc.com/in-vivo-development/eye/retinal-neuroblastic-layer/late-retinal-progenitor-cells
1.98585	AnatCompartment	Thalamus	In vivo	Prenatal-PostNatal	Brain	19	1666	Pax6, Fn1, Nr4a1, Ptprc, Vim, Enc1, Dlx2, Lhx3, Cobl, Hsd11b2, L1cam, Chrm4, Lipg, Hey2, NEFH, Kif5a, Elmo1, Prkag2, Nrgn	http://discovery.lifemapsc.com/in-vivo-development/brain/thalamus
1.95074	OrganSystem	Stomach	In vivo	Prenatal-PostNatal	Stomach	18	1347	COL1A2, COL6A2, VIM, CEBPA, RNASE1, GPRC5C, ARHGDIB, CD9, SLC38A2, APOE, PNISR, CD164, IFI6, COL1A1, FAM107B, ARHGEF16, MARCKS, TMEM92	http://discovery.lifemapsc.com/in-vivo-development/stomach
1.92754	BIDiffExpSet	Appendix	In vivo	PostNatal	Colon	25	1299	COL1A2, COL6A2, FN1, PTPRC, TFRC, VIM, EFEMP1, NNMT, RNASE1, BCLAF1, SAMSN1, ARHGDIB, CD9, SLC38A2, APOE, PNISR, COL6A3, HCLS1, CD164, COL1A1, FAM107B, C10orf54, SP110, CD69, MARCKS	http://discovery.lifemapsc.com/gene-expression-signals/high-throughput/large-scale-dataset-human-protein-atlas-rna-sequencing-data/appendix
1.92271	PDCell	Adipocyte-like cells	In vitro	PostNatal	Adipose	2	6	CEBPA, ANPEP	http://discovery.lifemapsc.com/stem-cell-differentiation/protocols/adipose-differentiation-generation-of-adipocytes-from-adipose-tissue-derived-stem-cells?TCCellID=3cd4acf8-467d-4693-96ca-8a056c2bd5d8
1.896	AnatCompartment	Duodenum	In vivo	Prenatal-PostNatal	Intestine	26	3186	COL1A2, PAX6, COL6A2, SYK, VIM, TFPI, PPFIBP2, RNASE1, BCLAF1, COBL, ALPK1, HSD11B2, ARHGDIB, CD9, KCNG1, PNISR, TP53I3, CD164, NAV2, CECR2, ANPEP, C10orf54, SP110, ARIH1, MUC4, PRKAG2	http://discovery.lifemapsc.com/in-vivo-development/intestine/duodenum
1.88736	BIDiffExpSet	Lymph Node	In vivo	PostNatal	Lymph	24	1406	COL1A2, COL6A2, FN1, PTPRC, SYK, VIM, SYF2, RNASE1, CYFIP2, BCLAF1, KLHL6, ARHGDIB, SLC38A2, APOE, PNISR, HCLS1, CD164, ELMO1, COL1A1, FAM107B, C10orf54, SP110, ACP5, CD69	http://discovery.lifemapsc.com/gene-expression-signals/high-throughput/large-scale-dataset-human-protein-atlas-rna-sequencing-data/lymph-node
1.85825	OrganSystem	Uterus	In vivo	Prenatal-PostNatal	Uterus	18	1297	COL1A2, COL6A2, FN1, SDC2, VIM, EFEMP1, FERMT2, SYF2, RNASE1, BCLAF1, ARHGDIB, CD9, SLC38A2, APOE, PNISR, COL6A3, CD164, COL1A1	http://discovery.lifemapsc.com/in-vivo-development/uterus
1.82966	BIDiffExpSet	Human Hepatic Sinusoidal Endothelial Cells (HHSEC)	In vitro	PostNatal	Liver, Endothelium	13	98	SNCA, EFEMP1, RNASE1, ESAM, RASGRP3, FAM43A, ARHGDIB, CD9, LIPG, HEY2, HCLS1, PCDH10, ACP5	http://discovery.lifemapsc.com/gene-expression-signals/high-throughput/large-scale-dataset-cultured-cell-collection/human-hepatic-sinusoidal-endothelial-cells-hhsec
1.80002	AnatCompartment	Telencephalon	In vivo	Prenatal-PostNatal	Neural Tube	14	1836	PAX6, Vim, Enc1, Dlx2, Lhx3, Cyfip2, L1cam, Chrm4, Lipg, Adcy6, Apoe, Ctcfl, Kif5a, Prkag2	http://discovery.lifemapsc.com/in-vivo-development/neural-tube/telencephalon
1.78615	Cell	Intervertebral Disc Annulus Fibrosus Cells	In vivo	Prenatal-PostNatal	Cartilage	4	55	Col1a2, Col6a2, Col6a3, Col1a1	http://discovery.lifemapsc.com/in-vivo-development/cartilage/annulus-fibrosus/intervertebral-disc-annulus-fibrosus-cells
1.78416	PDCell	Enriched erythrocyte-like cells	In vitro	Prenatal-PostNatal	Blood	2	12	PTPRC, TFRC	http://discovery.lifemapsc.com/stem-cell-differentiation/protocols/blood-differentiation-generation-and-expansion-of-erythroid-cells?TCCellID=81edf64b-db19-4570-b5ef-f038e6b4d287
1.7463	Cell	Hematopoietic Stem Cells	In vivo	Prenatal	Liver, Blood	5	119	Ptprc, Cd164, Nefh, Rnf144a, Itih5	http://discovery.lifemapsc.com/in-vivo-development/liver/liver-bud/hematopoietic-stem-cells
1.73284	Cell	Caudal Ganglionic Eminence Progenitor Cells	In vivo	Prenatal	Brain, Neural Tube, Oligodendrocytes	2	16	Pax6, Dlx2	http://discovery.lifemapsc.com/in-vivo-development/neural-tube/caudal-ganglionic-eminence/caudal-ganglionic-eminence-progenitor-cells
1.71558	Cell	Neocortical Radial Glia Cells	In vivo	Prenatal-PostNatal	Brain, Neural Tube, Astrocytes, Oligodendrocytes	2	25	Pax6, Vim	http://discovery.lifemapsc.com/in-vivo-development/neural-tube/cortical-sub-ventricular-zone/neocortical-radial-glia-cells
1.7132	AnatCompartment	Striatum	In vivo	Prenatal-PostNatal	Brain	12	1139	Pax6, Nr4a1, Ptprc, Vim, Enc1, Dlx2, Lhx3, L1cam, Chrm4, Lipg, Adcy6, Nefh	http://discovery.lifemapsc.com/in-vivo-development/brain/striatum
1.7028	Cell	Erythroid Progenitor Cells	In vivo	Prenatal-PostNatal	Blood	2	8	Ptprc, Tfrc	http://discovery.lifemapsc.com/in-vivo-development/blood/hematopoietic-bone-marrow/erythroid-progenitor-cells
1.69203	Cell	Tenocytes	In vivo	Prenatal-PostNatal	Tendon &amp; Ligament	3	22	Col1a2, Fn1, Col1a1	http://discovery.lifemapsc.com/in-vivo-development/tendon-ligament/axial-tendons-and-ligamnets/tenocytes
1.69182	AnatCompartment	Hematopoietic Bone Marrow	In vivo	Prenatal-PostNatal	Blood	20	2063	COL1A2, SNCA, PTPRC, SYK, VIM, CSTA, MS4A3, TFPI, HSPA13, BCLAF1, COBL, ARHGDIB, ZNF329, APOE, COL6A3, NAV2, ACSM3, SP110, ARIH1, PRKAG2	http://discovery.lifemapsc.com/in-vivo-development/blood/hematopoietic-bone-marrow
1.68042	Cell	Lateral Ganglionic Eminence Progenitor Cells	In vivo	Prenatal	Brain, Neural Tube, Oligodendrocytes	2	17	Pax6, Dlx2	http://discovery.lifemapsc.com/in-vivo-development/neural-tube/lateral-ganglionic-eminence/lateral-ganglionic-eminence-progenitor-cells
1.67788	AnatCompartment	Midbrain tegmentum	In vivo	Prenatal-PostNatal	Brain	11	902	Pax6, Vim, Enc1, Lhx3, Fev, L1cam, Lipg, Adcy6, Apoe, Kif5a, Prkag2	http://discovery.lifemapsc.com/in-vivo-development/brain/midbrain-tegmentum
1.675	Cell	Tenocytes	In vivo	Prenatal-PostNatal	Tendon &amp; Ligament	3	26	Col1a2, Fn1, Col1a1	http://discovery.lifemapsc.com/in-vivo-development/tendon-ligament/limb-tendons-and-ligaments/tenocytes
1.66904	Cell	Subepicardial Cells	In vivo	Prenatal	Heart, Epicardium	2	10	Fn1, Col1a1	http://discovery.lifemapsc.com/in-vivo-development/heart/epicardium/subepicardial-cells
1.66745	TCCell	Adipose-derived stem cells (Adipoplus)	In vitro	PostNatal	Adipose, Mesenchymal Stem Cells	2	13	TFRC, ANPEP	http://discovery.lifemapsc.com/stem-cell-differentiation/in-vitro-cells/adipose-mesenchymal-stem-cells-homo-sapiens-adipose-derived-stem-cells-adipoplus-anterogen
1.66667	PDCell	N2-induced embryoid bodies	In vitro	Prenatal	Neural Tube	1	4	PAX6	http://discovery.lifemapsc.com/stem-cell-differentiation/protocols/motor-neurons-spinal-cord-differentiation-generation-of-motor-neurons-using-a-human-gfp-reporter-cell-line?TCCellID=ad96d029-a767-44cc-8a1f-6efcb5e703e9
1.66667	PDCell	bFGF induced cells	In vitro	Prenatal	Neural Tube	1	3	PAX6	http://discovery.lifemapsc.com/stem-cell-differentiation/protocols/brain-motor-neurons-spinal-cord-differentiation-generation-of-motor-and-gamma-aminobutyric-acid-gaba-neurons?TCCellID=0c31cc14-4170-4c37-a760-1fe128d0f2bb
1.66667	PDCell	Neuroectoderm cells	In vitro	Prenatal	Neural Ectoderm	1	6	PAX6	http://discovery.lifemapsc.com/stem-cell-differentiation/protocols/early-embryonic-tissues-neural-ectoderm-paraxial-mesoderm-smooth-muscle-differentiation-human-vascular-smooth-muscle-subtypes-from-human-embryonic-stem-cells?TCCellID=82ff7483-e06b-41db-84a7-c9b7f0cdc941
1.66667	PDCell	Immature adipocyte-like cells	In vitro	Prenatal	Adipose	1	7	CEBPA	http://discovery.lifemapsc.com/stem-cell-differentiation/protocols/adipose-differentiation-generation-of-adipocytes-from-human-pluripotent-stem-cells-using-viral-transduction?TCCellID=3a03f729-a81e-4956-9958-1ad5861d8e8a
1.66667	PDCell	Eye Field	In vitro	Prenatal	Eye	1	3	PAX6	http://discovery.lifemapsc.com/stem-cell-differentiation/protocols/eye-retina-retinal-pigmented-epithelium-rpe-differentiation-retinal-pigment-epithelium-and-photoreceptors-from-human-embryonic-stem-cells?TCCellID=b568d3dd-33fb-430f-a007-6996ca261c23
1.66667	PDCell	Matured neural rosettes	In vitro	Prenatal	Neural Ectoderm	1	4	PAX6	http://discovery.lifemapsc.com/stem-cell-differentiation/protocols/neural-crest-neural-ectoderm-differentiation-derivation-of-neural-crest-cells-and-their-progeny-ms-5-feeder-cells-feeder-free?TCCellID=b3457623-6f57-433e-8664-3f86cb2b75e3
1.66667	PDCell	Neural rosettes	In vitro	Prenatal	Neural Ectoderm	1	1	PAX6	http://discovery.lifemapsc.com/stem-cell-differentiation/protocols/brain-neural-ectoderm-spinal-cord-differentiation-generation-of-forebrain-and-spinal-gamma-aminobutyric-acid-gaba-neurons?TCCellID=5b272a8f-d622-4da4-ac96-17a52eab11b4
1.66667	PDCell	Neural precursor-like cells	In vitro	Prenatal-PostNatal	Neural Tube	1	4	Pax6	http://discovery.lifemapsc.com/stem-cell-differentiation/protocols/neural-ectoderm-differentiation-direct-reprogramming-of-mouse-fibroblasts-into-tripotent-neural-precursor-cells?TCCellID=db61e9e5-9726-4be3-9dde-0365612a7548
1.66667	Cell	V1 Neural Progenitor Cells	In vivo	Prenatal	Neural Tube	1	6	Pax6	http://discovery.lifemapsc.com/in-vivo-development/neural-tube/pv1-neural-domain/v1-neural-progenitor-cells
1.66667	PDCell	Floating retinal precursors	In vitro	Prenatal	Eye	1	2	Pax6	http://discovery.lifemapsc.com/stem-cell-differentiation/protocols/eye-retina-retinal-pigmented-epithelium-rpe-differentiation-retina-photoreceptors-from-mouse-embryonic-stem-cells?TCCellID=b704935b-87ad-49e4-93c6-a2f865044479
1.66667	Cell	Equatorial Lens Epithelial Cells	In vivo	Prenatal-PostNatal	Eye, Lens	1	10	Pax6	http://discovery.lifemapsc.com/in-vivo-development/eye/lens/equatorial-lens-epithelial-cells
1.66667	Cell	d6 Neural Progenitor Cells	In vivo	Prenatal	Neural Tube	1	4	PAX6	http://discovery.lifemapsc.com/in-vivo-development/neural-tube/dp6-neural-domain/d6-neural-progenitor-cells
1.66667	PDCell	Spherical neural masses	In vitro	Prenatal	Neural Ectoderm	1	7	PAX6	http://discovery.lifemapsc.com/stem-cell-differentiation/protocols/dopaminergic-neurons-neural-ectoderm-differentiation-highly-efficient-and-large-scale-generation-of-functional-dopaminergic-neurons-from-stem-cells?TCCellID=da1ed1bd-ae1c-466f-92f2-9a7e0fae474d
1.66667	Cell	Delta Cells	In vivo	Prenatal-PostNatal	Pancreas	1	5	Pax6	http://discovery.lifemapsc.com/in-vivo-development/pancreas/islets-of-langerhans/delta-cells
1.66667	Cell	Ocular Surface Ectoderm Cells	In vivo	Prenatal	Ectoderm, Eye	1	5	Pax6	http://discovery.lifemapsc.com/in-vivo-development/eye/ocular-surface-ectoderm/ocular-surface-ectoderm-cells
1.66667	PDCell	Neural rosettes	In vitro	Prenatal	Neural Ectoderm	1	3	PAX6	http://discovery.lifemapsc.com/stem-cell-differentiation/protocols/brain-motor-neurons-neural-ectoderm-oligodendrocytes-spinal-cord-differentiation-oligodendrocyte-and-motor-neuron-differentiation-from-embryonic-stem-cells?TCCellID=9c6c6496-7d00-4d3e-981e-9b28466dd44b
1.66667	PDCell	Neural rosettes	In vitro	Prenatal	Neural Ectoderm	1	11	PAX6	http://discovery.lifemapsc.com/stem-cell-differentiation/protocols/motor-neurons-spinal-cord-differentiation-generation-of-motoneurons-from-stem-cell-by-co-culture-with-ms5-cells-and-a-defined-medium?TCCellID=06271ff9-6aa7-4311-8731-40e960969c8a
1.66667	PDCell	Neural rosettes	In vitro	Prenatal	Neural Tube	1	2	PAX6	http://discovery.lifemapsc.com/stem-cell-differentiation/protocols/brain-motor-neurons-spinal-cord-differentiation-generation-of-motor-and-gamma-aminobutyric-acid-gaba-neurons?TCCellID=2211a474-24ce-44bc-8e88-3cf379c1d24e
1.65117	OrganSystem	Spleen	In vivo	Prenatal-PostNatal	Spleen	18	1534	COL1A2, COL6A2, PTPRC, VIM, NNMT, SYF2, RNASE1, BCLAF1, ARHGDIB, CD9, SLC38A2, APOE, PNISR, HCLS1, CD164, IFI6, C10orf54, SP110	http://discovery.lifemapsc.com/in-vivo-development/spleen
1.64271	BIDiffExpSet	Human Bladder Microvascular Endothelial Cells (HBdMEC)	In vitro	PostNatal	Lower Urinary Tract, Endothelium	11	99	SNCA, EFEMP1, RNASE1, ESAM, RASGRP3, FAM43A, ACVRL1, ARHGDIB, LIPG, HCLS1, NOSTRIN	http://discovery.lifemapsc.com/gene-expression-signals/high-throughput/large-scale-dataset-cultured-cell-collection/human-bladder-microvascular-endothelial-cells-hbdmec
1.63879	TCCell	Adipose-derived stromal cells	In vitro	PostNatal	Adipose, Mesenchymal Stem Cells	2	15	TFRC, ANPEP	http://discovery.lifemapsc.com/stem-cell-differentiation/in-vitro-cells/adipose-mesenchymal-stem-cells-homo-sapiens-adipose-derived-stromal-cells-rigshospitalet
1.62248	AnatCompartment	Pons	In vivo	Prenatal-PostNatal	Brain	13	1033	Pax6, Fn1, Nr4a1, Ptprc, Vim, Enc1, Dlx2, Lhx3, Gprc5c, Chrm4, Hey2, Nefh, NRGN	http://discovery.lifemapsc.com/in-vivo-development/brain/pons
1.61075	OrganSystem	Testis	In vivo	Prenatal-PostNatal	Testis	21	3818	COL1A2, COL6A2, VIM, Enc1, S1pr3, RNASE1, APOE, PNISR, CD164, CTCFL, DCAF4L2, Itih5, CLGN, COL1A1, VCX3A, 1110032F04Rik, ARIH1, GLUD2, Prkag2, PRSS21, TDRG1	http://discovery.lifemapsc.com/in-vivo-development/testis
1.60516	Cell	d3 Neural Progenitor Cells	In vivo	Prenatal	Brain, Neural Tube, Oligodendrocytes	1	5	PAX6	http://discovery.lifemapsc.com/in-vivo-development/neural-tube/dp3-neural-domain/d3-neural-progenitor-cells
1.60516	TCCell	Cardiac stem cells	In vitro	PostNatal	Heart	3	16	TFRC, VIM, COL1A1	http://discovery.lifemapsc.com/stem-cell-differentiation/in-vitro-cells/heart-homo-sapiens-cardiac-stem-cells-kyoto-university-hospital
1.59372	Cell	Early MN Progenitor Cells	In vivo	Prenatal	Neural Tube, Spinal Cord, Motor Neurons	1	13	Pax6	http://discovery.lifemapsc.com/in-vivo-development/neural-tube/motor-neural-progenitor-domain/early-mn-progenitor-cells
1.57732	PDCell	Expanded pancreatic progenitor cells	In vitro	Prenatal	Pancreas	1	6	PAX6	http://discovery.lifemapsc.com/stem-cell-differentiation/protocols/endoderm-pancreas-differentiation-derivation-of-beta-cells-including-an-expansion-step?TCCellID=28f20844-a5d8-4ddd-9e3e-0be84b9927d0
1.55731	AnatCompartment	Metencephalic Alar Plate	In vivo	Prenatal	Neural Tube	12	869	Snca, Pax6, Vim, Enc1, Lhx3, Nxph4, Hsd11b2, L1cam, Lipg, Apoe, Kif5a, Prkag2	http://discovery.lifemapsc.com/in-vivo-development/neural-tube/metencephalic-alar-plate
1.55678	Cell	Lens Pit Cells	In vivo	Prenatal	Eye, Lens	1	12	Pax6	http://discovery.lifemapsc.com/in-vivo-development/eye/lens-pit/lens-pit-cells
1.55187	PDCell	Pancreatic progenitor-like cells	In vitro	Prenatal	Pancreas	1	7	PAX6	http://discovery.lifemapsc.com/stem-cell-differentiation/protocols/endoderm-pancreas-differentiation-derivation-of-beta-cells-including-an-expansion-step?TCCellID=36900c17-ac2a-45a6-98d3-d9def0a8bfff
1.55187	Cell	d4 Neural Progenitor Cells	In vivo	Prenatal	Brain, Neural Tube, Oligodendrocytes	1	5	PAX6	http://discovery.lifemapsc.com/in-vivo-development/neural-tube/dp4-neural-domain/d4-neural-progenitor-cells
1.54944	Cell	Preplacodal Lens Ectoderm Cells	In vivo	Prenatal	Eye, Lens	1	10	Pax6	http://discovery.lifemapsc.com/in-vivo-development/eye/ocular-surface-ectoderm/preplacodal-lens-ectoderm-cells
1.54944	PDCell	Optic cup	In vitro	Prenatal	Eye	1	8	Pax6	http://discovery.lifemapsc.com/stem-cell-differentiation/protocols/eye-retina-differentiation-retinal-generation-from-three-dimensional-mouse-embryonic-stem-cells-culture?TCCellID=6950c0da-3e8c-4aaf-a8df-baeb25d10591
1.54383	BIDiffExpSet	Midbrain	In vivo	PostNatal	Brain	16	1036	Pax6, Fn1, Nr4a1, Ptprc, Vim, Enc1, Dlx2, Lhx3, Cyfip2, Fev, Gprc5c, Chrm4, Arhgdib, Hey2, Nefh, Nrgn	http://discovery.lifemapsc.com/gene-expression-signals/high-throughput/large-scale-dataset-gensat/midbrain
1.54297	Cell	Early Retinal Progenitor Cells	In vivo	Prenatal	Eye, Retina	2	34	Pax6, Hey2	http://discovery.lifemapsc.com/in-vivo-development/eye/retinal-neuroblastic-layer/early-retinal-progenitor-cells
1.54227	Cell	Alpha Progenitor Cells	In vivo	Prenatal-PostNatal	Pancreas	1	12	Pax6	http://discovery.lifemapsc.com/in-vivo-development/pancreas/ventral-pancreatic-bud/alpha-progenitor-cells
1.52846	PDCell	Lateral Ganglionic Eminence progenitors	In vitro	Prenatal	Neural Tube	1	6	PAX6	http://discovery.lifemapsc.com/stem-cell-differentiation/protocols/brain-neural-ectoderm-spinal-cord-differentiation-generation-of-forebrain-and-spinal-gamma-aminobutyric-acid-gaba-neurons?TCCellID=dc855a92-92cf-4c27-b077-ff7111b7cc05
1.521	OrganSystem	Prostate	In vivo	Prenatal-PostNatal	Prostate	16	1439	COL1A2, COL6A2, FN1, SDC2, VIM, EFEMP1, CSTA, FERMT2, BCLAF1, HSD11B2, CD9, PNISR, CD164, NEFH, ANPEP, COL1A1	http://discovery.lifemapsc.com/in-vivo-development/prostate
1.50685	PDCell	Adipocyte-like cells	In vitro	PostNatal	Adipose	1	7	CEBPA	http://discovery.lifemapsc.com/stem-cell-differentiation/protocols/adipose-differentiation-differentiation-of-human-bone-marrow-derived-mesenchymal-stem-cells-into-adipocytes?TCCellID=53b0cd9d-2357-40a6-a540-8f3f8e586bda
1.50272	Cell	Beta/Delta Progenitor Cells	In vivo	Prenatal-PostNatal	Pancreas	1	14	Pax6	http://discovery.lifemapsc.com/in-vivo-development/pancreas/dorsal-pancreatic-bud/beta-delta-progenitor-cells
1.49636	TCCell	Adipose-derived mesenchymal stem cells (family)	In vitro	PostNatal	Adipose, Mesenchymal Stem Cells	2	32	TFRC, ANPEP	http://discovery.lifemapsc.com/stem-cell-differentiation/in-vitro-cells/adipose-mesenchymal-stem-cells-homo-sapiens-adipose-derived-mesenchymal-stem-cells-family
1.49493	OrganSystem	Esophagus	In vivo	Prenatal-PostNatal	Esophagus	14	1457	COL1A2, COL6A2, FN1, SDC2, VIM, EFEMP1, CSTA, RNASE1, ARHGDIB, CD9, SLC38A2, TP53I3, CD164, COL1A1	http://discovery.lifemapsc.com/in-vivo-development/esophagus
1.49399	BIDiffExpSet	Human Renal Glomerular Endothelial Cells (HRGEC)	In vitro	PostNatal	Kidney, Endothelium	10	100	RNASE1, ESAM, RASGRP3, FAM43A, ACVRL1, ARHGDIB, LIPG, HEY2, HCLS1, NOSTRIN	http://discovery.lifemapsc.com/gene-expression-signals/high-throughput/large-scale-dataset-cultured-cell-collection/human-renal-glomerular-endothelial-cells-hrgec
1.48643	AnatCompartment	Lateral Ventricle	In vivo	Prenatal-PostNatal	Brain	13	1550	COL1A2, MS4A3, PPFIBP2, BCLAF1, ALPK1, KCNG1, NEFH, CECR2, SP110, ARIH1, PRKAG2, NRGN, PRSS21	http://discovery.lifemapsc.com/in-vivo-development/brain/lateral-ventricle
1.48461	AnatCompartment	Metencephalic Basal Plate	In vivo	Prenatal	Neural Tube	12	1215	PAX6, Sod3, Vim, Enc1, Lhx3, L1cam, Cd9, Lipg, Apoe, Ctcfl, Kif5a, Prkag2	http://discovery.lifemapsc.com/in-vivo-development/neural-tube/metencephalic-basal-plate
1.48404	BIDiffExpSet	Septum	In vivo	PostNatal	Brain	12	731	Pax6, Fn1, Nr4a1, Ptprc, Vim, Enc1, Dlx2, Fev, Chrm4, Hey2, Nefh, Nrgn	http://discovery.lifemapsc.com/gene-expression-signals/high-throughput/large-scale-dataset-gensat/septum
1.4736	Cell	Fetal Corneal Basal Epithelial Cells	In vivo	Prenatal	Eye, Cornea, Epithelial Cells	1	18	PAX6	http://discovery.lifemapsc.com/in-vivo-development/eye/corneal-epithelium/fetal-corneal-basal-epithelial-cells
1.45931	PDCell	Floor plate-like cells	In vitro	Prenatal-PostNatal	Neural Tube	6	204	PAX6, ENC1, EFEMP1, S1PR3, TP53I11, ANPEP	http://discovery.lifemapsc.com/stem-cell-differentiation/protocols/neural-ectoderm-differentiation-generation-of-functional-floor-plate-or-neuroectoderm-cells-from-human-embryonic-stem-cells?TCCellID=06e43ec2-e017-4a36-8008-e2b239179d82
1.4574	AnatCompartment	Retina	In vivo	Prenatal-PostNatal	Eye, Retina	17	1461	Snca, Pax6, Enc1, EFEMP1, Dlx2, Kcnc3, Lhx3, RNASE1, Cyfip2, BC037034, L1cam, Chrm4, Adcy6, Nav2, Kif5a, Clgn, Prkag2	http://discovery.lifemapsc.com/in-vivo-development/eye/retina
1.44656	BIDiffExpSet	Pons+Medulla	In vivo	Prenatal	Brain	11	877	Vim, Enc1, Dlx2, Lhx3, Fev, Gprc5c, Chrm4, Hey2, Nefh, Col1a1, Nrgn	http://discovery.lifemapsc.com/gene-expression-signals/high-throughput/large-scale-dataset-gensat/pons-medulla
1.44506	OrganSystem	Brain	In vivo	Prenatal-PostNatal	Brain	7	845	PAX6, ENC1, COBL, BC037034, HAPLN2, KIF5A, NRGN	http://discovery.lifemapsc.com/in-vivo-development/brain
1.4423	Cell	Pre-Granulosa Cells	In vivo	Prenatal	Ovary	10	282	Col1a2, Alpk1, Hey2, Itpr2, Itih5, Anpep, Dock11, Col1a1, 1110032F04Rik, Marcks	http://discovery.lifemapsc.com/in-vivo-development/ovary/primordial-follicle/pre-granulosa-cells
1.43436	PDCell	Retinal pigment epithelium-like cells	In vitro	Prenatal	Eye, Retinal Pigmented Epithelium (RPE)	1	5	PAX6	http://discovery.lifemapsc.com/stem-cell-differentiation/protocols/eye-neural-ectoderm-retina-retinal-pigmented-epithelium-rpe-differentiation-generation-of-photoreceptors-and-retinal-epithelium-cells-from-embryonic-stem-cells?TCCellID=035fe7f9-d125-403a-a5f3-b5ee10a94e7f
1.43112	TCCell	Decidua-derived mesenchymal cells	In vitro	PostNatal	Placenta, Mesenchymal Stem Cells	6	113	PTPRC, VIM, S1PR3, L1CAM, LRCH2, ANPEP	http://discovery.lifemapsc.com/stem-cell-differentiation/in-vitro-cells/mesenchymal-stem-cells-placenta-homo-sapiens-decidua-derived-mesenchymal-cells-osaka-national-hospital
1.4281	Cell	Astrocyte Precursor Cells	In vivo	Prenatal-PostNatal	Neural Tube, Astrocytes	1	16	Pax6	http://discovery.lifemapsc.com/in-vivo-development/neural-tube/pv1-neural-domain/astrocyte-precursor-cells
1.41752	PDCell	Neural rosettes	In vitro	Prenatal	Neural Tube	1	13	PAX6	http://discovery.lifemapsc.com/stem-cell-differentiation/protocols/eye-neural-ectoderm-retina-retinal-pigmented-epithelium-rpe-differentiation-generation-of-photoreceptors-and-retinal-epithelium-cells-from-embryonic-stem-cells?TCCellID=a820b56c-45d6-418e-94a4-ea1627a9aed2
1.41486	Cell	Megakaryocyte-Erythroid Precursor Cells	In vivo	Prenatal-PostNatal	Blood	2	46	Ptprc, Tfrc	http://discovery.lifemapsc.com/in-vivo-development/blood/hematopoietic-bone-marrow/megakaryocyte-erythroid-precursor-cells
1.41457	Cell	Preadipocytes	In vivo	Prenatal	Adipose	1	10	Cebpa	http://discovery.lifemapsc.com/in-vivo-development/adipose/subcutaneous-white-adipose/preadipocytes
1.41457	Cell	Preadipocytes	In vivo	Prenatal	Adipose	1	10	Cebpa	http://discovery.lifemapsc.com/in-vivo-development/adipose/cranial-subcutaneous-white-adipose/preadipocytes
1.41457	Cell	Alpha Progenitor Cells	In vivo	Prenatal-PostNatal	Pancreas	1	15	Pax6	http://discovery.lifemapsc.com/in-vivo-development/pancreas/dorsal-pancreatic-bud/alpha-progenitor-cells
1.41457	Cell	Preadipocytes	In vivo	Prenatal	Adipose	1	10	Cebpa	http://discovery.lifemapsc.com/in-vivo-development/adipose/facial-subcutaneous-white-adipose/preadipocytes
1.40453	Cell	d5 Neural Progenitor Cells	In vivo	Prenatal	Brain, Neural Tube, Oligodendrocytes	1	8	PAX6	http://discovery.lifemapsc.com/in-vivo-development/neural-tube/dp5-neural-domain/d5-neural-progenitor-cells
1.39828	OrganSystem	Adrenal Gland	In vivo	Prenatal-PostNatal	Adrenal Gland	16	1640	COL1A2, Col6a2, Nr4a1, VIM, Enc1, EFEMP1, SYF2, RNASE1, L1cam, ARHGDIB, CD9, SLC38A2, APOE, PNISR, CD164, BEX2	http://discovery.lifemapsc.com/in-vivo-development/adrenal-gland
1.39787	AnatCompartment	Diencephalon	In vivo	Prenatal-PostNatal	Neural Tube	11	981	PAX6, Vim, Enc1, Dlx2, Cyfip2, Hsd11b2, L1cam, Chrm4, Lipg, Kif5a, Prkag2	http://discovery.lifemapsc.com/in-vivo-development/neural-tube/diencephalon
1.39532	Cell	Fetal Matrix Cells	In vivo	Prenatal-PostNatal	Hair, Epithelial Cells	4	120	Hoxc12, Sp6, Unc5b, Acsm3	http://discovery.lifemapsc.com/in-vivo-development/hair/hair-follicle/fetal-matrix-cells
1.39354	Cell	Subcutaneous White Preadipocytes	In vivo	Prenatal	Adipose	1	18	Cebpa	http://discovery.lifemapsc.com/in-vivo-development/adipose/body-subcutaneous-white-adipose/subcutaneous-white-preadipocytes
1.39087	PDCell	Retinal pigmented epithelium cells	In vitro	Prenatal-PostNatal	Eye, Retinal Pigmented Epithelium (RPE)	1	6	PAX6	http://discovery.lifemapsc.com/stem-cell-differentiation/protocols/eye-retinal-pigmented-epithelium-rpe-differentiation-direct-differentiation-of-human-embryonic-stem-cells-into-retinal-pigment-epithelium-cells?TCCellID=26460a43-075d-42bf-a896-a1571d409b14
1.39029	Cell	Hematopoietic Stem Cells	In vivo	Prenatal-PostNatal	Blood	8	643	Col1a2, Nr4a1, Ptprc, BC037034, Esam, Lrch2, LIN28B, CLGN	http://discovery.lifemapsc.com/in-vivo-development/blood/hematopoietic-bone-marrow/hematopoietic-stem-cells
1.37919	Cell	Subcutaneous White Preadipocytes	In vivo	Prenatal	Adipose	1	16	Cebpa	http://discovery.lifemapsc.com/in-vivo-development/adipose/subcutaneous-white-adipose/subcutaneous-white-preadipocytes
1.37919	Cell	Subcutaneous White Preadipocytes	In vivo	Prenatal	Adipose	1	16	Cebpa	http://discovery.lifemapsc.com/in-vivo-development/adipose/facial-subcutaneous-white-adipose/subcutaneous-white-preadipocytes
1.37793	PDCell	Pigmented epithelium cell clusters	In vitro	Prenatal	Eye, Retinal Pigmented Epithelium (RPE)	1	7	PAX6	http://discovery.lifemapsc.com/stem-cell-differentiation/protocols/eye-retinal-pigmented-epithelium-rpe-differentiation-direct-differentiation-of-human-embryonic-stem-cells-into-retinal-pigment-epithelium-cells?TCCellID=cade8e94-3077-400d-a3aa-01eae3bcc232
1.37793	PDCell	Rx-GFP+ cells	In vitro	Prenatal	Eye	1	9	Pax6	http://discovery.lifemapsc.com/stem-cell-differentiation/protocols/eye-retina-retinal-pigmented-epithelium-rpe-differentiation-retina-photoreceptors-from-mouse-embryonic-stem-cells?TCCellID=4f5e6ea4-bca3-420b-813d-266f214bd741
1.37005	Cell	T-Cytotoxic Cells	In vivo	Prenatal-PostNatal	Blood	2	46	Ptprc, CD69	http://discovery.lifemapsc.com/in-vivo-development/blood/peripheral-blood/t-cytotoxic-cells
1.36732	BIDiffExpSet	Human Pulmonary Artery Endothelial Cells (HPAEC)	In vitro	PostNatal	Heart, Endothelium	10	100	EFEMP1, RNASE1, ESAM, RASGRP3, FAM43A, ARHGDIB, CD9, HEY2, HCLS1, EXOC6	http://discovery.lifemapsc.com/gene-expression-signals/high-throughput/large-scale-dataset-cultured-cell-collection/human-pulmonary-artery-endothelial-cells-hpaec
1.36566	PDCell	Anterior neural specified EBs	In vitro	Prenatal	Eye	1	16	PAX6	http://discovery.lifemapsc.com/stem-cell-differentiation/protocols/eye-retina-differentiation-in-vitro-differentiation-to-retinal-photoreceptor?TCCellID=82b5a5c1-d6fa-4e2c-9dd2-0eedda21b5d9
1.36566	Cell	Lens Placode Cells	In vivo	Prenatal	Eye, Lens	1	29	Pax6	http://discovery.lifemapsc.com/in-vivo-development/eye/lens-placode/lens-placode-cells
1.3624	Cell	Mesenchymal Stem Cells	In vivo	PostNatal	Adipose, Mesenchymal Stem Cells	3	117	TFRC, CD9, ANPEP	http://discovery.lifemapsc.com/in-vivo-development/adipose/subcutaneous-white-adipose/mesenchymal-stem-cells
1.3579	BIDiffExpSet	Human Ovarian Microvascular Endothelial Cells (HOMEC)	In vitro	PostNatal	Ovary, Endothelium	9	99	EFEMP1, RNASE1, ESAM, RASGRP3, ACVRL1, ARHGDIB, LIPG, HCLS1, NOSTRIN	http://discovery.lifemapsc.com/gene-expression-signals/high-throughput/large-scale-dataset-cultured-cell-collection/human-ovarian-microvascular-endothelial-cells-homec
1.354	PDCell	Retinal cells	In vitro	Prenatal-PostNatal	Eye, Retina	1	7	Pax6	http://discovery.lifemapsc.com/stem-cell-differentiation/protocols/eye-retina-differentiation-retinal-generation-from-three-dimensional-mouse-embryonic-stem-cells-culture?TCCellID=7280ffb3-e90f-4a70-9a39-604246e57e30
1.35381	Cell	Mature Endothelial Cells	In vivo	PostNatal	Brain, Endothelium, Blood Brain Barrier, Brain Barriers	8	294	Pax6, Tfrc, Dlx2, Slc38a2, Asap3, Lin28b, Pcdh10, Foxo6	http://discovery.lifemapsc.com/in-vivo-development/brain/blood-brain-barrier/mature-endothelial-cells
1.35259	BIDiffExpSet	Human Umbilical Vein Endothelial Cells (HUVEC) (BioTime)	In vitro	PostNatal	Umbilical Cord, Endothelium	9	99	SNCA, EFEMP1, TFPI, RNASE1, ESAM, FAM43A, ACVRL1, ARHGDIB, HCLS1	http://discovery.lifemapsc.com/gene-expression-signals/high-throughput/large-scale-dataset-cultured-cell-collection/human-umbilical-vein-endothelial-cells-huvec-biotime
1.35173	Cell	Stromal Vascular Preadipocyte Progenitor Cells	In vivo	Prenatal-PostNatal	Adipose	1	20	Cebpa	http://discovery.lifemapsc.com/in-vivo-development/adipose/vascular-adipose/stromal-vascular-preadipocyte-progenitor-cells
1.34949	Cell	Astrocyte Precursor Cells	In vivo	Prenatal-PostNatal	Neural Tube, Astrocytes	1	17	Pax6	http://discovery.lifemapsc.com/in-vivo-development/neural-tube/pv2-neural-domain/astrocyte-precursor-cells
1.34762	Cell	Hematopoietic Stem Cells	In vivo	Prenatal	Lateral Plate Mesoderm, Blood	3	117	Ptprc, Ccrl2, Cd164	http://discovery.lifemapsc.com/in-vivo-development/lateral-plate-mesoderm/aorta-gonad-mesonephros/hematopoietic-stem-cells
1.34289	PDCell	Retinal pigment epithelium-like cells	In vitro	Prenatal-PostNatal	Eye, Retinal Pigmented Epithelium (RPE), Epithelial Cells	1	8	PAX6	http://discovery.lifemapsc.com/stem-cell-differentiation/protocols/eye-retinal-pigmented-epithelium-rpe-differentiation-generation-of-retinal-pigment-epithelium-from-embryonic-stem-cells-via-spherical-neural-masses?TCCellID=2e872bbf-6e08-4b35-9d14-89221eb460e6
1.34153	BIDiffExpSet	Human Choroid Plexus Endothelial Cells (HCPEC)	In vitro	PostNatal	Brain, Endothelium, Choroid Plexus	9	100	RNASE1, ESAM, RASGRP3, FAM43A, ACVRL1, ARHGDIB, LIPG, HCLS1, NOSTRIN	http://discovery.lifemapsc.com/gene-expression-signals/high-throughput/large-scale-dataset-cultured-cell-collection/human-choroid-plexus-endothelial-cells-hcpec
1.34126	BIDiffExpSet	Human Umbilical Artery Endothelial Cells (HUAEC)	In vitro	PostNatal	Umbilical Cord, Endothelium	9	100	SNCA, EFEMP1, RNASE1, ESAM, FAM43A, ACVRL1, ARHGDIB, HEY2, HCLS1	http://discovery.lifemapsc.com/gene-expression-signals/high-throughput/large-scale-dataset-cultured-cell-collection/human-umbilical-artery-endothelial-cells-huaec
1.33879	BIDiffExpSet	Human Aortic Endothelial Cells (HAEC)	In vitro	PostNatal	Endothelium	9	100	EFEMP1, TFPI, RNASE1, ESAM, FAM43A, ARHGDIB, HEY2, HCLS1, EXOC6	http://discovery.lifemapsc.com/gene-expression-signals/high-throughput/large-scale-dataset-cultured-cell-collection/human-aortic-endothelial-cells-haec
1.33543	Cell	Subcutaneous White Preadipocytes	In vivo	Prenatal	Adipose	1	16	Cebpa	http://discovery.lifemapsc.com/in-vivo-development/adipose/cranial-subcutaneous-white-adipose/subcutaneous-white-preadipocytes
1.33333	PDCell	BMP2 induced Embryoid Bodies	In vitro	Prenatal	Cartilage	2	3	COL1A2, COL1A1	http://discovery.lifemapsc.com/stem-cell-differentiation/protocols/cartilage-differentiation-generation-of-fibrocartilage-like-constructs?TCCellID=18d6d44b-6ab1-431f-bd49-cc364bb4380e
1.33333	PDCell	BMP2-induced embryoid body constructs	In vitro	Prenatal-PostNatal	Cartilage	2	3	COL1A2, COL1A1	http://discovery.lifemapsc.com/stem-cell-differentiation/protocols/cartilage-differentiation-generation-of-fibrocartilage-like-constructs?TCCellID=5e57fa1e-db40-4f3a-9cd2-5f8d5eb39e9c
1.33333	TCCell	Neural stem cells	In vitro	Prenatal	Brain	2	16	PAX6, TFRC	http://discovery.lifemapsc.com/stem-cell-differentiation/in-vitro-cells/brain-homo-sapiens-neural-stem-cells-peking-university-beijing
1.33333	PDCell	TGFbeta3- and IGF1-induced embryoid bodies	In vitro	Prenatal	Cartilage	2	3	COL1A2, COL1A1	http://discovery.lifemapsc.com/stem-cell-differentiation/protocols/cartilage-differentiation-generation-of-fibrocartilage-like-constructs?TCCellID=f742fb83-028f-4ac5-b18b-2a9b3a18dd51
1.33333	PDCell	Chondrogenic constructs	In vitro	Prenatal	Cartilage	2	3	COL1A2, COL1A1	http://discovery.lifemapsc.com/stem-cell-differentiation/protocols/cartilage-differentiation-generation-of-fibrocartilage-like-constructs?TCCellID=a2853e77-4e5a-4dbd-beb4-06010ac194ee
1.33333	TCCell	Umbilical cord blood-derived multipotent stem cells	In vitro	Prenatal	Umbilical Cord	2	12	PTPRC, CD9	http://discovery.lifemapsc.com/stem-cell-differentiation/in-vitro-cells/umbilical-cord-homo-sapiens-umbilical-cord-blood-derived-multipotent-stem-cells-university-of-illinois-at-chicago
1.33333	PDCell	Pelleted mesenchymal stem cells	In vitro	PostNatal	Bone, Cartilage	2	4	COL1A2, COL1A1	http://discovery.lifemapsc.com/stem-cell-differentiation/protocols/cartilage-differentiation-chondrogenic-differentiation-of-bone-marrow-derived-human-mesenchymal-stem-cells?TCCellID=ef355d4d-93aa-4946-9aa3-1a8e240a73c0
1.33333	Cell	Ventral Spinal Cord Progenitor Cells	In vivo	Prenatal	Neural Tube	2	13	Pax6, Lhx3	http://discovery.lifemapsc.com/in-vivo-development/neural-tube/spinal-ventral-columns/ventral-spinal-cord-progenitor-cells
1.33333	Cell	Spermatogonium Type B	In vivo	PostNatal	Gonad, Testis, Germ Cells, Male Gametocytes	1	5	MAGEA1	http://discovery.lifemapsc.com/in-vivo-development/testis/seminiferous-tubules/spermatogonium-type-b
1.33333	PDCell	BMP2-induced constructs	In vitro	Prenatal-PostNatal	Cartilage	2	3	COL1A2, COL1A1	http://discovery.lifemapsc.com/stem-cell-differentiation/protocols/cartilage-differentiation-generation-of-fibrocartilage-like-constructs?TCCellID=a084771c-71a3-470d-bc2c-e1bfdd0c667e
1.31326	Cell	Immature Schwann Cells	In vivo	Prenatal	Peripheral Nervous System, Schwann Cells	6	82	L1cam, Cd9, Col6a3, Nav2, Itih5, Col1a1	http://discovery.lifemapsc.com/in-vivo-development/peripheral-nervous-system/peripheral-nerve-domain/immature-schwann-cells
1.29636	TCCell	mK4	In vitro	Prenatal	Kidney	2	42	Fn1, Sdc2	http://discovery.lifemapsc.com/stem-cell-differentiation/in-vitro-cells/kidney-mus-musculus-mk4-childrens-hospital-medical-center-cincinnati
1.29024	TCCell	Human umbilical vein endothelial cells (HUVEC)	In vitro	PostNatal	Endothelium	7	192	FN1, EFEMP1, NNMT, ACVRL1, ARHGDIB, LIPG, PCDH10	http://discovery.lifemapsc.com/stem-cell-differentiation/in-vitro-cells/endothelium-homo-sapiens-human-umbilical-vein-endothelial-cells-huvec-lonza
1.28834	Cell	Visceral White Preadipocytes	In vivo	Prenatal	Adipose	1	25	Cebpa	http://discovery.lifemapsc.com/in-vivo-development/adipose/visceral-white-adipose/visceral-white-preadipocytes
1.27352	OrganSystem	Bone	In vivo	Prenatal-PostNatal	Bone	9	137	COL1A2, COL6A2, FN1, CLEC11A, NNMT, UNC5B, COL6A3, COL1A1, FOXD2-AS1	http://discovery.lifemapsc.com/in-vivo-development/bone
1.27159	TCCell	Endothelial cells (family)	In vitro	PostNatal	Endothelium	7	200	FN1, EFEMP1, NNMT, ACVRL1, ARHGDIB, LIPG, PCDH10	http://discovery.lifemapsc.com/stem-cell-differentiation/in-vitro-cells/endothelium-homo-sapiens-endothelial-cells-family
1.26663	Cell	Early Tenocyte Cells	In vivo	Prenatal	Tendon &amp; Ligament	3	21	Col1a2, FN1, Col1a1	http://discovery.lifemapsc.com/in-vivo-development/tendon-ligament/axial-tendon-primordia/early-tenocyte-cells
1.2587	PDCell	CD31, CD144 positive cells	In vitro	Prenatal	Uncategorized	6	101	EFEMP1, NNMT, ACVRL1, ARHGDIB, HCLS1, CD69	http://discovery.lifemapsc.com/stem-cell-differentiation/protocols/endothelium-differentiation-two-step-protocol-for-endothelial-differentiation-by-embryoid-body-formation-and-sorting?TCCellID=4654a118-8782-4ad5-b0da-4605e70fa74d
1.25764	TCCell	Neural stem/progenitor cells (family)	In vitro	Prenatal-PostNatal	Central Nervous System, Neurons	2	19	PAX6, TFRC	http://discovery.lifemapsc.com/stem-cell-differentiation/in-vitro-cells/central-nervous-system-neurons-homo-sapiens-neural-stem-progenitor-cells-family
1.25475	Cell	Subcutaneous White Adipocytes	In vivo	Prenatal	Adipose	1	14	Cebpa	http://discovery.lifemapsc.com/in-vivo-development/adipose/body-subcutaneous-white-adipose/subcutaneous-white-adipocytes
1.25475	Cell	Subcutaneous White Adipocytes	In vivo	Prenatal	Adipose	1	14	Cebpa	http://discovery.lifemapsc.com/in-vivo-development/adipose/subcutaneous-white-adipose/subcutaneous-white-adipocytes
1.25309	TCCell	Umbilical cord blood-derived mesenchymal stem cells (family)	In vitro	Prenatal	Umbilical Cord, Blood, Mesenchymal Stem Cells	6	122	COL6A2, KCNG1, COL6A3, ANPEP, COL1A1, PCDH10	http://discovery.lifemapsc.com/stem-cell-differentiation/in-vitro-cells/blood-mesenchymal-stem-cells-umbilical-cord-homo-sapiens-umbilical-cord-blood-derived-mesenchymal-stem-cells-family
1.2526	Cell	Adult Corneal Superbasal Epithelial Cells	In vivo	PostNatal	Eye, Cornea, Epithelial Cells	1	42	Pax6	http://discovery.lifemapsc.com/in-vivo-development/eye/corneal-epithelium/adult-corneal-superbasal-epithelial-cells
1.24936	TCCell	PureStem™ 7SMOO32, NCr-fac & Meso Progenitor	In vitro	Prenatal	Mesoderm, Neural Crest	5	107	SNCA, NUPR1, KCNG1, COL1A1, BEX2	http://discovery.lifemapsc.com/stem-cell-differentiation/in-vitro-cells/purestem-7smoo32-ncr-fac-meso-progenitor
1.24767	Cell	Anterior Lens Epithelial Cells	In vivo	Prenatal-PostNatal	Eye, Lens, Epithelial Cells	1	28	Pax6	http://discovery.lifemapsc.com/in-vivo-development/eye/lens/anterior-lens-epithelial-cells
1.24149	Cell	Dopaminergic Amacrine Cells	In vivo	Prenatal-PostNatal	Eye, Amacrine, Retina, Neurons	2	11	Pax6, Dlx2	http://discovery.lifemapsc.com/in-vivo-development/eye/ganglion-cell-layer/dopaminergic-amacrine-cells
1.24149	Cell	Dopaminergic Amacrine Cells	In vivo	Prenatal-PostNatal	Eye, Amacrine, Retina, Neurons	2	11	Pax6, Dlx2	http://discovery.lifemapsc.com/in-vivo-development/eye/inner-nuclear-layer/dopaminergic-amacrine-cells
1.24082	Cell	Intramembranous Preosteoblasts	In vivo	Prenatal	Bone	3	19	Col1a2, Fn1, Col1a1	http://discovery.lifemapsc.com/in-vivo-development/bone/rostral-skull-membranous-bones/intramembranous-preosteoblasts
1.24082	Cell	Subcutaneous White Adipocytes	In vivo	Prenatal	Adipose	1	14	Cebpa	http://discovery.lifemapsc.com/in-vivo-development/adipose/facial-subcutaneous-white-adipose/subcutaneous-white-adipocytes
1.24082	Cell	Subcutaneous White Adipocytes	In vivo	Prenatal	Adipose	1	14	Cebpa	http://discovery.lifemapsc.com/in-vivo-development/adipose/cranial-subcutaneous-white-adipose/subcutaneous-white-adipocytes
1.23616	TCCell	Limbal epithelial stem cells (family)	In vitro	PostNatal	Eye, Epithelial Cells	3	55	PAX6, FN1, VIM	http://discovery.lifemapsc.com/stem-cell-differentiation/in-vitro-cells/epithelial-cells-eye-homo-sapiens-limbal-epithelial-stem-cells-family
1.22277	Cell	Oogonia	In vivo	Prenatal	Gonad, Ovary, Female Gametocytes, Germ Cells	1	6	MAGEA1	http://discovery.lifemapsc.com/in-vivo-development/ovary/ovigerous-cord/oogonia
1.22159	PDCell	Optic cup structures	In vitro	Prenatal-PostNatal	Eye	1	13	PAX6	http://discovery.lifemapsc.com/stem-cell-differentiation/protocols/eye-retina-differentiation-neural-retina-and-optic-cups-fom-human-embryonic-stem-cells?TCCellID=20432ab6-7054-4055-a274-cf16ca262394
1.22134	Cell	Lens Vesicle Cells	In vivo	Prenatal	Eye, Lens	2	105	Pax6, Nupr1	http://discovery.lifemapsc.com/in-vivo-development/eye/lens-vesicle/lens-vesicle-cells
1.22074	Cell	T-Cytotoxic Cells	In vivo	Prenatal-PostNatal	Thymus, Blood	3	109	Ptprc, CD9, CD69	http://discovery.lifemapsc.com/in-vivo-development/thymus/thymus/t-cytotoxic-cells
1.21688	Cell	Prechondrocytic Mesenchymal Cells	In vivo	Prenatal	Limb, Bone, Cartilage	5	127	Col1a2, Fn1, Cyfip2, Lin28b, Col1a1	http://discovery.lifemapsc.com/in-vivo-development/limb/zeugopod/prechondrocytic-mesenchymal-cells
1.21498	Cell	Intramembranous Osteoblasts	In vivo	Prenatal	Bone	3	19	Col1a2, Fn1, Col1a1	http://discovery.lifemapsc.com/in-vivo-development/bone/membranous-facial-bones/intramembranous-osteoblasts
1.21439	Cell	Cervical Committed Brown Preadipocytes	In vivo	Prenatal	Adipose	1	16	Cebpa	http://discovery.lifemapsc.com/in-vivo-development/adipose/cervical-brown-adipose-depot/cervical-committed-brown-preadipocytes
1.21381	Cell	Endochondral Osteoblasts	In vivo	Prenatal	Bone	3	24	Col1a2, Fn1, Col1a1	http://discovery.lifemapsc.com/in-vivo-development/bone/rostral-endochondral-facial-bones/endochondral-osteoblasts
1.21381	Cell	Endochondral Osteoblasts	In vivo	Prenatal	Bone	3	24	Col1a2, Fn1, Col1a1	http://discovery.lifemapsc.com/in-vivo-development/bone/endochondral-facial-bones/endochondral-osteoblasts
1.21381	Cell	Endochondral Osteoblasts	In vivo	Prenatal	Bone	3	24	Col1a2, Fn1, Col1a1	http://discovery.lifemapsc.com/in-vivo-development/bone/caudal-facial-endochondral-bones/endochondral-osteoblasts
1.21322	Cell	Early Tenocyte Cells	In vivo	Prenatal	Tendon &amp; Ligament	3	25	Col1a2, FN1, Col1a1	http://discovery.lifemapsc.com/in-vivo-development/tendon-ligament/limb-tendon-primordia/early-tenocyte-cells
1.21089	Cell	Adult Corneal Basal Epithelial Cells	In vivo	PostNatal	Eye, Cornea, Epithelial Cells	1	55	PAX6	http://discovery.lifemapsc.com/in-vivo-development/eye/corneal-epithelium/adult-corneal-basal-epithelial-cells
1.20728	BIDiffExpSet	Human Brain Microvascular Endothelial Cells (HBMEC)	In vitro	PostNatal	Brain, Endothelium	8	98	EFEMP1, RNASE1, ESAM, RASGRP3, FAM43A, ACVRL1, ARHGDIB, NOSTRIN	http://discovery.lifemapsc.com/gene-expression-signals/high-throughput/large-scale-dataset-cultured-cell-collection/human-brain-microvascular-endothelial-cells-hbmec
1.20297	Cell	Thoracic Committed Brown Preadipocytes	In vivo	Prenatal	Adipose	1	16	Cebpa	http://discovery.lifemapsc.com/in-vivo-development/adipose/thoracic-brown-adipose-depot/thoracic-committed-brown-preadipocytes
1.20297	Cell	Sacral Committed Brown Preadipocytes	In vivo	Prenatal	Adipose	1	16	Cebpa	http://discovery.lifemapsc.com/in-vivo-development/adipose/sacral-brown-adipose-depot/sacral-committed-brown-preadipocytes
1.20297	Cell	Lumbar Committed Brown Preadipocytes	In vivo	Prenatal	Adipose	1	16	Cebpa	http://discovery.lifemapsc.com/in-vivo-development/adipose/lumbar-brown-adipose-depot/lumbar-committed-brown-preadipocytes
1.19804	Cell	Intramembranous Osteoblasts	In vivo	Prenatal	Bone	3	24	Col1a2, Fn1, Col1a1	http://discovery.lifemapsc.com/in-vivo-development/bone/rostral-skull-membranous-bones/intramembranous-osteoblasts
1.1977	BIDiffExpSet	Fetal Liver CD36+ Cells	In vitro	Prenatal	Liver, Blood	8	99	SYK, MS4A3, SAMSN1, ARHGDIB, HCLS1, LIN28B, ELMO1, CD69	http://discovery.lifemapsc.com/gene-expression-signals/high-throughput/large-scale-dataset-cultured-cell-collection/fetal-liver-cd36-cells
1.19719	BIDiffExpSet	Human Cardiac Microvascular Endothelial Cells (HCMEC)	In vitro	PostNatal	Heart, Endothelium	8	99	RNASE1, ESAM, RASGRP3, FAM43A, ACVRL1, ARHGDIB, HCLS1, NOSTRIN	http://discovery.lifemapsc.com/gene-expression-signals/high-throughput/large-scale-dataset-cultured-cell-collection/human-cardiac-microvascular-endothelial-cells-hcmec
1.19541	TCCell	Placenta-derived mesenchymal stem cells (family)	In vitro	PostNatal	Placenta, Mesenchymal Stem Cells	5	141	VIM, S1PR3, L1CAM, LRCH2, ANPEP	http://discovery.lifemapsc.com/stem-cell-differentiation/in-vitro-cells/mesenchymal-stem-cells-placenta-homo-sapiens-placenta-derived-mesenchymal-stem-cells-family
1.19324	Cell	Thoracic Brown Adipocyte Cells	In vivo	Prenatal	Adipose	1	18	Cebpa	http://discovery.lifemapsc.com/in-vivo-development/adipose/thoracic-brown-adipose-depot/thoracic-brown-adipocyte-cells
1.19324	Cell	Sacral Brown Adipocyte Cells	In vivo	Prenatal	Adipose	1	18	Cebpa	http://discovery.lifemapsc.com/in-vivo-development/adipose/sacral-brown-adipose-depot/sacral-brown-adipocyte-cells
1.19324	Cell	Cervical Brown Adipocyte Cells	In vivo	Prenatal	Adipose	1	18	Cebpa	http://discovery.lifemapsc.com/in-vivo-development/adipose/cervical-brown-adipose-depot/cervical-brown-adipocyte-cells
1.19324	Cell	Lumbar Brown Adipocyte Cells	In vivo	Prenatal	Adipose	1	18	Cebpa	http://discovery.lifemapsc.com/in-vivo-development/adipose/lumbar-brown-adipose-depot/lumbar-brown-adipocyte-cells
1.19272	Cell	Intramembranous Preosteoblasts	In vivo	Prenatal	Bone	3	23	Col1a2, Fn1, Col1a1	http://discovery.lifemapsc.com/in-vivo-development/bone/membranous-facial-bones/intramembranous-preosteoblasts
1.19247	BIDiffExpSet	Human Dermal Lymphatic Endothelial Cells (HDLEC)	In vitro	PostNatal	Dermis, Endothelium, Lymph	8	99	EFEMP1, RNASE1, ESAM, RASGRP3, FAM43A, ACVRL1, ARHGDIB, HCLS1	http://discovery.lifemapsc.com/gene-expression-signals/high-throughput/large-scale-dataset-cultured-cell-collection/human-dermal-lymphatic-endothelial-cells-hdlec
1.18434	Cell	Endothelial Cells	In vivo	Prenatal	Brain, Endothelium, Blood Brain Barrier, Brain Barriers	5	301	Pax6, Tfrc, Dlx2, Asap3, Kif5a	http://discovery.lifemapsc.com/in-vivo-development/brain/blood-brain-barrier/endothelial-cells
1.18101	Cell	Prechondrocytic Mesenchymal Cells	In vivo	Prenatal	Bone, Cartilage	3	35	Col1a2, Fn1, Col1a1	http://discovery.lifemapsc.com/in-vivo-development/bone/central-neural-arch/prechondrocytic-mesenchymal-cells
1.17954	Cell	Prechondrocytic Mesenchymal Cells	In vivo	Prenatal	Bone, Cartilage	3	38	Col1a2, Fn1, Col1a1	http://discovery.lifemapsc.com/in-vivo-development/bone/lateral-neural-arch/prechondrocytic-mesenchymal-cells
1.16236	Cell	Prechondrocytic Mesenchymal Cells	In vivo	Prenatal	Limb, Bone, Cartilage	3	25	Col1a2, Fn1, Col1a1	http://discovery.lifemapsc.com/in-vivo-development/limb/stylopod/prechondrocytic-mesenchymal-cells
1.15834	TCCell	Detroit 551	In vitro	Prenatal	Dermis, Fibroblasts	8	200	COL1A2, FN1, EFEMP1, NNMT, NUPR1, COL6A3, DIRAS3, COL1A1	http://discovery.lifemapsc.com/stem-cell-differentiation/in-vitro-cells/ccl-110-dermis-fibroblasts-homo-sapiens-detroit-551-atcc
1.15701	Cell	Prechondrocytic Mesenchymal Cells	In vivo	Prenatal	Bone, Cartilage	3	38	Col1a2, Fn1, Col1a1	http://discovery.lifemapsc.com/in-vivo-development/bone/dorsal-neural-arch/prechondrocytic-mesenchymal-cells
1.15529	PDCell	Retinal progenitor-like cells	In vitro	Prenatal-PostNatal	Eye, Retina	1	14	PAX6	http://discovery.lifemapsc.com/stem-cell-differentiation/protocols/eye-retina-differentiation-retinal-progenitor-cells-from-human-embryobic-stem-cells?TCCellID=5d337466-dccb-48d6-975a-0dd84877db91
1.14817	Cell	Prechondrocytic Mesenchymal Cells	In vivo	Prenatal	Bone, Cartilage	3	41	Col1a2, Fn1, Col1a1	http://discovery.lifemapsc.com/in-vivo-development/bone/spinous-process-of-vertebrae/prechondrocytic-mesenchymal-cells
1.14749	Cell	Fusing Suture Cells	In vivo	Prenatal	Bone	2	9	Col1a2, Col1a1	http://discovery.lifemapsc.com/in-vivo-development/bone/facial-sutures/fusing-suture-cells
1.14749	Cell	Fusing Suture Cells	In vivo	PostNatal	Bone	2	9	Col1a2, Col1a1	http://discovery.lifemapsc.com/in-vivo-development/bone/rostral-sutures/fusing-suture-cells
1.1429	Cell	Ovarian Mesenchymal Stroma Cells	In vivo	Prenatal	Ovary	13	1034	SNCA, COL6A2, Fn1, VIM, BCLAF1, Alpk1, KCNG1, Itpr2, COL6A3, CECR2, ARIH1, Marcks, PRKAG2	http://discovery.lifemapsc.com/in-vivo-development/ovary/ovary-interstitium/ovarian-mesenchymal-stroma-cells
1.13942	PDCell	Neural ectoderm cells	In vitro	Prenatal-PostNatal	Neural Ectoderm	2	168	PAX6, NUPR1	http://discovery.lifemapsc.com/stem-cell-differentiation/protocols/neural-ectoderm-differentiation-generation-of-functional-floor-plate-or-neuroectoderm-cells-from-human-embryonic-stem-cells?TCCellID=24da9910-b41f-4ff2-aab1-10d28a14f8a5
1.1317	Cell	Odontoblasts	In vivo	Prenatal-PostNatal	Tooth	3	64	Sdc2, Sp6, Col1a1	http://discovery.lifemapsc.com/in-vivo-development/tooth/dentin/odontoblasts
1.12619	Cell	Prechondrocytic Mesenchymal Cells	In vivo	Prenatal	Bone, Cartilage	3	42	Col1a2, Fn1, Col1a1	http://discovery.lifemapsc.com/in-vivo-development/bone/vertebral-body/prechondrocytic-mesenchymal-cells
1.1238	OrganSystem	Smooth Muscle	In vivo	Prenatal-PostNatal	Smooth Muscle	7	99	COL1A2, COL6A2, FN1, EFEMP1, TFPI, LIPG, COL1A1	http://discovery.lifemapsc.com/in-vivo-development/smooth-muscle
1.1219	Cell	Retinal Pigmented Epithelium Progenitor Cells	In vivo	Prenatal	Eye, Retinal Pigmented Epithelium (RPE)	1	30	Pax6	http://discovery.lifemapsc.com/in-vivo-development/eye/retinal-pigmented-epithelium/retinal-pigmented-epithelium-progenitor-cells
1.11992	BIDiffExpSet	Anterior Olfactory Nucleus	In vivo	PostNatal	Brain	10	557	Pax6, Nr4a1, Ptprc, Vim, Enc1, Dlx2, Chrm4, Arhgdib, Hey2, Nrgn	http://discovery.lifemapsc.com/gene-expression-signals/high-throughput/large-scale-dataset-gensat/anterior-olfactory-nucleus
1.11984	Cell	Prechondrocytic Mesenchymal Cells	In vivo	Prenatal	Limb, Bone, Cartilage	3	26	Col1a2, Fn1, Col1a1	http://discovery.lifemapsc.com/in-vivo-development/limb/autopod/prechondrocytic-mesenchymal-cells
1.11798	OrganSystem	Pancreas	In vivo	Prenatal-PostNatal	Pancreas	9	1223	PAX6, VIM, Dlx2, RNASE1, FEV, GPRC5C, CD9, CD164, ANPEP	http://discovery.lifemapsc.com/in-vivo-development/pancreas
1.11788	AnatCompartment	Primitive Spinal Cord	In vivo	Prenatal	Neural Tube	4	206	Pax6, Sod3, Enc1, Cyfip2	http://discovery.lifemapsc.com/in-vivo-development/neural-tube/primitive-spinal-cord
1.10849	Cell	Fetal Precortex Cells	In vivo	Prenatal-PostNatal	Hair, Epithelial Cells	1	21	Hoxc12	http://discovery.lifemapsc.com/in-vivo-development/hair/hair-shaft/fetal-precortex-cells
1.10745	Cell	Central Intermediate Lamina Cells	In vivo	Prenatal	Limb, Cartilage	2	28	Col1a2, Col1a1	http://discovery.lifemapsc.com/in-vivo-development/limb/stylopod-synovial-joint/central-intermediate-lamina-cells
1.10745	Cell	Central Intermediate Lamina Cells	In vivo	Prenatal	Limb, Cartilage	2	26	Col1a2, Col1a1	http://discovery.lifemapsc.com/in-vivo-development/limb/autopod-synovial-joint/central-intermediate-lamina-cells
1.10745	Cell	Central Intermediate Lamina Cells	In vivo	Prenatal	Limb, Cartilage	2	28	Col1a2, Col1a1	http://discovery.lifemapsc.com/in-vivo-development/limb/zeugopod-synovial-joint/central-intermediate-lamina-cells
1.10608	BIDiffExpSet	Entorhinal Cortex	In vivo	PostNatal	Brain	7	486	Pax6, Nr4a1, Enc1, Dlx2, Chrm4, Hey2, Nrgn	http://discovery.lifemapsc.com/gene-expression-signals/high-throughput/large-scale-dataset-gensat/entorhinal-cortex
1.10036	OrganSystem	Eye	In vivo	Prenatal-PostNatal	Eye	11	1137	PAX6, Enc1, Dlx2, LHX3, CASZ1, L1cam, Chrm4, Kif5a, Anpep, Prkag2, TDRG1	http://discovery.lifemapsc.com/in-vivo-development/eye
1.0946	AnatCompartment	Metanephros	In vivo	Prenatal-PostNatal	Kidney	11	979	Col6a2, Vim, Enc1, S1pr3, Hsd11b2, L1cam, Lipg, Adcy6, Itih5, Anpep, Prkag2	http://discovery.lifemapsc.com/in-vivo-development/kidney/metanephros
1.08843	BIDiffExpSet	Human Pulmonary Artery Fibroblasts (HPAF)	In vitro	PostNatal	Lung, Fibroblasts	7	96	EFEMP1, RNASE1, FAM43A, ARHGDIB, LIPG, HEY2, PCDH10	http://discovery.lifemapsc.com/gene-expression-signals/high-throughput/large-scale-dataset-cultured-cell-collection/human-pulmonary-artery-fibroblasts-hpaf
1.07548	TCCell	mK3	In vitro	Prenatal	Kidney	3	42	Col1a2, Sdc2, Vim	http://discovery.lifemapsc.com/stem-cell-differentiation/in-vitro-cells/kidney-mus-musculus-mk3-childrens-hospital-medical-center-cincinnati
1.07023	PDCell	Mesoderm-like cells	In vitro	Prenatal	Uncategorized	5	111	ENC1, RASGRP3, ELMO1, ANPEP, PCDH10	http://discovery.lifemapsc.com/stem-cell-differentiation/protocols/heart-mesoderm-myocardium-differentiation-derivation-of-cardiomyocytes-from-pluripotent-stem-cells-and-sorting-for-vcam1-marker?TCCellID=f18f568f-744b-4493-9d46-ce988e7501db
1.05755	BIDiffExpSet	Lateral Funiculus	In vivo	PostNatal	Brain	2	13	Fev, Hey2	http://discovery.lifemapsc.com/gene-expression-signals/high-throughput/large-scale-dataset-gensat/lateral-funiculus
1.05579	Cell	Hepatocytes	In vivo	Prenatal-PostNatal	Liver	14	1430	COL1A2, Cebpa, NNMT, BCLAF1, COBL, SERPINC1, KCNG1, APOE, TP53I3, NEFH, CECR2, ANPEP, ARIH1, PRKAG2	http://discovery.lifemapsc.com/in-vivo-development/liver/liver-lobule/hepatocytes
1.05519	Cell	GABAergic Amacrine Cells	In vivo	Prenatal-PostNatal	Eye, Amacrine, Retina, Neurons	4	271	Pax6, Efemp1, Cyfip2, Marcks	http://discovery.lifemapsc.com/in-vivo-development/eye/inner-nuclear-layer/gabaergic-amacrine-cells
1.05078	BIDiffExpSet	Olfactory Bulb	In vivo	PostNatal	Brain	12	1008	Pax6, Fn1, Nr4a1, Vim, Enc1, Dlx2, Cyfip2, Chrm4, Arhgdib, Hey2, Nefh, Nrgn	http://discovery.lifemapsc.com/gene-expression-signals/high-throughput/large-scale-dataset-gensat/olfactory-bulb
1.04799	BIDiffExpSet	Human Umbilical Vein Endothelial Cells (HUVEC) (ScienceCell)	In vitro	PostNatal	Umbilical Cord, Endothelium	7	99	RNASE1, ESAM, FAM43A, ACVRL1, ARHGDIB, EXOC6, ELMO1	http://discovery.lifemapsc.com/gene-expression-signals/high-throughput/large-scale-dataset-cultured-cell-collection/human-umbilical-vein-endothelial-cells-huvec-sciencecell
1.04437	TCCell	Stem cells from human exfoliated deciduous teeth (family)	In vitro	PostNatal	Tooth	5	42	PAX6, FN1, TFRC, VIM, ANPEP	http://discovery.lifemapsc.com/stem-cell-differentiation/in-vitro-cells/tooth-homo-sapiens-stem-cells-from-human-exfoliated-deciduous-teeth-family
1.04267	BIDiffExpSet	Brain/midbrain	In vivo	Prenatal	Brain	13	1427	Pax6, Vim, Enc1, Lhx3, Fev, Hsd11b2, L1cam, Chrm4, Lipg, Adcy6, Apoe, Kif5a, Prkag2	http://discovery.lifemapsc.com/gene-expression-signals/high-throughput/large-scale-dataset-mgi/brain/midbrain
1.03939	BIDiffExpSet	Human Dermal Microvascular Endothelial Cells (HDMEC)	In vitro	PostNatal	Dermis, Endothelium	7	100	EFEMP1, RNASE1, ESAM, RASGRP3, FAM43A, ARHGDIB, HCLS1	http://discovery.lifemapsc.com/gene-expression-signals/high-throughput/large-scale-dataset-cultured-cell-collection/human-dermal-microvascular-endothelial-cells-hdmec
1.0354	TCCell	PureStem™ SK11, NCr-fac & Meso-prx Progenitor	In vitro	Prenatal	Neural Crest, Paraxial Mesoderm	4	105	NXPH4, HSD11B2, COL6A3, COL1A1	http://discovery.lifemapsc.com/stem-cell-differentiation/in-vitro-cells/purestem-sk11-ncr-fac-meso-prx-progenitor
1.03478	Cell	Immature Endochondral Osteoblasts	In vivo	Prenatal	Bone	2	27	Fn1, Col1a1	http://discovery.lifemapsc.com/in-vivo-development/bone/stylopod-periosteum/immature-endochondral-osteoblasts
1.03478	Cell	Immature Endochondral Osteoblasts	In vivo	Prenatal	Bone	2	27	Fn1, Col1a1	http://discovery.lifemapsc.com/in-vivo-development/bone/zeugopod-periosteum/immature-endochondral-osteoblasts
1.03333	Cell	Late Amacrine Horizontal Precursor Cells	In vivo	Prenatal-PostNatal	Eye, Amacrine, Retina, Neurons	2	3	Pax6, Dll4	http://discovery.lifemapsc.com/in-vivo-development/eye/retinal-neuroblastic-layer/late-amacrine-horizontal-precursor-cells
1.03333	Cell	Early Amacrine Horizontal Precursor Cells	In vivo	Prenatal	Eye, Amacrine, Horizontal, Retina, Neurons	2	3	Pax6, Dll4	http://discovery.lifemapsc.com/in-vivo-development/eye/retinal-neuroblastic-layer/early-amacrine-horizontal-precursor-cells
1.03333	Cell	Intraembryonic Ectoderm Cells	In vivo	Prenatal	Ectoderm	2	20	Pax6, Nav2	http://discovery.lifemapsc.com/in-vivo-development/ectoderm/ectoderm/intraembryonic-ectoderm-cells
1.02865	Cell	Immature Endochondral Osteoblasts	In vivo	Prenatal	Bone	2	27	Fn1, Col1a1	http://discovery.lifemapsc.com/in-vivo-development/bone/autopod-periosteum/immature-endochondral-osteoblasts
1.02698	AnatCompartment	Spinal Ventral Columns	In vivo	Prenatal	Neural Tube	5	332	PAX6, LHX3, L1cam, Cd9, Ctcfl	http://discovery.lifemapsc.com/in-vivo-development/neural-tube/spinal-ventral-columns
1.02208	Cell	Immature Endochondral Osteoblasts	In vivo	Prenatal	Bone	2	35	Fn1, Col1a1	http://discovery.lifemapsc.com/in-vivo-development/bone/vertebrae/immature-endochondral-osteoblasts
1.02062	Cell	Visceral White Adipocytes	In vivo	Prenatal	Adipose	3	114	Col1a2, Col6a2, Cebpa	http://discovery.lifemapsc.com/in-vivo-development/adipose/visceral-white-adipose/visceral-white-adipocytes
1.01746	AnatCompartment	Islets of Langerhans	In vivo	Prenatal-PostNatal	Pancreas	10	1577	PAX6, COL6A2, Rnase1, BCLAF1, COBL, CD9, KCNG1, NEFH, CECR2, CLGN	http://discovery.lifemapsc.com/in-vivo-development/pancreas/islets-of-langerhans
1.00967	TCCell	Umbilical tissue-derived cells (CNTO2476)	In vitro	Prenatal	Umbilical Cord	2	23	VIM, ANPEP	http://discovery.lifemapsc.com/stem-cell-differentiation/in-vitro-cells/umbilical-cord-homo-sapiens-umbilical-tissue-derived-cells-cnto2476-janssen-biotech-inc
1.00908	Cell	Chorionic Mesenchymal Stromal Cells	In vivo	Prenatal	Chorion, Placenta, Mesenchymal Stem Cells	2	18	CD9, ANPEP	http://discovery.lifemapsc.com/in-vivo-development/placenta/chorionic-villus/chorionic-mesenchymal-stromal-cells
1.00908	Cell	Mature Ganglion Cells	In vivo	Prenatal-PostNatal	Eye, Ganglion, Retina, Neurons	2	22	Pax6, Dlx2	http://discovery.lifemapsc.com/in-vivo-development/eye/ganglion-cell-layer/mature-ganglion-cells
1.00848	Cell	Endochondral Preosteoblasts	In vivo	Prenatal	Bone	2	18	Col1a2, Col1a1	http://discovery.lifemapsc.com/in-vivo-development/bone/endochondral-facial-bones/endochondral-preosteoblasts
1.00554	Cell	Immature Endochondral Osteoblasts	In vivo	Prenatal	Bone	2	33	Fn1, Col1a1	http://discovery.lifemapsc.com/in-vivo-development/bone/rib/immature-endochondral-osteoblasts
1.00254	TCCell	Bone marrow-derived mesenchymal stem cells (family)	In vitro	PostNatal	Bone, Mesenchymal Stem Cells	3	113	PAX6, TFRC, NEFH	http://discovery.lifemapsc.com/stem-cell-differentiation/in-vitro-cells/bone-mesenchymal-stem-cells-homo-sapiens-bone-marrow-derived-mesenchymal-stem-cells-family
1.00205	Cell	Dental Papilla Cells	In vivo	Prenatal-PostNatal	Tooth	5	131	Fn1, Sdc2, Dlx2, Sp6, Col1a1	http://discovery.lifemapsc.com/in-vivo-development/tooth/dental-papilla/dental-papilla-cells
1	TCCell	Bone marrow-derived mononuclear cells (family)	In vitro	PostNatal	Blood	1	5	PTPRC	http://discovery.lifemapsc.com/stem-cell-differentiation/in-vitro-cells/blood-homo-sapiens-bone-marrow-derived-mononuclear-cells-family
1	PDCell	Hematopoietic-like progenitor cells	In vitro	Prenatal-PostNatal	Blood	1	1	PTPRC	http://discovery.lifemapsc.com/stem-cell-differentiation/protocols/blood-endothelium-differentiation-generation-of-hematopoietic-and-endothelial-progenitors?TCCellID=acb08b00-c914-46a6-8aeb-9731b2c6e969
1	TCCell	Myelin-reactive T-cells	In vitro	PostNatal	Blood	1	3	PTPRC	http://discovery.lifemapsc.com/stem-cell-differentiation/in-vitro-cells/blood-homo-sapiens-myelin-reactive-t-cells-opexa-therapeutics
1	Cell	Dorsolateral Hinge Point Cells	In vivo	Prenatal	Neural Ectoderm, Neural Tube	1	3	PAX6	http://discovery.lifemapsc.com/in-vivo-development/neural-tube/prosencephalon/dorsolateral-hinge-point-cells
1	TCCell	Bone marrow-derived mononuclear cells	In vitro	PostNatal	Blood	1	1	PTPRC	http://discovery.lifemapsc.com/stem-cell-differentiation/in-vitro-cells/blood-homo-sapiens-bone-marrow-derived-mononuclear-cells-indiana-university
1	TCCell	Limbal stem cells	In vitro	PostNatal	Eye, Epithelial Cells	1	13	PAX6	http://discovery.lifemapsc.com/stem-cell-differentiation/in-vitro-cells/epithelial-cells-eye-homo-sapiens-limbal-stem-cells-royan-institute
1	PDCell	Enriched hematopoietic progenitors	In vitro	Prenatal	Blood	1	3	PTPRC	http://discovery.lifemapsc.com/stem-cell-differentiation/protocols/blood-differentiation-generation-of-hematopoietic-progenitors-and-matured-blood-cells-under-hypoxic-conditions?TCCellID=b7dc4ca0-ec65-4f8e-b594-9420cf3843b5
1	Cell	Dorsal Telencephalic Progenitor Cells	In vivo	Prenatal	Neural Tube	1	9	Pax6	http://discovery.lifemapsc.com/in-vivo-development/neural-tube/dorsal-telencephalon/dorsal-telencephalic-progenitor-cells
1	TCCell	Tenocytes	In vitro	PostNatal	Tendon &amp; Ligament	1	9	COL1A1	http://discovery.lifemapsc.com/stem-cell-differentiation/in-vitro-cells/tendon-ligament-homo-sapiens-tenocytes-orthocell
1	PDCell	Mast-like cells	In vitro	Prenatal-PostNatal	Blood	1	2	PTPRC	http://discovery.lifemapsc.com/stem-cell-differentiation/protocols/blood-differentiation-generation-of-hematopoietic-progenitors-and-matured-blood-cells-under-hypoxic-conditions?TCCellID=20b0b904-82ee-4b54-ba46-c50e06638fdb
1	Cell	Neural Fold Cells	In vivo	Prenatal	Neural Ectoderm, Neural Tube	1	5	PAX6	http://discovery.lifemapsc.com/in-vivo-development/neural-tube/primitive-spinal-cord/neural-fold-cells
1	TCCell	Bone marrow-derived mononuclear cells	In vitro	PostNatal	Blood	1	2	PTPRC	http://discovery.lifemapsc.com/stem-cell-differentiation/in-vitro-cells/blood-homo-sapiens-bone-marrow-derived-mononuclear-cells-postgrad-inst-of-medical-education-research
1	TCCell	Juvenile neocartilage (RevaFlex™)	In vitro	PostNatal	Cartilage	1	5	COL1A1	http://discovery.lifemapsc.com/stem-cell-differentiation/in-vitro-cells/cartilage-homo-sapiens-juvenile-neocartilage-revaflex-isto-technologies
1	TCCell	Bone marrow-derived mononuclear cells	In vitro	PostNatal	Blood	1	3	PTPRC	http://discovery.lifemapsc.com/stem-cell-differentiation/in-vitro-cells/blood-homo-sapiens-bone-marrow-derived-mononuclear-cells-instituto-de-cardiologia-do-rio-grande-do-sul
1	TCCell	Platelets	In vitro	PostNatal	Blood	1	7	NRGN	http://discovery.lifemapsc.com/stem-cell-differentiation/in-vitro-cells/blood-homo-sapiens-platelets-stoney-brooke-university
1	Cell	Fetal Conjunctival Epithelial Cells	In vivo	Prenatal	Eye, Conjunctiva	1	4	Pax6	http://discovery.lifemapsc.com/in-vivo-development/eye/conjunctival-epithelium/fetal-conjunctival-epithelial-cells
1	PDCell	Neuroepithelial cells	In vitro	Prenatal	Neural Ectoderm	1	2	PAX6	http://discovery.lifemapsc.com/stem-cell-differentiation/protocols/astrocytes-brain-differentiation-directed-differentiation-of-functional-astroglial-subtypes-from-human-pluripotent-stem-cells?TCCellID=a983e6ef-664a-4180-9459-d74a53573134
1	TCCell	Bone marrow-derived ALDH+ cells (ALD)	In vitro	PostNatal	Bone	1	6	PTPRC	http://discovery.lifemapsc.com/stem-cell-differentiation/in-vitro-cells/bone-homo-sapiens-bone-marrow-derived-aldh-cells-ald-cytomedix-inc
1	TCCell	Adipose-derived mesenchymal stromal cells	In vitro	PostNatal	Adipose, Mesenchymal Stem Cells	1	6	ANPEP	http://discovery.lifemapsc.com/stem-cell-differentiation/in-vitro-cells/adipose-mesenchymal-stem-cells-homo-sapiens-adipose-derived-mesenchymal-stromal-cells-university-hospital-montpellier
1	Cell	Pancreatic Polypeptide Progenitor Cells	In vivo	Prenatal-PostNatal	Pancreas	1	3	Pax6	http://discovery.lifemapsc.com/in-vivo-development/pancreas/dorsal-pancreatic-bud/pancreatic-polypeptide-progenitor-cells
1	TCCell	Bone marrow-derived mononuclear cells	In vitro	PostNatal	Blood	1	1	PTPRC	http://discovery.lifemapsc.com/stem-cell-differentiation/in-vitro-cells/blood-homo-sapiens-bone-marrow-derived-mononuclear-cells-tca-cellular-therapy
1	Cell	Displaced Amacrine Cells	In vivo	Prenatal-PostNatal	Eye, Amacrine, Retina, Neurons	1	9	Pax6	http://discovery.lifemapsc.com/in-vivo-development/eye/ganglion-cell-layer/displaced-amacrine-cells
1	Cell	Dorsolateral Hinge Point Cells	In vivo	Prenatal	Neural Ectoderm, Neural Tube	1	3	PAX6	http://discovery.lifemapsc.com/in-vivo-development/neural-tube/primitive-spinal-cord/dorsolateral-hinge-point-cells
1	PDCell	Neuroepithelial cells	In vitro	Prenatal	Neural Ectoderm	1	2	PAX6	http://discovery.lifemapsc.com/stem-cell-differentiation/protocols/astrocytes-brain-neural-ectoderm-oligodendrocytes-spinal-cord-differentiation-derivation-of-oligodendrocyte-progenitor-cells-from-stem-cells-using-defined-medium?TCCellID=47fa1c44-3fb6-48fb-be5b-a14d35fe6dfb
1	Cell	Fetal Corneal Superbasal Epithelial Cells	In vivo	Prenatal	Eye, Cornea, Epithelial Cells	1	5	PAX6	http://discovery.lifemapsc.com/in-vivo-development/eye/corneal-epithelium/fetal-corneal-superbasal-epithelial-cells
1	PDCell	N2-induced embryoid bodies	In vitro	Prenatal	Neural Ectoderm	1	14	PAX6	http://discovery.lifemapsc.com/stem-cell-differentiation/protocols/eye-neural-ectoderm-retina-retinal-pigmented-epithelium-rpe-differentiation-generation-of-photoreceptors-and-retinal-epithelium-cells-from-embryonic-stem-cells?TCCellID=9794dc15-a5e3-447f-8a7e-822c9e817b77
1	Cell	Early Immature Amacrine Cells	In vivo	Prenatal-PostNatal	Eye, Amacrine, Retina, Neurons	1	9	Pax6	http://discovery.lifemapsc.com/in-vivo-development/eye/inner-nuclear-layer/early-immature-amacrine-cells
1	AnatCompartment	Optic Cup	In vivo	Prenatal-PostNatal	Eye	1	7	Pax6	http://discovery.lifemapsc.com/in-vivo-development/eye/optic-cup
1	TCCell	MyoD-transduced multipotent adipose-derived stem cells	In vitro	PostNatal	Adipose, Mesenchymal Stem Cells	1	7	ANPEP	http://discovery.lifemapsc.com/stem-cell-differentiation/in-vitro-cells/adipose-mesenchymal-stem-cells-homo-sapiens-myod-transduced-multipotent-adipose-derived-stem-cells-centre-national-de-la-recherche-scientifique
1	TCCell	Matrix-induced autologous cultured chondrocytes (MACI®)	In vitro	PostNatal	Cartilage	1	3	COL1A1	http://discovery.lifemapsc.com/stem-cell-differentiation/in-vitro-cells/cartilage-homo-sapiens-matrix-induced-autologous-cultured-chondrocytes-maci-aastrom
1	Cell	Late Immature Amacrine Cells	In vivo	Prenatal-PostNatal	Eye, Amacrine, Retina, Neurons	1	9	Pax6	http://discovery.lifemapsc.com/in-vivo-development/eye/inner-nuclear-layer/late-immature-amacrine-cells
1	PDCell	Erythroid-like cells	In vitro	Prenatal	Blood	1	2	TFRC	http://discovery.lifemapsc.com/stem-cell-differentiation/protocols/blood-differentiation-generation-of-hematopoietic-progenitors-and-matured-blood-cells-under-hypoxic-conditions?TCCellID=76c88a6d-742d-4701-bbf6-59791b1ce843
1	TCCell	Chondrocytes (Carticel®)	In vitro	PostNatal	Cartilage	1	3	COL1A1	http://discovery.lifemapsc.com/stem-cell-differentiation/in-vitro-cells/cartilage-homo-sapiens-chondrocytes-carticel-aastrom
1	Cell	Transitional Lens Fiber Cells	In vivo	Prenatal-PostNatal	Eye, Lens	1	10	Pax6	http://discovery.lifemapsc.com/in-vivo-development/eye/lens/transitional-lens-fiber-cells
1	Cell	Basal Plate Cells	In vivo	Prenatal	Neural Tube	1	6	Pax6	http://discovery.lifemapsc.com/in-vivo-development/neural-tube/mesencephalic-basal-plate/basal-plate-cells
1	TCCell	Chondrocytes (ChondroArt™)	In vitro	PostNatal	Cartilage	1	4	COL1A1	http://discovery.lifemapsc.com/stem-cell-differentiation/in-vitro-cells/cartilage-homo-sapiens-chondrocytes-chondroart-educell
1	Cell	Early Beta Progenitor Cells	In vivo	Prenatal-PostNatal	Pancreas	1	7	Pax6	http://discovery.lifemapsc.com/in-vivo-development/pancreas/ventral-pancreatic-bud/early-beta-progenitor-cells
1	Cell	Pancreatic Polypeptide Cells	In vivo	Prenatal-PostNatal	Pancreas	1	6	Pax6	http://discovery.lifemapsc.com/in-vivo-development/pancreas/islets-of-langerhans/pancreatic-polypeptide-cells
1	PDCell	Purified hematopoietic progenitor cells	In vitro	Prenatal	Blood	1	2	PTPRC	http://discovery.lifemapsc.com/stem-cell-differentiation/protocols/blood-differentiation-derivation-of-hematopoietic-progenitors-and-natural-killer-cells?TCCellID=26f8f294-0538-41d4-afd5-2b079fd816c9
1	AnatCompartment	Optic Vesicle	In vivo	Prenatal-PostNatal	Eye	1	5	Pax6	http://discovery.lifemapsc.com/in-vivo-development/eye/optic-vesicle
1	AnatCompartment	Optic Stalk	In vivo	Prenatal-PostNatal	Eye	1	7	Pax6	http://discovery.lifemapsc.com/in-vivo-development/eye/optic-stalk
1	Cell	Medial Hinge Point Cells	In vivo	Prenatal	Neural Ectoderm, Neural Tube	1	4	PAX6	http://discovery.lifemapsc.com/in-vivo-development/neural-tube/primitive-spinal-cord/medial-hinge-point-cells
1	TCCell	Articular chondrocyte spheroids (Chondrosphere®)	In vitro	PostNatal	Cartilage	1	3	COL1A1	http://discovery.lifemapsc.com/stem-cell-differentiation/in-vitro-cells/cartilage-homo-sapiens-articular-chondrocyte-spheroids-chondrosphere-co-don-ag
1	Cell	Fetal Corneal Superficial Epithelial Cells	In vivo	Prenatal	Eye, Cornea, Epithelial Cells	1	6	PAX6	http://discovery.lifemapsc.com/in-vivo-development/eye/corneal-epithelium/fetal-corneal-superficial-epithelial-cells
1	PDCell	Neuronal progenitor cells	In vitro	Prenatal	Neural Tube	1	3	Lhx3	http://discovery.lifemapsc.com/stem-cell-differentiation/protocols/motor-neurons-spinal-cord-differentiation-generation-of-motor-neurons-using-a-mouse-gfp-reporter-cell-line?TCCellID=16eb4b7e-b0c7-4583-8800-1daf8741f90d
1	Cell	Early Beta Progenitor Cells	In vivo	Prenatal-PostNatal	Pancreas	1	7	Pax6	http://discovery.lifemapsc.com/in-vivo-development/pancreas/dorsal-pancreatic-bud/early-beta-progenitor-cells
1	PDCell	Pancreatic progenitor-like cells	In vitro	Prenatal	Pancreas	1	5	Pax6	http://discovery.lifemapsc.com/stem-cell-differentiation/protocols/pancreas-differentiation-small-molecules-facilitate-the-reprogramming-of-mouse-fibroblasts-into-pancreatic-lineages?TCCellID=2188b6be-6992-40c6-b42e-164ee1715cdc
1	Cell	SEG Amacrine Cells	In vivo	Prenatal-PostNatal	Eye, Amacrine, Retina, Neurons	1	6	Pax6	http://discovery.lifemapsc.com/in-vivo-development/eye/inner-nuclear-layer/seg-amacrine-cells
0.99968	Cell	Spinal Neural Plate Cells	In vivo	Prenatal	Neural Ectoderm	1	17	PAX6	http://discovery.lifemapsc.com/in-vivo-development/neural-ectoderm/neural-plate/spinal-neural-plate-cells
0.997022	Cell	Endochondral Preosteoblasts	In vivo	Prenatal	Bone	2	19	Col1a2, Col1a1	http://discovery.lifemapsc.com/in-vivo-development/bone/caudal-facial-endochondral-bones/endochondral-preosteoblasts
0.997022	Cell	Endochondral Preosteoblasts	In vivo	Prenatal	Bone	2	19	Col1a2, Col1a1	http://discovery.lifemapsc.com/in-vivo-development/bone/rostral-endochondral-facial-bones/endochondral-preosteoblasts
0.995919	Cell	AII Amacrine Cells	In vivo	Prenatal-PostNatal	Eye, Amacrine, Retina, Neurons	2	43	Pax6, Nupr1	http://discovery.lifemapsc.com/in-vivo-development/eye/inner-nuclear-layer/aii-amacrine-cells
0.995433	Cell	Plasmacytoid Dendritic cells	In vivo	Prenatal-PostNatal	Blood	4	130	Ptprc, SYK, HCLS1, SP110	http://discovery.lifemapsc.com/in-vivo-development/blood/peripheral-blood/plasmacytoid-dendritic-cells
0.991619	Cell	Endothelial Tip Cells	In vivo	Prenatal	Endothelium	2	7	DLL4, Unc5b	http://discovery.lifemapsc.com/in-vivo-development/endothelium/arteries/endothelial-tip-cells
0.989351	Cell	Neural Fold Cells	In vivo	Prenatal	Neural Ectoderm, Neural Tube	1	10	PAX6	http://discovery.lifemapsc.com/in-vivo-development/neural-tube/prosencephalon/neural-fold-cells
0.984603	TCCell	Trabecular meshwork-derived mesenchymal stem cells	In vitro	PostNatal	Eye, Mesenchymal Stem Cells	5	138	SNCA, ARHGDIB, EXOC6, PCDH10, FAM107B	http://discovery.lifemapsc.com/stem-cell-differentiation/in-vitro-cells/eye-mesenchymal-stem-cells-homo-sapiens-trabecular-meshwork-derived-mesenchymal-stem-cells-genome-institute-of-singapore
0.981469	Cell	Medial Neurons of the Median Motor Column	In vivo	Prenatal-PostNatal	Spinal Cord, Motor Neurons, Neurons	1	4	Lhx3	http://discovery.lifemapsc.com/in-vivo-development/spinal-cord/median-motor-column/medial-neurons-of-the-median-motor-column
0.981469	Cell	Median Motor Neurons	In vivo	Prenatal	Spinal Cord, Motor Neurons, Neurons	1	5	Lhx3	http://discovery.lifemapsc.com/in-vivo-development/spinal-cord/median-motor-column/median-motor-neurons
0.981469	PDCell	Neuronal-like cells	In vitro	PostNatal	Brain	1	6	PAX6	http://discovery.lifemapsc.com/stem-cell-differentiation/protocols/brain-differentiation-neural-progenitors-from-placenta-derived-mesenchymal-stem-cells?TCCellID=514b7371-a4f9-49d7-b92c-d8d3da3ec211
0.981469	TCCell	Human umbilical vein endothelial cells	In vitro	PostNatal	Endothelium	1	4	FN1	http://discovery.lifemapsc.com/stem-cell-differentiation/in-vitro-cells/endothelium-homo-sapiens-human-umbilical-vein-endothelial-cells-cornell-medical-center
0.979549	Cell	Cementoblasts	In vivo	PostNatal	Tooth	1	9	Col1a1	http://discovery.lifemapsc.com/in-vivo-development/tooth/cementum/cementoblasts
0.979157	BIDiffExpSet	Basal Forebrain	In vivo	PostNatal	Brain	7	573	Fn1, Nr4a1, Ptprc, Dlx2, Fev, Chrm4, Nefh	http://discovery.lifemapsc.com/gene-expression-signals/high-throughput/large-scale-dataset-gensat/basal-forebrain
0.977648	Cell	Muller Glia Precursor Cells	In vivo	PostNatal	Eye, Muller Glia, Retina	1	8	Hey2	http://discovery.lifemapsc.com/in-vivo-development/eye/inner-nuclear-layer/muller-glia-precursor-cells
0.976639	BIDiffExpSet	Heart Muscle	In vivo	PostNatal	Heart	14	1267	COL1A2, COL6A2, FN1, SDC2, VIM, EFEMP1, RNASE1, ARHGDIB, CD9, ADCY6, PNISR, CD164, COL1A1, PRKAG2	http://discovery.lifemapsc.com/gene-expression-signals/high-throughput/large-scale-dataset-human-protein-atlas-rna-sequencing-data/heart-muscle
0.974846	Cell	Bone Marrow Stromal Cells	In vivo	Prenatal-PostNatal	Limb, Mesenchymal Stem Cells	2	36	PTPRC, ANPEP	http://discovery.lifemapsc.com/in-vivo-development/limb/pelvic-girdle/bone-marrow-stromal-cells
0.972057	Cell	Intermediate Beta Progenitor Cells	In vivo	Prenatal-PostNatal	Pancreas	1	8	Pax6	http://discovery.lifemapsc.com/in-vivo-development/pancreas/ventral-pancreatic-bud/intermediate-beta-progenitor-cells
0.971986	Cell	Dermal Fibroblasts	In vivo	Prenatal-PostNatal	Dermis, Fibroblasts	2	34	Col1a2, Col1a1	http://discovery.lifemapsc.com/in-vivo-development/dermis/cranial-dermis/dermal-fibroblasts
0.971986	Cell	Dermal Fibroblasts	In vivo	Prenatal	Dermis, Fibroblasts	2	34	Col1a2, Col1a1	http://discovery.lifemapsc.com/in-vivo-development/dermis/ventral-dermis/dermal-fibroblasts
0.97023	Cell	Cranial Neural Plate Cells	In vivo	Prenatal	Neural Ectoderm	1	9	PAX6	http://discovery.lifemapsc.com/in-vivo-development/neural-ectoderm/neural-plate/cranial-neural-plate-cells
0.96902	Cell	Dermal Fibroblasts	In vivo	Prenatal-PostNatal	Dermis, Fibroblasts	3	132	Col1a2, Dll4, Col1a1	http://discovery.lifemapsc.com/in-vivo-development/dermis/dorsal-dermis/dermal-fibroblasts
0.963097	PDCell	Corneal epithelial-like cells	In vitro	Prenatal-PostNatal	Eye, Cornea	1	5	PAX6	http://discovery.lifemapsc.com/stem-cell-differentiation/protocols/cornea-differentiation-generation-of-corneal-epithelial-cells-from-pluripotent-stem-cells-using-stromal-cells?TCCellID=44ab374c-6687-44c0-9d00-2be81a0dd1c9
0.963097	TCCell	Human multipotent adipose-derived (hMAD) stem cells	In vitro	PostNatal	Adipose, Mesenchymal Stem Cells	1	11	ANPEP	http://discovery.lifemapsc.com/stem-cell-differentiation/in-vitro-cells/adipose-mesenchymal-stem-cells-homo-sapiens-human-multipotent-adipose-derived-hmad-stem-cells-centre-national-de-la-recherche-scientifique
0.961356	Cell	Pericytes	In vivo	Prenatal	Brain, Pericytes	1	10	Anpep	http://discovery.lifemapsc.com/in-vivo-development/brain/blood-brain-barrier/pericytes
0.955426	Cell	Extraembryonic Angioblasts	In vivo	Prenatal	Extraembryonic Mesoderm, Endothelium	7	213	Col1a2, Fn1, Ptprc, Sdc2, S1pr3, Hsd11b2, Col1a1	http://discovery.lifemapsc.com/in-vivo-development/extraembryonic-mesoderm/extraembryonic-capillary-plexus/extraembryonic-angioblasts
0.946395	TCCell	Bone marrow-derived mesenchymal stem cells	In vitro	PostNatal	Bone, Mesenchymal Stem Cells	1	6	TFRC	http://discovery.lifemapsc.com/stem-cell-differentiation/in-vitro-cells/bone-mesenchymal-stem-cells-homo-sapiens-bone-marrow-derived-mesenchymal-stem-cells-third-military-medical-university
0.946395	PDCell	Hematopoietic progenitor cells	In vitro	Prenatal	Blood	1	6	PTPRC	http://discovery.lifemapsc.com/stem-cell-differentiation/protocols/blood-differentiation-generation-of-hematopoietic-progenitors-megakaryocytes-and-plateletes-using-feeder-cells?TCCellID=726d6dd0-3eda-45a1-9c11-5ea43c43128a
0.938592	Cell	Intermediate Beta Progenitor Cells	In vivo	Prenatal-PostNatal	Pancreas	1	8	Pax6	http://discovery.lifemapsc.com/in-vivo-development/pancreas/dorsal-pancreatic-bud/intermediate-beta-progenitor-cells
0.937072	Cell	Medial Hinge Point Cells	In vivo	Prenatal	Neural Ectoderm, Neural Tube	1	10	PAX6	http://discovery.lifemapsc.com/in-vivo-development/neural-tube/prosencephalon/medial-hinge-point-cells
0.931972	Cell	Cholinergic Amacrine Cells	In vivo	Prenatal-PostNatal	Eye, Amacrine, Retina, Neurons	2	55	Pax6, Nupr1	http://discovery.lifemapsc.com/in-vivo-development/eye/inner-nuclear-layer/cholinergic-amacrine-cells
0.93112	Cell	Duct Progenitor Cells	In vivo	Prenatal	Pancreas, Epithelial Cells	1	10	Pax6	http://discovery.lifemapsc.com/in-vivo-development/pancreas/dorsal-pancreatic-bud/duct-progenitor-cells
0.929663	TCCell	Adipose tissue-derived stem cells	In vitro	PostNatal	Adipose, Mesenchymal Stem Cells	1	6	ANPEP	http://discovery.lifemapsc.com/stem-cell-differentiation/in-vitro-cells/adipose-mesenchymal-stem-cells-homo-sapiens-adipose-tissue-derived-stem-cells-hanyang-university-medical-center
0.929663	TCCell	Umbilical cord-derived mesenchymal stem cells	In vitro	Prenatal	Umbilical Cord, Mesenchymal Stem Cells	1	9	ANPEP	http://discovery.lifemapsc.com/stem-cell-differentiation/in-vitro-cells/mesenchymal-stem-cells-umbilical-cord-homo-sapiens-umbilical-cord-derived-mesenchymal-stem-cells-jiangsu-university
0.926786	AnatCompartment	Retinal Pigmented Epithelium	In vivo	Prenatal-PostNatal	Eye, Retinal Pigmented Epithelium (RPE)	1	20	Pax6	http://discovery.lifemapsc.com/in-vivo-development/eye/retinal-pigmented-epithelium
0.91936	Cell	Double Positive Thymocytes	In vivo	Prenatal-PostNatal	Thymus, Blood	5	177	NR4A1, PTPRC, ALPK1, COL6A3, FOXO6	http://discovery.lifemapsc.com/in-vivo-development/thymus/thymus/double-positive-thymocytes
0.916572	Cell	Granulocytes	In vivo	Prenatal-PostNatal	Blood	5	713	Cebpa, MS4A3, Acvrl1, ANPEP, SP110	http://discovery.lifemapsc.com/in-vivo-development/blood/peripheral-blood/granulocytes
0.915735	Cell	Beta/Delta Progenitor Cells	In vivo	Prenatal-PostNatal	Pancreas	1	14	Pax6	http://discovery.lifemapsc.com/in-vivo-development/pancreas/ventral-pancreatic-bud/beta-delta-progenitor-cells
0.910468	PDCell	Pancreatic progenitors-like cells	In vitro	Prenatal-PostNatal	Pancreas	1	9	Pax6	http://discovery.lifemapsc.com/stem-cell-differentiation/protocols/pancreas-differentiation-stepwise-generation-of-pancreatic-progenitors-from-stem-cells-using-growth-factors?TCCellID=a3fa478a-b97f-4f0e-a5f1-95bb51fe63a8
0.909215	Cell	Definitive Hematopoietic Stem Cells	In vivo	Prenatal	Yolk Sac, Blood	3	197	Snca, Ptprc, Itih5	http://discovery.lifemapsc.com/in-vivo-development/yolk-sac/definitive-yolk-sac/definitive-hematopoietic-stem-cells
0.904108	TCCell	Bone marrow-derived adherent progenitor cells (MultiStem)	In vitro	PostNatal	Bone	1	19	ANPEP	http://discovery.lifemapsc.com/stem-cell-differentiation/in-vitro-cells/bone-homo-sapiens-bone-marrow-derived-adherent-progenitor-cells-multistem-athersys-inc
0.904108	PDCell	Motor neuron progenitors	In vitro	Prenatal	Spinal Cord, Motor Neurons	1	5	PAX6	http://discovery.lifemapsc.com/stem-cell-differentiation/protocols/motor-neurons-spinal-cord-differentiation-generation-of-motor-neurons-using-a-human-gfp-reporter-cell-line?TCCellID=767afa47-7c2f-4864-80a5-1c245d9c9bb2
0.90124	Cell	Small Pre B-Cells	In vivo	Prenatal-PostNatal	Blood	2	55	Ptprc, ACSM3	http://discovery.lifemapsc.com/in-vivo-development/blood/hematopoietic-bone-marrow/small-pre-b-cells
0.895556	Cell	Fetal Cortex Cells	In vivo	Prenatal-PostNatal	Hair, Epithelial Cells	1	24	Hoxc12	http://discovery.lifemapsc.com/in-vivo-development/hair/hair-shaft/fetal-cortex-cells
0.890924	Cell	Alpha Cells	In vivo	Prenatal-PostNatal	Pancreas	1	12	Pax6	http://discovery.lifemapsc.com/in-vivo-development/pancreas/islets-of-langerhans/alpha-cells
0.887506	Cell	Anterior Entopeduncular Progenitor Cells	In vivo	Prenatal	Brain, Neural Tube, Oligodendrocytes	1	17	Dlx2	http://discovery.lifemapsc.com/in-vivo-development/neural-tube/anterior-entopeduncular-area/anterior-entopeduncular-progenitor-cells
0.885267	Cell	Immature Beta Progenitor Cells	In vivo	Prenatal-PostNatal	Pancreas	1	10	Pax6	http://discovery.lifemapsc.com/in-vivo-development/pancreas/ventral-pancreatic-bud/immature-beta-progenitor-cells
0.882068	BIDiffExpSet	Peripheral Blood Immature Myeloid Dendritic Cells	In vitro	PostNatal	Blood	6	99	SYK, CEBPA, RASGRP3, ARHGDIB, HCLS1, ACP5	http://discovery.lifemapsc.com/gene-expression-signals/high-throughput/large-scale-dataset-cultured-cell-collection/peripheral-blood-immature-myeloid-dendritic-cells
0.875624	BIDiffExpSet	Small Intestine	In vivo	PostNatal	Intestine	13	1279	COL1A2, COL6A2, VIM, SYF2, RNASE1, HSD11B2, ARHGDIB, CD9, PNISR, CD164, ANPEP, FAM107B, C10orf54	http://discovery.lifemapsc.com/gene-expression-signals/high-throughput/large-scale-dataset-human-protein-atlas-rna-sequencing-data/small-intestine
0.863915	Cell	Myoblasts	In vivo	Prenatal	Skeletal Muscle	5	273	Syk, Rnase1, Samsn1, Lipg, Nefh	http://discovery.lifemapsc.com/in-vivo-development/skeletal-muscle/hyoid-arch-muscles/myoblasts
0.861323	Cell	Myoblasts	In vivo	Prenatal	Skeletal Muscle	5	276	Syk, Rnase1, Samsn1, Lipg, Nefh	http://discovery.lifemapsc.com/in-vivo-development/skeletal-muscle/mandibular-arch-muscles/myoblasts
0.849601	AnatCompartment	Thymus	In vivo	Prenatal-PostNatal	Thymus	7	547	Col6a2, Ptprc, Vim, Enc1, Lipg, Hcls1, Anpep	http://discovery.lifemapsc.com/in-vivo-development/thymus/thymus
0.848879	AnatCompartment	Pituitary Gland	In vivo	Prenatal-PostNatal	Brain	7	515	Pax6, Vim, Enc1, LHX3, Slc22a15, DIRAS3, Anpep	http://discovery.lifemapsc.com/in-vivo-development/brain/pituitary-gland
0.847647	TCCell	Wharton's jelly-derived stem cells	In vitro	Prenatal	Umbilical Cord	4	100	S1PR3, TFPI, ARHGDIB, LIPG	http://discovery.lifemapsc.com/stem-cell-differentiation/in-vitro-cells/umbilical-cord-homo-sapiens-whartons-jelly-derived-stem-cells-national-university-of-singapore
0.846132	Cell	Immature Beta Progenitor Cells	In vivo	Prenatal-PostNatal	Pancreas	1	10	Pax6	http://discovery.lifemapsc.com/in-vivo-development/pancreas/dorsal-pancreatic-bud/immature-beta-progenitor-cells
0.84272	Cell	Cholinergic Amacrine Cells	In vivo	Prenatal-PostNatal	Eye, Amacrine, Retina, Neurons	1	17	Pax6	http://discovery.lifemapsc.com/in-vivo-development/eye/ganglion-cell-layer/cholinergic-amacrine-cells
0.841879	PDCell	Motor neuron progenitor cells	In vitro	Prenatal-PostNatal	Spinal Cord, Motor Neurons, Neurons	1	14	NEFH	http://discovery.lifemapsc.com/stem-cell-differentiation/protocols/motor-neurons-spinal-cord-differentiation-motor-neuron-suspension-differentiation-protocol?TCCellID=f4474085-4727-41f1-a4f4-76bcc43ec84b
0.841296	PDCell	Epiblast-like cells	In vitro	Prenatal	Epiblast	4	117	Snca, Lin28b, Anpep, Clgn	http://discovery.lifemapsc.com/stem-cell-differentiation/protocols/epiblast-germ-cells-reproductive-system-differentiation-reconstitution-of-the-mouse-germ-cell-from-pluripotent-stem-cells?TCCellID=b1624397-7a5d-4377-99ec-ac6fc99d4df9
0.840185	Cell	Dermal Condensate Cells	In vivo	Prenatal	Hair, Dermis	2	26	Vim, Col1a1	http://discovery.lifemapsc.com/in-vivo-development/hair/dermal-papilla/dermal-condensate-cells
0.836684	TCCell	Natal dental pulp stem cells	In vitro	PostNatal	Tooth	4	34	FN1, TFRC, VIM, ANPEP	http://discovery.lifemapsc.com/stem-cell-differentiation/in-vitro-cells/tooth-homo-sapiens-natal-dental-pulp-stem-cells-kocaeli-university
0.834521	TCCell	Adipose-derived stem cells (StemGenex™)	In vitro	PostNatal	Adipose, Mesenchymal Stem Cells	1	11	ANPEP	http://discovery.lifemapsc.com/stem-cell-differentiation/in-vitro-cells/adipose-mesenchymal-stem-cells-homo-sapiens-adipose-derived-stem-cells-stemgenex-adistem-ltd
0.834398	Cell	Dental Mesenchymal Cells	In vivo	Prenatal	Tooth, Head Mesenchyme	4	119	Dlx2, Esam, Col6a3, Col1a1	http://discovery.lifemapsc.com/in-vivo-development/head-mesenchyme/branchial-arch-1/dental-mesenchymal-cells
0.831366	Cell	Medial Ganglionic Eminence Progenitor Cells	In vivo	Prenatal	Brain, Neural Tube, Oligodendrocytes	1	16	Dlx2	http://discovery.lifemapsc.com/in-vivo-development/neural-tube/medial-ganglionic-eminence/medial-ganglionic-eminence-progenitor-cells
0.827066	Cell	Type1 Off Cone Bipolar Cells	In vivo	Prenatal-PostNatal	Eye, Bipolar, Retina, Neurons	4	102	Fn1, Samsn1, Esam, Pcdh10	http://discovery.lifemapsc.com/in-vivo-development/eye/inner-nuclear-layer/type1-off-cone-bipolar-cells
0.826759	TCCell	Umbilical cord blood-derived mesenchymal stem cells	In vitro	Prenatal	Umbilical Cord, Blood, Mesenchymal Stem Cells	1	10	ANPEP	http://discovery.lifemapsc.com/stem-cell-differentiation/in-vitro-cells/blood-mesenchymal-stem-cells-umbilical-cord-homo-sapiens-umbilical-cord-blood-derived-mesenchymal-stem-cells-vietnam-national-university-ho-chi-minh-city
0.826005	TCCell	Umbilical cord blood-derived mesenchymal stem/progenitor cells	In vitro	Prenatal	Umbilical Cord, Blood, Mesenchymal Stem Cells	1	19	ANPEP	http://discovery.lifemapsc.com/stem-cell-differentiation/in-vitro-cells/blood-mesenchymal-stem-cells-umbilical-cord-homo-sapiens-umbilical-cord-blood-derived-mesenchymal-stem-progenitor-cells-medipost
0.826005	PDCell	Retinal pigmented epithelial-like cells	In vitro	Prenatal-PostNatal	Eye, Retinal Pigmented Epithelium (RPE), Epithelial Cells	1	9	PAX6	http://discovery.lifemapsc.com/stem-cell-differentiation/protocols/retinal-pigmented-epithelium-rpe-differentiation-retinal-pigmented-epithelial-cells-from-highly-confluent-human-pluripotent-stem-cell-cultures?TCCellID=ac40e49e-e26b-47d6-a13a-b39c23e3af5c
0.823565	TCCell	Umbilical cord blood-derived mesenchymal stem cells type 2	In vitro	Prenatal	Umbilical Cord, Mesenchymal Stem Cells	4	97	FN1, TFPI, ARHGDIB, COL1A1	http://discovery.lifemapsc.com/stem-cell-differentiation/in-vitro-cells/mesenchymal-stem-cells-umbilical-cord-homo-sapiens-umbilical-cord-blood-derived-mesenchymal-stem-cells-type-2-corriel-institute
0.823408	PDCell	Endoderm progenitor-like cells	In vitro	Prenatal-PostNatal	Uncategorized	4	114	PAX6, FN1, HEY2, NOSTRIN	http://discovery.lifemapsc.com/stem-cell-differentiation/protocols/endoderm-differentiation-generation-and-expansion-of-endodermal-progenitor-cells?TCCellID=8eb3b1e6-fb99-4da5-bd73-47df4f1fd460
0.823029	Cell	Non-myelinating Schwann Cells	In vivo	Prenatal-PostNatal	Peripheral Nervous System, Schwann Cells, Glial Cells	1	12	L1cam	http://discovery.lifemapsc.com/in-vivo-development/peripheral-nervous-system/peripheral-nerve-domain/non-myelinating-schwann-cells
0.821082	PDCell	Neuron-like cells	In vitro	Prenatal-PostNatal	Neurons	4	103	Snca, Cyfip2, Nefh, Pcdh10	http://discovery.lifemapsc.com/stem-cell-differentiation/in-vitro-cells/epithelial-cells-liver-mus-musculus-tau-gfp-genetically-modified-dissociated-liver-cells-stanford-university?TCCellID=71c5ecf6-8a42-49b4-b330-1f53f33b019f
0.819396	PDCell	Motor neuron-like cells	In vitro	Prenatal-PostNatal	Spinal Cord, Motor Neurons, Neurons	1	8	PAX6	http://discovery.lifemapsc.com/stem-cell-differentiation/protocols/motor-neurons-spinal-cord-differentiation-generation-of-motor-neurons-from-human-pluripotent-stem-cells?TCCellID=51795e63-56dc-462c-8437-e3cefb75f423
0.819396	PDCell	Beta-like cells	In vitro	Prenatal-PostNatal	Pancreas	1	10	PAX6	http://discovery.lifemapsc.com/stem-cell-differentiation/protocols/endoderm-pancreas-differentiation-derivation-of-beta-cells-including-an-expansion-step?TCCellID=e66e2cb4-6b49-4334-a681-303cbdcc2b89
0.818922	TCCell	Human embryonic stem cells (family)	In vitro	Prenatal	Inner Cell Mass	11	858	VIM, RNASE1, COBL, CD9, KCNG1, HEY2, APOE, LIN28B, NAV2, BEX2, TDRG1	http://discovery.lifemapsc.com/stem-cell-differentiation/in-vitro-cells/inner-cell-mass-homo-sapiens-human-embryonic-stem-cells-family
0.815853	PDCell	Endocrine progenitors	In vitro	Prenatal-PostNatal	Pancreas	1	15	PAX6	http://discovery.lifemapsc.com/stem-cell-differentiation/protocols/pancreas-differentiation-generation-of-pancreatic-progenitor-cells-from-clinical-grade-human-embryonic-stem-cells?TCCellID=86f1b89e-97c0-433c-b327-40c4206563eb
0.800508	BIDiffExpSet	Salivary Gland	In vivo	PostNatal	Oral Cavity	11	954	COL6A2, VIM, RNASE1, HSD11B2, ARHGDIB, CD9, SLC38A2, PNISR, CD164, NOSTRIN, IFI6	http://discovery.lifemapsc.com/gene-expression-signals/high-throughput/large-scale-dataset-human-protein-atlas-rna-sequencing-data/salivary-gland
0.800432	BIDiffExpSet	Human Skeletal Muscle Cells (HSkMC)	In vitro	PostNatal	Skeletal Muscle	6	99	FN1, NNMT, NUPR1, KCNG1, COL6A3, ANPEP	http://discovery.lifemapsc.com/gene-expression-signals/high-throughput/large-scale-dataset-cultured-cell-collection/human-skeletal-muscle-cells-hskmc
0.799381	PDCell	Mature retinal pigmented epithelium cells	In vitro	Prenatal-PostNatal	Eye, Retinal Pigmented Epithelium (RPE), Epithelial Cells	1	9	PAX6	http://discovery.lifemapsc.com/stem-cell-differentiation/protocols/eye-retinal-pigmented-epithelium-rpe-differentiation-generation-of-clinically-compliant-retinal-pigment-epithelium-cells-from-human-embryonic-stem-cells?TCCellID=c00ce520-15bb-415d-ba2e-d2d1949f2581
0.798761	Cell	Pro B-Cells	In vivo	Prenatal-PostNatal	Blood	1	19	Ptprc	http://discovery.lifemapsc.com/in-vivo-development/blood/hematopoietic-bone-marrow/pro-b-cells
0.798145	PDCell	Photoreceptor-like cells	In vitro	Prenatal-PostNatal	Eye, Retina	1	15	PAX6	http://discovery.lifemapsc.com/stem-cell-differentiation/protocols/eye-retina-differentiation-in-vitro-differentiation-to-retinal-photoreceptor?TCCellID=c426871e-8195-466c-a93d-9c5b871741d7
0.797828	Cell	Erythroblasts	In vivo	Prenatal-PostNatal	Blood	2	115	SNCA, TFRC	http://discovery.lifemapsc.com/in-vivo-development/blood/hematopoietic-bone-marrow/erythroblasts
0.793311	Cell	Mesenchymal Stem Cells	In vivo	Prenatal	Blood, Mesenchymal Stem Cells	1	12	ANPEP	http://discovery.lifemapsc.com/in-vivo-development/blood/cord-blood/mesenchymal-stem-cells
0.793311	Cell	Granulocyte-Monocyte Progenitor Cells	In vivo	Prenatal-PostNatal	Blood	1	10	ANPEP	http://discovery.lifemapsc.com/in-vivo-development/blood/hematopoietic-bone-marrow/granulocyte-monocyte-progenitor-cells
0.793311	TCCell	Wharton's jelly-derived mesenchymal stem cells	In vitro	Prenatal	Umbilical Cord, Mesenchymal Stem Cells	1	15	ANPEP	http://discovery.lifemapsc.com/stem-cell-differentiation/in-vitro-cells/mesenchymal-stem-cells-umbilical-cord-homo-sapiens-whartons-jelly-derived-mesenchymal-stem-cells-g-dannunzio-university-of-chieti-pescara
0.790959	Cell	Common Myeloid Progenitor Cells	In vivo	Prenatal-PostNatal	Blood	1	16	Cebpa	http://discovery.lifemapsc.com/in-vivo-development/blood/hematopoietic-bone-marrow/common-myeloid-progenitor-cells
0.788139	AnatCompartment	Corneal Epithelium	In vivo	Prenatal-PostNatal	Eye, Cornea	2	134	Pax6, Cd164	http://discovery.lifemapsc.com/in-vivo-development/eye/corneal-epithelium
0.784537	Cell	Bipotent Endocrine/Duct Progenitor Cells	In vivo	Prenatal-PostNatal	Pancreas, Epithelial Cells	2	113	Pax6, Hey2	http://discovery.lifemapsc.com/in-vivo-development/pancreas/ventral-pancreatic-bud/bipotent-endocrine-duct-progenitor-cells
0.781944	PDCell	Pancreatic endoderm and endocrine precursor cells in monolayer	In vitro	Prenatal	Pancreas	1	21	PAX6	http://discovery.lifemapsc.com/stem-cell-differentiation/protocols/pancreas-differentiation-generation-of-stem-cells-derived-functional-pancreatic-islets?TCCellID=68d8241a-b626-432d-a740-5cd8bdea88ba
0.780945	PDCell	HyStem+TGFbeta3+GDF5-induced SK11 cells	In vitro	Prenatal-PostNatal	Bone, Cartilage	2	104	FN1, HEY2	http://discovery.lifemapsc.com/stem-cell-differentiation/in-vitro-cells/purestem-sk11-ncr-fac-meso-prx-progenitor?TCCellID=6e35cfff-18cd-4942-a16b-aca737740601
0.778834	AnatCompartment	Oviduct	In vivo	Prenatal-PostNatal	Ovary	17	2106	COL1A2, SYK, VIM, PPFIBP2, BCLAF1, COBL, HSD11B2, CD9, KCNG1, TP53I3, DIRAS3, NAV2, CECR2, CLGN, SP110, ARIH1, PRKAG2	http://discovery.lifemapsc.com/in-vivo-development/ovary/oviduct
0.778094	Cell	Bipotent Endocrine/Duct Progenitor Cells	In vivo	Prenatal-PostNatal	Pancreas, Epithelial Cells	2	115	Pax6, Hey2	http://discovery.lifemapsc.com/in-vivo-development/pancreas/dorsal-pancreatic-bud/bipotent-endocrine-duct-progenitor-cells
0.776087	TCCell	Notch-transfected mesenchymal stromal cells (SB623)	In vitro	PostNatal	Bone, Mesenchymal Stem Cells	5	36	COL1A2, COL6A2, FN1, COL6A3, COL1A1	http://discovery.lifemapsc.com/stem-cell-differentiation/in-vitro-cells/bone-mesenchymal-stem-cells-homo-sapiens-notch-transfected-mesenchymal-stromal-cells-sb623-sanbio
0.774916	AnatCompartment	Diencephalic Ventricular Zone	In vivo	Prenatal	Neural Tube	3	176	Pax6, Cd9, Lipg	http://discovery.lifemapsc.com/in-vivo-development/neural-tube/diencephalic-ventricular-zone
0.774023	Cell	Endochondral Osteoblasts	In vivo	Prenatal-PostNatal	Bone	1	18	Col1a1	http://discovery.lifemapsc.com/in-vivo-development/bone/zeugopod-periosteum/endochondral-osteoblasts
0.774023	Cell	Endochondral Osteoblasts	In vivo	Prenatal-PostNatal	Bone	1	18	Col1a1	http://discovery.lifemapsc.com/in-vivo-development/bone/autopod-periosteum/endochondral-osteoblasts
0.774023	Cell	Endochondral Osteoblasts	In vivo	Prenatal-PostNatal	Bone	1	18	Col1a1	http://discovery.lifemapsc.com/in-vivo-development/bone/stylopod-periosteum/endochondral-osteoblasts
0.771487	PDCell	Pancreatic endoderm and endocrine precursors in cell suspension	In vitro	Prenatal-PostNatal	Pancreas	1	23	PAX6	http://discovery.lifemapsc.com/stem-cell-differentiation/protocols/pancreas-differentiation-generation-of-stem-cells-derived-functional-pancreatic-islets?TCCellID=f0e924a2-b6ca-454d-bb97-1ccf49838328
0.764352	Cell	Guard Dermal Papilla Cells	In vivo	Prenatal-PostNatal	Hair, Dermis	5	200	Vim, Cebpa, Tfpi, Hey2, Col6a3	http://discovery.lifemapsc.com/in-vivo-development/hair/dermal-papilla/guard-dermal-papilla-cells
0.763697	PDCell	Schwann-like cells	In vitro	PostNatal	Peripheral Nervous System, Schwann Cells, Glial Cells	1	17	L1cam	http://discovery.lifemapsc.com/stem-cell-differentiation/protocols/peripheral-nervous-system-schwann-cells-differentiation-schwann-cells-differentiation-from-rat-adipose-derived-spheroids?TCCellID=b369d706-7ea4-4023-899d-3298cb586b13
0.762426	Cell	Zigzag Dermal Papilla Cells	In vivo	Prenatal-PostNatal	Hair, Dermis	5	201	Vim, Cebpa, Tfpi, Hey2, Col6a3	http://discovery.lifemapsc.com/in-vivo-development/hair/dermal-papilla/zigzag-dermal-papilla-cells
0.760895	Cell	Mesenchymal Stem Cells	In vivo	Prenatal-PostNatal	Umbilical Cord, Mesenchymal Stem Cells	1	26	ANPEP	http://discovery.lifemapsc.com/in-vivo-development/umbilical-cord/whartons-jelly/mesenchymal-stem-cells
0.757255	PDCell	GABA neuron-like cells	In vitro	Prenatal-PostNatal	Brain, Neurons	1	32	PAX6	http://discovery.lifemapsc.com/stem-cell-differentiation/protocols/brain-motor-neurons-spinal-cord-differentiation-generation-of-motor-and-gamma-aminobutyric-acid-gaba-neurons?TCCellID=71574750-8fd9-4713-b739-76166cc5d45a
0.755393	AnatCompartment	Foregut	In vivo	Prenatal	Gut Tube	16	1576	Vim, Enc1, Dlx2, Lhx3, Cobl, Hsd11b2, L1cam, Cd9, Lipg, Adcy6, Apoe, Slc22a15, Kif5a, Anpep, Acsm3, Prkag2	http://discovery.lifemapsc.com/in-vivo-development/gut-tube/foregut
0.751437	BIDiffExpSet	Human Lymphatic Endothelial Cells (HLEC)	In vitro	PostNatal	Endothelium, Lymph	5	99	SNCA, EFEMP1, ESAM, RASGRP3, EXOC6	http://discovery.lifemapsc.com/gene-expression-signals/high-throughput/large-scale-dataset-cultured-cell-collection/human-lymphatic-endothelial-cells-hlec
0.749859	TCCell	Bone marrow-derived mesenchymal stem cells	In vitro	PostNatal	Bone, Mesenchymal Stem Cells	3	34	PAX6, PTPRC, NEFH	http://discovery.lifemapsc.com/stem-cell-differentiation/in-vitro-cells/bone-mesenchymal-stem-cells-homo-sapiens-bone-marrow-derived-mesenchymal-stem-cells-tel-aviv-university
0.747766	Cell	Presumptive Suture Cells	In vivo	Prenatal	Bone	1	20	Col1a1	http://discovery.lifemapsc.com/in-vivo-development/bone/facial-sutures/presumptive-suture-cells
0.745029	Cell	Glycinergic Amacrine Cells	In vivo	Prenatal-PostNatal	Eye, Amacrine, Retina, Neurons	2	191	Pax6, Cyfip2	http://discovery.lifemapsc.com/in-vivo-development/eye/inner-nuclear-layer/glycinergic-amacrine-cells
0.742887	Cell	Endochondral Osteoblasts	In vivo	Prenatal-PostNatal	Bone	1	30	Col1a1	http://discovery.lifemapsc.com/in-vivo-development/bone/rib/endochondral-osteoblasts
0.742092	Cell	VA2 Fibrous Astrocyte Cells	In vivo	Prenatal-PostNatal	Spinal Cord, Astrocytes, Glial Cells	1	17	Pax6	http://discovery.lifemapsc.com/in-vivo-development/spinal-cord/spinal-cord-white-matter/va2-fibrous-astrocyte-cells
0.740464	AnatCompartment	Zeugopod Growth Plate	In vivo	Prenatal-PostNatal	Bone	4	184	Enc1, Efemp1, Lipg, Acsm3	http://discovery.lifemapsc.com/in-vivo-development/bone/zeugopod-growth-plate
0.740129	PDCell	Pancreatic endoderm/endocrine precursor-like cells	In vitro	Prenatal-PostNatal	Pancreas	1	24	PAX6	http://discovery.lifemapsc.com/stem-cell-differentiation/protocols/endoderm-pancreas-differentiation-a-scalable-suspension-protocol-for-derivation-of-pancreatic-cells-from-embryonic-stem-cells?TCCellID=2db6f17c-f3ac-4f99-a18a-6e959926bb46
0.7384	Cell	Cardiac Fibroblasts	In vivo	Prenatal	Heart, Epicardium, Fibroblasts	4	198	Fn1, Vim, Enc1, Klhl6	http://discovery.lifemapsc.com/in-vivo-development/heart/myocardium/cardiac-fibroblasts
0.736242	Cell	T Helper Cells	In vivo	Prenatal-PostNatal	Thymus, Blood	2	178	Ptprc, SAMSN1	http://discovery.lifemapsc.com/in-vivo-development/thymus/thymus/t-helper-cells
0.731079	BIDiffExpSet	Fetal Liver CD34+ Cells	In vitro	Prenatal	Liver, Blood	5	100	SYK, MS4A3, ARHGDIB, HCLS1, CD69	http://discovery.lifemapsc.com/gene-expression-signals/high-throughput/large-scale-dataset-cultured-cell-collection/fetal-liver-cd34-cells
0.726079	BIDiffExpSet	CD19+ B Cells	In vitro	PostNatal	Blood	5	100	SYK, CYFIP2, RASGRP3, HCLS1, CD69	http://discovery.lifemapsc.com/gene-expression-signals/high-throughput/large-scale-dataset-cultured-cell-collection/cd19-b-cells
0.722741	Cell	Myelinating Oligodendrocyte Cells	In vivo	PostNatal	Brain, Oligodendrocytes, Glial Cells	6	254	Ppfibp2, Cobl, Hapln2, Rasgrp3, Cd9, Unc5b	http://discovery.lifemapsc.com/in-vivo-development/brain/forebrain-white-matter/myelinating-oligodendrocyte-cells
0.721424	BIDiffExpSet	Human EpiDermal Melanocytes-dark (HEM-dark)	In vitro	PostNatal	Epidermis, Melanocytes	3	97	SNCA, SYK, ACP5	http://discovery.lifemapsc.com/gene-expression-signals/high-throughput/large-scale-dataset-cultured-cell-collection/human-epidermal-melanocytes-dark-hem-dark
0.720933	BIDiffExpSet	Bone Marrow CD34+ Cells	In vitro	PostNatal	Blood	5	100	SYK, MS4A3, ARHGDIB, HCLS1, CD69	http://discovery.lifemapsc.com/gene-expression-signals/high-throughput/large-scale-dataset-cultured-cell-collection/bone-marrow-cd34-cells
0.715945	Cell	Ameloblasts	In vivo	PostNatal	Tooth	1	40	Dlx2	http://discovery.lifemapsc.com/in-vivo-development/tooth/dental-enamel/ameloblasts
0.714747	BIDiffExpSet	Globus Pallidus	In vivo	PostNatal	Brain	2	100	ENC1, NRGN	http://discovery.lifemapsc.com/gene-expression-signals/high-throughput/large-scale-dataset-gnf-biogps/globus-pallidus
0.712937	BIDiffExpSet	Brain/hindbrain	In vivo	Prenatal	Brain	15	1368	Snca, Pax6, Col6a2, Sod3, Vim, Enc1, Lhx3, Cyfip2, Hsd11b2, L1cam, Chrm4, Lipg, Apoe, Kif5a, Prkag2	http://discovery.lifemapsc.com/gene-expression-signals/high-throughput/large-scale-dataset-mgi/brain/hindbrain
0.71261	Cell	nGnG Amacrine Cells	In vivo	PostNatal	Eye, Amacrine, Retina, Neurons	2	239	Pax6, Asic1	http://discovery.lifemapsc.com/in-vivo-development/eye/inner-nuclear-layer/ngng-amacrine-cells
0.706107	BIDiffExpSet	Temporal Lobe	In vivo	PostNatal	Brain	2	100	ENC1, NRGN	http://discovery.lifemapsc.com/gene-expression-signals/high-throughput/large-scale-dataset-gnf-biogps/temporal-lobe
0.70147	BIDiffExpSet	Human Dermal Fibroblasts-neonate (HDF-n)	In vitro	PostNatal	Dermis, Fibroblasts	6	98	PTGER1, COL6A2, APOE, UNC5B, COL6A3, ANPEP	http://discovery.lifemapsc.com/gene-expression-signals/high-throughput/large-scale-dataset-cultured-cell-collection/human-dermal-fibroblasts-neonate-hdf-n
0.699795	Cell	Endochondral Osteoblasts	In vivo	Prenatal-PostNatal	Bone	1	37	Col1a1	http://discovery.lifemapsc.com/in-vivo-development/bone/vertebrae/endochondral-osteoblasts
0.698731	BIDiffExpSet	Subthalamic Nucleus	In vivo	PostNatal	Brain	2	100	ENC1, NRGN	http://discovery.lifemapsc.com/gene-expression-signals/high-throughput/large-scale-dataset-gnf-biogps/subthalamic-nucleus
0.691668	BIDiffExpSet	Substantia Nigra	In vivo	PostNatal	Brain	4	144	Enc1, Dlx2, Chrm4, Hey2	http://discovery.lifemapsc.com/gene-expression-signals/high-throughput/large-scale-dataset-gensat/substantia-nigra
0.690628	BIDiffExpSet	Skin	In vivo	PostNatal	Skin	11	1062	COL1A2, COL6A2, VIM, EFEMP1, CSTA, CD9, SLC38A2, APOE, PNISR, CD164, COL1A1	http://discovery.lifemapsc.com/gene-expression-signals/high-throughput/large-scale-dataset-human-protein-atlas-rna-sequencing-data/skin
0.690389	Cell	Mature Beta Cells	In vivo	Prenatal-PostNatal	Pancreas	1	26	Pax6	http://discovery.lifemapsc.com/in-vivo-development/pancreas/islets-of-langerhans/mature-beta-cells
0.688889	BIDiffExpSet	Sensory Organ/eye/cornea	In vivo	Prenatal	Eye	2	100	Pax6, Anpep	http://discovery.lifemapsc.com/gene-expression-signals/high-throughput/large-scale-dataset-mgi/sensory-organ/eye/cornea
0.688162	PDCell	Hepatocyte-like cells	In vitro	Prenatal-PostNatal	Liver	1	19	CEBPA	http://discovery.lifemapsc.com/stem-cell-differentiation/protocols/liver-differentiation-functional-hepatocyte-generation-from-human-embryonic-stem-cells?TCCellID=d98311df-01e8-4e17-898b-b07d8a0c184e
0.687917	AnatCompartment	Mesencephalic Basal Plate	In vivo	Prenatal	Neural Tube	1	67	Pax6	http://discovery.lifemapsc.com/in-vivo-development/neural-tube/mesencephalic-basal-plate
0.685901	BIDiffExpSet	Human Lymphatic Fibroblasts (HLF)	In vitro	PostNatal	Lymph, Fibroblasts	5	99	COL6A2, NNMT, COL6A3, ANPEP, COL1A1	http://discovery.lifemapsc.com/gene-expression-signals/high-throughput/large-scale-dataset-cultured-cell-collection/human-lymphatic-fibroblasts-hlf
0.683184	AnatCompartment	Lens	In vivo	Prenatal-PostNatal	Eye, Lens	3	440	Pax6, Nupr1, Prkag2	http://discovery.lifemapsc.com/in-vivo-development/eye/lens
0.682333	TCCell	Line H9 (WA09)	In vitro	Prenatal	Inner Cell Mass	8	562	VIM, RNASE1, CD9, KCNG1, HEY2, LIN28B, NAV2, BEX2	http://discovery.lifemapsc.com/stem-cell-differentiation/in-vitro-cells/inner-cell-mass-homo-sapiens-line-h9-wa09-wicell-research-institute-inc
0.673761	OrganSystem	Spinal Cord	In vivo	Prenatal-PostNatal	Spinal Cord	15	1584	PAX6, Col6a2, Sod3, VIM, Enc1, Lhx3, BC037034, L1CAM, Chrm4, Lipg, Adcy6, Apoe, NEFH, Kif5a, Prkag2	http://discovery.lifemapsc.com/in-vivo-development/spinal-cord
0.673115	BIDiffExpSet	Dorsal Horn	In vivo	PostNatal	Spinal Cord	15	908	Pax6, Fn1, Nr4a1, Ptprc, Vim, Enc1, Dlx2, Lhx3, Fev, Gprc5c, Chrm4, Hey2, Nefh, Col1a1, Nrgn	http://discovery.lifemapsc.com/gene-expression-signals/high-throughput/large-scale-dataset-gensat/dorsal-horn
0.671742	TCCell	Stem cells from human exfoliated deciduous teeth	In vitro	PostNatal	Tooth	3	11	PAX6, VIM, ANPEP	http://discovery.lifemapsc.com/stem-cell-differentiation/in-vitro-cells/tooth-homo-sapiens-stem-cells-from-human-exfoliated-deciduous-teeth-university-of-regensburg
0.667234	BIDiffExpSet	Piriform Cortex	In vivo	PostNatal	Brain	5	479	Nr4a1, Dlx2, Hey2, Col1a1, Nrgn	http://discovery.lifemapsc.com/gene-expression-signals/high-throughput/large-scale-dataset-gensat/piriform-cortex
0.666667	TCCell	Bone marrow-derived stem cells	In vitro	PostNatal	Bone	2	8	PTPRC, ANPEP	http://discovery.lifemapsc.com/stem-cell-differentiation/in-vitro-cells/bone-homo-sapiens-bone-marrow-derived-stem-cells-tehran-university-of-medical-sciences
0.666667	BIDiffExpSet	Sensory Organ/eye/optic Cup/outer Layer	In vivo	Prenatal	Eye	1	1	Pax6	http://discovery.lifemapsc.com/gene-expression-signals/high-throughput/large-scale-dataset-mgi/sensory-organ/eye/optic-cup/outer-layer
0.666667	AnatCompartment	Coronary Vessels	In vivo	Prenatal-PostNatal	Heart	2	16	Dll4, Esam	http://discovery.lifemapsc.com/in-vivo-development/heart/coronary-vessels
0.666667	BIDiffExpSet	Spinal Cord/lateral Wall/mantle Layer/intermediate Grey Horn	In vivo	Prenatal	Neural Tube, Spinal Cord	1	18	Pax6	http://discovery.lifemapsc.com/gene-expression-signals/high-throughput/large-scale-dataset-eurexpress/spinal-cord/lateral-wall/mantle-layer/intermediate-grey-horn
0.666667	BIDiffExpSet	Sensory Organ/eye/optic Pit/neural Ectoderm	In vivo	Prenatal	Neural Ectoderm, Eye	1	1	Pax6	http://discovery.lifemapsc.com/gene-expression-signals/high-throughput/large-scale-dataset-mgi/sensory-organ/eye/optic-pit/neural-ectoderm
0.662321	BIDiffExpSet	Forebrain/telencephalon/olfactory Lobe/olfactory Cortex	In vivo	Prenatal	Brain	11	854	Pax6, Vim, Enc1, Dlx2, Lhx3, L1cam, Chrm4, Lipg, Apoe, Kif5a, Prkag2	http://discovery.lifemapsc.com/gene-expression-signals/high-throughput/large-scale-dataset-mgi/forebrain/telencephalon/olfactory-lobe/olfactory-cortex
0.659047	BIDiffExpSet	Cardiac Myocytes	In vivo	PostNatal	Heart	5	98	COL1A2, FN1, EFEMP1, TFPI, COL1A1	http://discovery.lifemapsc.com/gene-expression-signals/high-throughput/large-scale-dataset-gnf-biogps/cardiac-myocytes
0.655621	BIDiffExpSet	Human Bronchial Smooth Muscle Cells (HBSM)	In vitro	PostNatal	Lung, Smooth Muscle	5	97	PTGER1, NUPR1, APOE, UNC5B, COL6A3	http://discovery.lifemapsc.com/gene-expression-signals/high-throughput/large-scale-dataset-cultured-cell-collection/human-bronchial-smooth-muscle-cells-hbsm
0.653413	Cell	Notochord Cells	In vivo	Prenatal	Primitive Streak, Cartilage	1	62	Dll4	http://discovery.lifemapsc.com/in-vivo-development/primitive-streak/notochord/notochord-cells
0.651731	BIDiffExpSet	Human Urothelial Cells (HUC)	In vitro	PostNatal	Lower Urinary Tract, Epithelial Cells	5	99	PTGER1, NUPR1, APOE, UNC5B, COL6A3	http://discovery.lifemapsc.com/gene-expression-signals/high-throughput/large-scale-dataset-cultured-cell-collection/human-urothelial-cells-huc
0.650511	PDCell	Connective tissue progenitor cells	In vitro	Prenatal	Uncategorized	2	20	FN1, COL1A1	http://discovery.lifemapsc.com/stem-cell-differentiation/protocols/tendon-ligament-differentiation-connective-tissue-progenitors-from-human-embryonic-stem-cells?TCCellID=4cbda1af-9770-46ba-88f4-5ec3287f7d73
0.650232	TCCell	Umbilical cord blood-derived mesenchymal stem cells	In vitro	Prenatal	Umbilical Cord, Blood, Mesenchymal Stem Cells	5	112	COL6A2, KCNG1, COL6A3, COL1A1, PCDH10	http://discovery.lifemapsc.com/stem-cell-differentiation/in-vitro-cells/blood-mesenchymal-stem-cells-umbilical-cord-homo-sapiens-umbilical-cord-blood-derived-mesenchymal-stem-cells-cedars-sinai-medical-center
0.640196	BIDiffExpSet	Human Cardiac Myocytes-adult (HCM-a)	In vitro	PostNatal	Heart	5	100	EFEMP1, RNASE1, ESAM, ARHGDIB, APOE	http://discovery.lifemapsc.com/gene-expression-signals/high-throughput/large-scale-dataset-cultured-cell-collection/human-cardiac-myocytes-adult-hcm-a
0.639776	BIDiffExpSet	LYMPH NODE	In vivo	PostNatal	Lymph	6	287	PTPRC, SYK, CYFIP2, RASGRP3, KLHL6, HCLS1	http://discovery.lifemapsc.com/gene-expression-signals/high-throughput/large-scale-dataset-tiger/lymph-node
0.639702	AnatCompartment	Atrioventricular Node	In vivo	Prenatal	Heart	3	100	NR4A1, NNMT, ZNF528	http://discovery.lifemapsc.com/in-vivo-development/heart/atrioventricular-node
0.636577	PDCell	White adipocyte-like cells	In vitro	Prenatal-PostNatal	Adipose	4	104	COL1A2, FN1, IFI6, DOCK11	http://discovery.lifemapsc.com/stem-cell-differentiation/protocols/adipose-differentiation-generation-of-adipocytes-from-human-pluripotent-stem-cells-using-viral-transduction?TCCellID=b591bc6a-dae7-4a4b-aac3-a740540edd1c
0.631027	AnatCompartment	Cerebellar Ventricular Zone	In vivo	Prenatal-PostNatal	Neural Tube	2	125	Pax6, Cd9	http://discovery.lifemapsc.com/in-vivo-development/neural-tube/cerebellar-ventricular-zone
0.63093	TCCell	Human cardiac stem cells	In vitro	PostNatal	Heart	2	16	TFRC, ANPEP	http://discovery.lifemapsc.com/stem-cell-differentiation/in-vitro-cells/heart-homo-sapiens-human-cardiac-stem-cells-kyoto-prefectural-university-of-medicine
0.624901	AnatCompartment	Meckel's Cartilage	In vivo	Prenatal	Cartilage	3	108	Sdc2, Nupr1, Kif5a	http://discovery.lifemapsc.com/in-vivo-development/cartilage/meckels-cartilage
0.618382	Cell	T Helper Cells	In vivo	Prenatal	Blood	1	81	Ptprc	http://discovery.lifemapsc.com/in-vivo-development/blood/peripheral-blood/t-helper-cells
0.618264	Cell	Cardiac Crescent Cells	In vivo	Prenatal	Heart, Myocardium	3	101	Snca, Dlx2, Tfpi	http://discovery.lifemapsc.com/in-vivo-development/heart/cardiac-crescent/cardiac-crescent-cells
0.617918	BIDiffExpSet	Nerve/cranial/trigeminal V	In vivo	Prenatal	Brain	3	200	BC037034, L1cam, Kif5a	http://discovery.lifemapsc.com/gene-expression-signals/high-throughput/large-scale-dataset-eurexpress/nerve/cranial/trigeminal-v
0.617074	BIDiffExpSet	Human Non-Pigment Ciliary Epithelial Cells (HNPCEpiC)	In vitro	PostNatal	Eye, Epithelial Cells	2	97	PAX6, BEX2	http://discovery.lifemapsc.com/gene-expression-signals/high-throughput/large-scale-dataset-cultured-cell-collection/human-non-pigment-ciliary-epithelial-cells-hnpcepic
0.616005	BIDiffExpSet	Skin	In vivo	PostNatal	Skin	4	100	CSTA, NNMT, COL1A1, ZNF528	http://discovery.lifemapsc.com/gene-expression-signals/high-throughput/large-scale-dataset-gnf-biogps/skin
0.614498	BIDiffExpSet	Human Hair Dermal Papilla Cells (HHDPC)	In vitro	PostNatal	Hair, Dermis	4	99	PPFIBP2, ARHGDIB, COL6A3, ANPEP	http://discovery.lifemapsc.com/gene-expression-signals/high-throughput/large-scale-dataset-cultured-cell-collection/human-hair-dermal-papilla-cells-hhdpc
0.614114	Cell	Extraembryonic Mural Cells	In vivo	Prenatal	Epiblast, Primitive Streak, Extraembryonic Mesoderm	2	26	Fn1, Acvrl1	http://discovery.lifemapsc.com/in-vivo-development/extraembryonic-mesoderm/extraembryonic-mesoderm/extraembryonic-mural-cells
0.611763	TCCell	PureStem™ E15, Meso-prx/latp Progenitor	In vitro	Prenatal	Lateral Plate Mesoderm, Paraxial Mesoderm	3	106	COL6A2, CYFIP2, NUPR1	http://discovery.lifemapsc.com/stem-cell-differentiation/in-vitro-cells/purestem-e15-meso-prx-latp-progenitor
0.610977	BIDiffExpSet	Lymphnode	In vivo	PostNatal	Lymph	4	98	PTPRC, SAMSN1, HCLS1, ACP5	http://discovery.lifemapsc.com/gene-expression-signals/high-throughput/large-scale-dataset-gnf-biogps/lymph-node
0.607791	TCCell	Umbilical cord blood-derived mesenchymal stem cells type 1	In vitro	Prenatal	Umbilical Cord, Mesenchymal Stem Cells	3	114	SNCA, FN1, COL1A1	http://discovery.lifemapsc.com/stem-cell-differentiation/in-vitro-cells/mesenchymal-stem-cells-umbilical-cord-homo-sapiens-umbilical-cord-blood-derived-mesenchymal-stem-cells-type-1-corriel-institute
0.605514	Cell	Inner Enamel Epithelial Cells	In vivo	Prenatal-PostNatal	Tooth, Epithelial Cells	3	118	Dlx2, Sp6, Col1a1	http://discovery.lifemapsc.com/in-vivo-development/tooth/dental-enamel/inner-enamel-epithelial-cells
0.605412	PDCell	human epithelial stem cells	In vitro	Prenatal	Hair, Epidermis	3	120	CSTA, ARHGDIB, SPRR2D	http://discovery.lifemapsc.com/stem-cell-differentiation/protocols/epidermis-differentiation-generation-of-folliculogenic-hepscs-and-keratinocytes-from-pluripotent-stem-cells?TCCellID=ce747989-d2ef-4ca0-bb45-1f80acfa5193
0.6028	TCCell	BG01V	In vitro	Prenatal	Inner Cell Mass	3	103	RNASE1, HEY2, LIN28B	http://discovery.lifemapsc.com/stem-cell-differentiation/in-vitro-cells/inner-cell-mass-homo-sapiens-bg01v-atcc
0.601149	BIDiffExpSet	Human Intestinal Microvascular Endothelial Cells (HIMEC)	In vitro	PostNatal	Intestine, Endothelium	4	99	ESAM, RASGRP3, ARHGDIB, HCLS1	http://discovery.lifemapsc.com/gene-expression-signals/high-throughput/large-scale-dataset-cultured-cell-collection/human-intestinal-microvascular-endothelial-cells-himec
0.601136	PDCell	HyStem+BMP4-induced SM30 cells	In vitro	Prenatal-PostNatal	Adipose, Bone, Cartilage	3	104	PPFIBP2, CASZ1, HEY2	http://discovery.lifemapsc.com/stem-cell-differentiation/in-vitro-cells/purestem-sm30-ncr-fac-meso-latp-progenitor?TCCellID=75a695cd-c3f3-4d99-ab53-ebd453743dbb
0.594883	Cell	Schwann Precursor Cells	In vivo	Prenatal	Peripheral Nervous System, Schwann Cells	4	176	Dlx2, Ppfibp2, L1cam, Apoe	http://discovery.lifemapsc.com/in-vivo-development/peripheral-nervous-system/peripheral-nerve-domain/schwann-precursor-cells
0.593367	Cell	Endocrine Progenitor Cells	In vivo	Prenatal-PostNatal	Pancreas, Epithelial Cells	1	114	Pax6	http://discovery.lifemapsc.com/in-vivo-development/pancreas/dorsal-pancreatic-bud/endocrine-progenitor-cells
0.590847	Cell	Endocrine Progenitor Cells	In vivo	Prenatal-PostNatal	Pancreas, Epithelial Cells	1	113	Pax6	http://discovery.lifemapsc.com/in-vivo-development/pancreas/ventral-pancreatic-bud/endocrine-progenitor-cells
0.589406	TCCell	PureStem™ MEL2, NCr-fac Progenitor	In vitro	Prenatal	Neural Crest	1	112	COL1A1	http://discovery.lifemapsc.com/stem-cell-differentiation/in-vitro-cells/purestem-mel2-ncr-fac-progenitor
0.587378	BIDiffExpSet	Bone Marrow CD133+ Cells	In vitro	PostNatal	Blood	4	100	SYK, ARHGDIB, HCLS1, CD69	http://discovery.lifemapsc.com/gene-expression-signals/high-throughput/large-scale-dataset-cultured-cell-collection/bone-marrow-cd133-cells
0.587345	BIDiffExpSet	Ear	In vivo	PostNatal	Ear	4	55	COL1A2, LIN28B, COL1A1, MARCKS	http://discovery.lifemapsc.com/gene-expression-signals/high-throughput/large-scale-dataset-homer/ear
0.587254	Cell	Mesenchymal Stem Cells	In vivo	PostNatal	Bone, Cartilage, Mesenchymal Stem Cells	2	10	Cd9, ANPEP	http://discovery.lifemapsc.com/in-vivo-development/bone/zeugopod-periosteum/mesenchymal-stem-cells
0.587254	Cell	Mast cell progenitor cells	In vivo	Prenatal-PostNatal	Blood	2	10	Cebpa, ANPEP	http://discovery.lifemapsc.com/in-vivo-development/blood/hematopoietic-bone-marrow/mast-cell-progenitor-cells
0.586767	BIDiffExpSet	Ventral Striatum	In vivo	PostNatal	Brain	9	648	Pax6, Fn1, Nr4a1, Ptprc, Vim, Enc1, Dlx2, Chrm4, Nefh	http://discovery.lifemapsc.com/gene-expression-signals/high-throughput/large-scale-dataset-gensat/ventral-striatum
0.586192	Cell	Basal Keratinocytes	In vivo	Prenatal-PostNatal	Hair, Epidermis, Epithelial Cells	3	150	SDC2, EFEMP1, CHST3	http://discovery.lifemapsc.com/in-vivo-development/epidermis/embryonic-epidermis/basal-keratinocytes
0.584586	BIDiffExpSet	Skin 1 ; Melanocytes	In vivo	PostNatal	Skin, Melanocytes	15	1484	COL1A2, SNCA, VIM, MS4A3, BCLAF1, COBL, ALPK1, SERPINC1, CD9, KCNG1, DIRAS3, CECR2, SP110, ARIH1, PRKAG2	http://discovery.lifemapsc.com/gene-expression-signals/high-throughput/large-scale-dataset-human-protein-atlas-protein-expression-data/skin-1-melanocytes
0.584198	PDCell	HyStem+TGFbeta3+GDF5-induced 4D20.8 cells	In vitro	Prenatal-PostNatal	Bone, Cartilage	1	106	FN1	http://discovery.lifemapsc.com/stem-cell-differentiation/in-vitro-cells/purestem-4d20-8-ncr-fac-progenitor?TCCellID=9b7724d8-05c9-4f07-89e4-6aa3cdb593e2
0.581032	AnatCompartment	Stylopod Long Bone	In vivo	Prenatal-PostNatal	Bone	3	153	Cyfip2, Kif5a, Col1a1	http://discovery.lifemapsc.com/in-vivo-development/bone/stylopod-long-bone
0.57984	BIDiffExpSet	Human EpiDermal Melanocytes-medium (HEM-m)	In vitro	PostNatal	Epidermis, Melanocytes	2	97	SNCA, ACP5	http://discovery.lifemapsc.com/gene-expression-signals/high-throughput/large-scale-dataset-cultured-cell-collection/human-epidermal-melanocytes-medium-hem-m
0.578574	Cell	Adult Retinal Pigmented Epithelium Cells	In vivo	PostNatal	Eye, Retinal Pigmented Epithelium (RPE), Epithelial Cells	3	113	PTPRC, MS4A4A, CD69	http://discovery.lifemapsc.com/in-vivo-development/eye/retinal-pigmented-epithelium/adult-retinal-pigmented-epithelium-cells
0.577139	BIDiffExpSet	Human EpiDermal Melanocytes (HEM)	In vitro	PostNatal	Epidermis, Melanocytes	2	97	SNCA, RASGRP3	http://discovery.lifemapsc.com/gene-expression-signals/high-throughput/large-scale-dataset-cultured-cell-collection/human-epidermal-melanocytes-hem
0.573946	TCCell	Umbilical cord-derived mesenchymal stem cells (family)	In vitro	Prenatal	Umbilical Cord, Mesenchymal Stem Cells	1	135	ANPEP	http://discovery.lifemapsc.com/stem-cell-differentiation/in-vitro-cells/mesenchymal-stem-cells-umbilical-cord-homo-sapiens-umbilical-cord-derived-mesenchymal-stem-cells-family
0.573582	Cell	Atrioventricular Node Cells	In vivo	Prenatal	Heart, Myocardium	4	178	Col6a2, Chst3, Nupr1, Col1a1	http://discovery.lifemapsc.com/in-vivo-development/heart/atrioventricular-node/atrioventricular-node-cells
0.572479	Cell	Granulosa Cells	In vivo	Prenatal-PostNatal	Ovary	4	189	Col1a2, Itih5, Col1a1, 1110032F04Rik	http://discovery.lifemapsc.com/in-vivo-development/ovary/primary-follicle/granulosa-cells
0.571825	AnatCompartment	Liver Lobule	In vivo	Prenatal-PostNatal	Liver	4	201	Tfrc, Tmem150a, Apoe, Exoc6	http://discovery.lifemapsc.com/in-vivo-development/liver/liver-lobule
0.571163	Cell	Chondrocytes	In vivo	Prenatal-PostNatal	Bone, Cartilage	3	134	Nupr1, Col6a3, Col1a1	http://discovery.lifemapsc.com/in-vivo-development/bone/zeugopod-epiphyseal-end/chondrocytes
0.569608	BIDiffExpSet	Parietal Lobe	In vivo	PostNatal	Brain	1	100	NRGN	http://discovery.lifemapsc.com/gene-expression-signals/high-throughput/large-scale-dataset-gnf-biogps/parietal-lobe
0.568587	Cell	Metanephric Mesenchyme Cells	In vivo	Prenatal	Kidney	4	200	Col1a2, Efemp1, Col1a1, 1110032F04Rik	http://discovery.lifemapsc.com/in-vivo-development/kidney/metanephric-mesenchyme/metanephric-mesenchyme-cells
0.568535	BIDiffExpSet	Caudate Nucleus	In vivo	PostNatal	Brain	1	100	NRGN	http://discovery.lifemapsc.com/gene-expression-signals/high-throughput/large-scale-dataset-gnf-biogps/caudate-nucleus
0.568202	Cell	Basophils	In vivo	Prenatal-PostNatal	Blood	3	17	CD9, ANPEP, Cd69	http://discovery.lifemapsc.com/in-vivo-development/blood/peripheral-blood/basophils
0.567402	AnatCompartment	Body Subcutaneous White Adipose	In vivo	Prenatal	Adipose	4	205	Ptprc, Arhgdib, Dock11, Sp110	http://discovery.lifemapsc.com/in-vivo-development/adipose/body-subcutaneous-white-adipose
0.565397	BIDiffExpSet	Occipital Lobe	In vivo	PostNatal	Brain	1	100	NRGN	http://discovery.lifemapsc.com/gene-expression-signals/high-throughput/large-scale-dataset-gnf-biogps/occipital-lobe
0.564242	BIDiffExpSet	Human Cardiac Fibroblasts-adult Ventrical (HCF-av)	In vitro	PostNatal	Heart, Fibroblasts	5	98	COL6A2, FN1, EFEMP1, APOE, COL6A3	http://discovery.lifemapsc.com/gene-expression-signals/high-throughput/large-scale-dataset-cultured-cell-collection/human-cardiac-fibroblasts-adult-ventrical-hcf-av
0.563618	OrganSystem	Epidermis	In vivo	Prenatal-PostNatal	Epidermis	3	176	Csta1, Bend7, Sp6	http://discovery.lifemapsc.com/in-vivo-development/epidermis
0.563025	BIDiffExpSet	Human Prostate Fibroblasts (HPrF)	In vitro	PostNatal	Prostate, Fibroblasts	5	98	COL1A2, COL6A2, NNMT, NUPR1, COL6A3	http://discovery.lifemapsc.com/gene-expression-signals/high-throughput/large-scale-dataset-cultured-cell-collection/human-prostate-fibroblasts-hprf
0.561253	PDCell	Contractile smooth muscle-like cells	In vitro	Prenatal-PostNatal	Smooth Muscle	2	12	FN1, COL1A1	http://discovery.lifemapsc.com/stem-cell-differentiation/protocols/smooth-muscle-differentiation-derivation-of-contractile-vascular-smooth-muscle-cells-from-pluripotent-stem-cells?TCCellID=7d8f61d6-3893-4671-b8df-6514b598ccd7
0.560371	AnatCompartment	Mesonephros	In vivo	Prenatal	Intermediate Mesoderm	3	210	Enc1, S1pr3, Itih5	http://discovery.lifemapsc.com/in-vivo-development/intermediate-mesoderm/mesonephros
0.55932	BIDiffExpSet	Ganglion/cranial/vagus X	In vivo	Prenatal	Brain	4	334	BC037034, L1cam, Ctcfl, Kif5a	http://discovery.lifemapsc.com/gene-expression-signals/high-throughput/large-scale-dataset-eurexpress/ganglion/cranial/vagus-x
0.558985	BIDiffExpSet	Prefrontal Cortex	In vivo	PostNatal	Brain	1	100	NRGN	http://discovery.lifemapsc.com/gene-expression-signals/high-throughput/large-scale-dataset-gnf-biogps/prefrontal-cortex
0.556871	BIDiffExpSet	Spinal Cord/lateral Wall/ventricular Layer	In vivo	Prenatal	Neural Tube, Spinal Cord	2	103	Pax6, Lipg	http://discovery.lifemapsc.com/gene-expression-signals/high-throughput/large-scale-dataset-eurexpress/spinal-cord/lateral-wall/ventricular-layer
0.556648	BIDiffExpSet	Cingulate Cortex	In vivo	PostNatal	Brain	1	100	NRGN	http://discovery.lifemapsc.com/gene-expression-signals/high-throughput/large-scale-dataset-gnf-biogps/cingulate-cortex
0.556053	BIDiffExpSet	Ganglion/cranial/facial VII	In vivo	Prenatal	Brain	6	438	Cyfip2, BC037034, L1cam, Unc5b, Ctcfl, Kif5a	http://discovery.lifemapsc.com/gene-expression-signals/high-throughput/large-scale-dataset-eurexpress/ganglion/cranial/facial-vii
0.553739	AnatCompartment	Visceral White Adipose	In vivo	Prenatal	Adipose	4	250	Fn1, Efemp1, Apoe, Dock11	http://discovery.lifemapsc.com/in-vivo-development/adipose/visceral-white-adipose
0.553537	Cell	Presumptive Podocytes	In vivo	Prenatal	Kidney, Epithelial Cells	3	210	Fn1, Anpep, Marcks	http://discovery.lifemapsc.com/in-vivo-development/kidney/podocyte-layer/presumptive-podocytes
0.548512	AnatCompartment	Rhombencephalon	In vivo	Prenatal	Neural Tube	3	45	Sod3, LHX3, Chrm4	http://discovery.lifemapsc.com/in-vivo-development/neural-tube/rhombencephalon
0.547727	OrganSystem	Tonsil	In vivo	Prenatal-PostNatal	Tonsil	3	231	PTPRC, CSTA, HCLS1	http://discovery.lifemapsc.com/in-vivo-development/tonsil
0.547063	BIDiffExpSet	Ganglion/cranial/vestibulocochlear VIII	In vivo	Prenatal	Brain	3	358	BC037034, L1cam, Kif5a	http://discovery.lifemapsc.com/gene-expression-signals/high-throughput/large-scale-dataset-eurexpress/ganglion/cranial/vestibulocochlear-viii
0.540809	BIDiffExpSet	Ganglion/cranial/glossopharyngeal IX	In vivo	Prenatal	Brain	5	464	Cyfip2, BC037034, L1cam, Ctcfl, Kif5a	http://discovery.lifemapsc.com/gene-expression-signals/high-throughput/large-scale-dataset-eurexpress/ganglion/cranial/glossopharyngeal-ix
0.53919	Cell	Sertoli cells	In vivo	Prenatal-PostNatal	Testis	3	222	Gm5483, Cyfip2, Gprc5c	http://discovery.lifemapsc.com/in-vivo-development/testis/seminiferous-tubules/sertoli-cells
0.538079	BIDiffExpSet	Human Mammary Fibroblasts (HMF)	In vitro	PostNatal	Breast, Fibroblasts	4	97	COL6A2, NUPR1, UNC5B, COL6A3	http://discovery.lifemapsc.com/gene-expression-signals/high-throughput/large-scale-dataset-cultured-cell-collection/human-mammary-fibroblasts-hmf
0.534314	BIDiffExpSet	Brain/midbrain/lateral Wall/mantle Layer	In vivo	Prenatal	Brain, Neural Tube	2	243	Pax6, Nxph4	http://discovery.lifemapsc.com/gene-expression-signals/high-throughput/large-scale-dataset-eurexpress/brain/midbrain/lateral-wall/mantle-layer
0.531343	AnatCompartment	Dorsal Aorta	In vivo	Prenatal	Heart	3	53	Cobl, Dll4, Esam	http://discovery.lifemapsc.com/in-vivo-development/heart/dorsal-aorta
0.525493	Cell	Adult Endothelial Cells	In vivo	PostNatal	Brain, Endothelium, Blood Brain Barrier, Brain Barriers	3	235	Tfrc, Tmc7, Itih5	http://discovery.lifemapsc.com/in-vivo-development/brain/blood-brain-barrier/adult-endothelial-cells
0.525406	BIDiffExpSet	TONGUE	In vivo	PostNatal	Oral Cavity	5	299	EFEMP1, CSTA, OAS3, APOL2, MUC4	http://discovery.lifemapsc.com/gene-expression-signals/high-throughput/large-scale-dataset-tiger/tongue
0.524241	BIDiffExpSet	Ganglion/cranial/trigeminal V	In vivo	Prenatal	Brain	6	609	Cyfip2, BC037034, L1cam, Unc5b, Ctcfl, Kif5a	http://discovery.lifemapsc.com/gene-expression-signals/high-throughput/large-scale-dataset-eurexpress/ganglion/cranial/trigeminal-v
0.52276	TCCell	Limbal epithelial stem cells	In vitro	PostNatal	Eye, Epithelial Cells	2	40	FN1, VIM	http://discovery.lifemapsc.com/stem-cell-differentiation/in-vitro-cells/epithelial-cells-eye-homo-sapiens-limbal-epithelial-stem-cells-university-of-debrecen
0.520214	Cell	Amniotic Epithelial Cells	In vivo	Prenatal	Amnion, Epithelial Cells	2	29	PAX6, CD9	http://discovery.lifemapsc.com/in-vivo-development/amnion/amniotic-membrane/amniotic-epithelial-cells
0.517222	BIDiffExpSet	Adipocyte	In vivo	PostNatal	Adipose	6	98	COL1A2, COL6A2, FN1, APOE, COL6A3, COL1A1	http://discovery.lifemapsc.com/gene-expression-signals/high-throughput/large-scale-dataset-gnf-biogps/adipocyte
0.512872	BIDiffExpSet	Gut/foregut-midgut Junction/gland/pancreas	In vivo	Prenatal	Pancreas	2	142	Pax6, Nupr1	http://discovery.lifemapsc.com/gene-expression-signals/high-throughput/large-scale-dataset-eurexpress/gut/foregut-midgut-junction/gland/pancreas
0.51234	Cell	Mature Granulosa Cells	In vivo	PostNatal	Ovary	2	47	NR4A1, ANPEP	http://discovery.lifemapsc.com/in-vivo-development/ovary/antral-follicle/mature-granulosa-cells
0.500149	Cell	Monocytes	In vivo	Prenatal-PostNatal	Blood	3	340	CEBPA, CSTA, OAF	http://discovery.lifemapsc.com/in-vivo-development/blood/peripheral-blood/monocytes
0.497236	OrganSystem	Blood	In vivo	Prenatal-PostNatal	Blood	11	545	SNCA, PTPRC, SYK, CSTA, MS4A3, SYF2, ALPK1, ARHGDIB, HCLS1, ELMO1, CD69	http://discovery.lifemapsc.com/in-vivo-development/blood
0.495524	AnatCompartment	Dentin	In vivo	Prenatal-PostNatal	Tooth	2	39	Fn1, Col1a1	http://discovery.lifemapsc.com/in-vivo-development/tooth/dentin
0.49316	Cell	Mesonephric cells	In vivo	Prenatal	Gonad, Intermediate Mesoderm	2	56	S1pr3, Itih5	http://discovery.lifemapsc.com/in-vivo-development/intermediate-mesoderm/mesonephros/mesonephric-cells
0.49316	Cell	Pro-myelinating Schwann Cells	In vivo	Prenatal-PostNatal	Peripheral Nervous System, Schwann Cells	2	48	Itih5, Col1a1	http://discovery.lifemapsc.com/in-vivo-development/peripheral-nervous-system/peripheral-nerve-domain/pro-myelinating-schwann-cells
0.493061	BIDiffExpSet	Human Skeletal Muscle Myoblast (HSkMM)	In vitro	PostNatal	Skeletal Muscle	4	97	FN1, S1PR3, DIRAS3, ANPEP	http://discovery.lifemapsc.com/gene-expression-signals/high-throughput/large-scale-dataset-cultured-cell-collection/human-skeletal-muscle-myoblast-hskmm
0.491877	Cell	Common Dendritic Cell Precursors	In vivo	Prenatal-PostNatal	Blood	2	36	Fn1, L1cam	http://discovery.lifemapsc.com/in-vivo-development/blood/hematopoietic-bone-marrow/common-dendritic-cell-precursors
0.491768	BIDiffExpSet	Human Hepatic Stellate Cells (HHSteC)	In vitro	PostNatal	Liver	4	97	EFEMP1, NNMT, ARHGDIB, DIRAS3	http://discovery.lifemapsc.com/gene-expression-signals/high-throughput/large-scale-dataset-cultured-cell-collection/human-hepatic-stellate-cells-hhstec
0.484512	BIDiffExpSet	PERIPHERAL NERVOUS SYSTEM	In vivo	PostNatal	Peripheral Nervous System	3	92	NR4A1, SOD3, NEFH	http://discovery.lifemapsc.com/gene-expression-signals/high-throughput/large-scale-dataset-tiger/peripheral-nervous-system
0.484051	BIDiffExpSet	Human Choroid Plexus Epithelial Cells (HCPEpiC)	In vitro	PostNatal	Brain, Choroid Plexus, Epithelial Cells	4	98	ENC1, CYFIP2, KCNG1, LIPG	http://discovery.lifemapsc.com/gene-expression-signals/high-throughput/large-scale-dataset-cultured-cell-collection/human-choroid-plexus-epithelial-cells-hcpepic
0.481031	OrganSystem	Umbilical Cord	In vivo	Prenatal	Umbilical Cord	3	75	VIM, EFEMP1, ACVRL1	http://discovery.lifemapsc.com/in-vivo-development/umbilical-cord
0.477051	BIDiffExpSet	Trigeminal Ganglion	In vivo	PostNatal	Brain	4	100	VIM, NNMT, NEFH, ZNF528	http://discovery.lifemapsc.com/gene-expression-signals/high-throughput/large-scale-dataset-gnf-biogps/trigeminal-ganglion
0.476904	Cell	Mononuclear Myocytes	In vivo	Prenatal	Somite, Skeletal Muscle	3	51	Vim, Fermt2, Cd164	http://discovery.lifemapsc.com/in-vivo-development/somite/sacral-primary-hypaxial-myotome/mononuclear-myocytes
0.476904	Cell	Mononuclear Myocytes	In vivo	Prenatal	Somite, Skeletal Muscle	3	51	Vim, Fermt2, Cd164	http://discovery.lifemapsc.com/in-vivo-development/somite/lumbar-primary-hypaxial-myotome/mononuclear-myocytes
0.476904	Cell	Mononuclear Myocytes	In vivo	Prenatal	Somite, Skeletal Muscle	3	51	Vim, Fermt2, Cd164	http://discovery.lifemapsc.com/in-vivo-development/somite/thoracic-primary-hypaxial-myotome/mononuclear-myocytes
0.476904	Cell	Mononuclear Myocytes	In vivo	Prenatal	Somite, Skeletal Muscle	3	51	Vim, Fermt2, Cd164	http://discovery.lifemapsc.com/in-vivo-development/somite/cervical-primary-hypaxial-myotome/mononuclear-myocytes
0.475316	Cell	Mononuclear Myocytes	In vivo	Prenatal	Somite, Skeletal Muscle	3	52	Vim, Fermt2, Cd164	http://discovery.lifemapsc.com/in-vivo-development/somite/sacral-primary-epaxial-myotome/mononuclear-myocytes
0.475316	Cell	Mononuclear Myocytes	In vivo	Prenatal	Somite, Skeletal Muscle	3	52	Vim, Fermt2, Cd164	http://discovery.lifemapsc.com/in-vivo-development/somite/lumbar-primary-epaxial-myotome/mononuclear-myocytes
0.475316	Cell	Mononuclear Myocytes	In vivo	Prenatal-PostNatal	Limb, Skeletal Muscle	3	52	Vim, Fermt2, Cd164	http://discovery.lifemapsc.com/in-vivo-development/limb/forelimb-ventral-muscles/mononuclear-myocytes
0.475316	Cell	Mononuclear Myocytes	In vivo	Prenatal	Somite, Skeletal Muscle	3	52	Vim, Fermt2, Cd164	http://discovery.lifemapsc.com/in-vivo-development/somite/cervical-primary-epaxial-myotome/mononuclear-myocytes
0.475316	Cell	Mononuclear Myocytes	In vivo	Prenatal	Somite, Skeletal Muscle	3	52	Vim, Fermt2, Cd164	http://discovery.lifemapsc.com/in-vivo-development/somite/thoracic-primary-epaxial-myotome/mononuclear-myocytes
0.472273	BIDiffExpSet	Knee Normal Human Articular Chondrocytes (knNHAC)	In vitro	PostNatal	Cartilage	3	95	SOD3, CD164, IFI6	http://discovery.lifemapsc.com/gene-expression-signals/high-throughput/large-scale-dataset-cultured-cell-collection/knee-normal-human-articular-chondrocytes-knnhac
0.470754	Cell	Mononuclear Myocytes	In vivo	Prenatal	Somite, Skeletal Muscle	3	52	Vim, Fermt2, Cd164	http://discovery.lifemapsc.com/in-vivo-development/somite/sacral-hypaxial-myotome/mononuclear-myocytes
0.470754	Cell	Mononuclear Myocytes	In vivo	Prenatal	Somite, Skeletal Muscle	3	52	Vim, Fermt2, Cd164	http://discovery.lifemapsc.com/in-vivo-development/somite/lumbar-hypaxial-myotome/mononuclear-myocytes
0.470754	Cell	Mononuclear Myocytes	In vivo	Prenatal	Somite, Skeletal Muscle	3	52	Vim, Fermt2, Cd164	http://discovery.lifemapsc.com/in-vivo-development/somite/sacral-epaxial-myotome/mononuclear-myocytes
0.470754	Cell	Mononuclear Myocytes	In vivo	Prenatal	Somite, Skeletal Muscle	3	52	Vim, Fermt2, Cd164	http://discovery.lifemapsc.com/in-vivo-development/somite/thoracic-hypaxial-myotome/mononuclear-myocytes
0.470754	Cell	Mononuclear Myocytes	In vivo	Prenatal	Somite, Skeletal Muscle	3	52	Vim, Fermt2, Cd164	http://discovery.lifemapsc.com/in-vivo-development/somite/thoracic-epaxial-myotome/mononuclear-myocytes
0.470754	Cell	Mononuclear Myocytes	In vivo	Prenatal	Somite, Skeletal Muscle	3	52	Vim, Fermt2, Cd164	http://discovery.lifemapsc.com/in-vivo-development/somite/lumbar-epaxial-myotome/mononuclear-myocytes
0.469693	BIDiffExpSet	Placenta Pericyte	In vitro	PostNatal	Placenta, Pericytes	3	99	SOD3, HCLS1, LIN28B	http://discovery.lifemapsc.com/gene-expression-signals/high-throughput/large-scale-dataset-cultured-cell-collection/placenta-pericytes
0.469296	Cell	Mononuclear Myocytes	In vivo	Prenatal-PostNatal	Limb, Skeletal Muscle	3	53	Vim, Fermt2, Cd164	http://discovery.lifemapsc.com/in-vivo-development/limb/forelimb-dorsal-muscles/mononuclear-myocytes
0.469296	Cell	Mononuclear Myocytes	In vivo	Prenatal-PostNatal	Limb, Skeletal Muscle	3	53	Vim, Fermt2, Cd164	http://discovery.lifemapsc.com/in-vivo-development/limb/hindlimb-dorsal-muscle/mononuclear-myocytes
0.469296	Cell	Mononuclear Myocytes	In vivo	Prenatal-PostNatal	Limb, Skeletal Muscle	3	53	Vim, Fermt2, Cd164	http://discovery.lifemapsc.com/in-vivo-development/limb/hindlimb-ventral-muscle/mononuclear-myocytes
0.468436	BIDiffExpSet	Human Iris Pigment Epithelial Cells (HIPEpiC)	In vitro	PostNatal	Eye, Epithelial Cells	1	98	PAX6	http://discovery.lifemapsc.com/gene-expression-signals/high-throughput/large-scale-dataset-cultured-cell-collection/human-iris-pigment-epithelial-cells-hipepic
0.466348	BIDiffExpSet	Human Hair Outer Root Sheath Cells (HHORSC)	In vitro	PostNatal	Hair, Epidermis	3	99	FN1, SOD3, PPFIBP2	http://discovery.lifemapsc.com/gene-expression-signals/high-throughput/large-scale-dataset-cultured-cell-collection/human-hair-outer-root-sheath-cells-hhorsc
0.465386	BIDiffExpSet	Dorsal Root Ganglion	In vivo	PostNatal	Spinal Cord	3	98	L1CAM, NEFH, ZNF528	http://discovery.lifemapsc.com/gene-expression-signals/high-throughput/large-scale-dataset-gnf-biogps/dorsal-root-ganglion
0.462324	AnatCompartment	Parathyroid	In vivo	Prenatal-PostNatal	Thyroid	12	1723	COL1A2, SYK, PPFIBP2, BCLAF1, COBL, CD9, KCNG1, NAV2, CECR2, SP110, ARIH1, PRKAG2	http://discovery.lifemapsc.com/in-vivo-development/thyroid/parathyroid
0.460761	AnatCompartment	Ileum	In vivo	Prenatal-PostNatal	Intestine	2	68	Oas3, Unc5b	http://discovery.lifemapsc.com/in-vivo-development/intestine/ileum
0.46065	BIDiffExpSet	Ciliary Ganglion	In vivo	PostNatal	Brain	3	100	NNMT, NEFH, ZNF528	http://discovery.lifemapsc.com/gene-expression-signals/high-throughput/large-scale-dataset-gnf-biogps/ciliary-ganglion
0.460204	BIDiffExpSet	Human Small Airway Epithelial Cells (HSAEpiC)	In vitro	PostNatal	Lung, Epithelial Cells	3	99	CSTA, CASZ1, SPRR2D	http://discovery.lifemapsc.com/gene-expression-signals/high-throughput/large-scale-dataset-cultured-cell-collection/human-small-airway-epithelial-cells-hsaepic
0.459871	BIDiffExpSet	Human Skeletal Muscle Satellite Cells (HSkMSC)	In vitro	PostNatal	Skeletal Muscle	3	99	NNMT, HCLS1, RNF144A	http://discovery.lifemapsc.com/gene-expression-signals/high-throughput/large-scale-dataset-cultured-cell-collection/human-skeletal-muscle-satellite-cells-hskmsc
0.459862	Cell	Mononuclear Myocytes	In vivo	Prenatal	Somite, Skeletal Muscle	3	57	Vim, Fermt2, Cd164	http://discovery.lifemapsc.com/in-vivo-development/somite/cervical-hypaxial-myotome/mononuclear-myocytes
0.458614	Cell	Mononuclear Myocytes	In vivo	Prenatal	Somite, Skeletal Muscle	3	58	Vim, Fermt2, Cd164	http://discovery.lifemapsc.com/in-vivo-development/somite/cervical-epaxial-myotome/mononuclear-myocytes
0.454449	BIDiffExpSet	Human Lens Epithelial Cells (HLEpiC)	In vitro	PostNatal	Eye, Epithelial Cells	1	96	PAX6	http://discovery.lifemapsc.com/gene-expression-signals/high-throughput/large-scale-dataset-cultured-cell-collection/human-lens-epithelial-cells-hlepic
0.452682	AnatCompartment	Frontonasal Process	In vivo	Prenatal-PostNatal	Head Mesenchyme	2	74	Snca, Pax6	http://discovery.lifemapsc.com/in-vivo-development/head-mesenchyme/frontonasal-process
0.448477	BIDiffExpSet	Human Pulmonary Microvascular Endothelial Cells (HPMEC)	In vitro	PostNatal	Lung, Endothelium	3	99	CSTA, ESAM, SPRR2D	http://discovery.lifemapsc.com/gene-expression-signals/high-throughput/large-scale-dataset-cultured-cell-collection/human-pulmonary-microvascular-endothelial-cells-hpmec
0.443326	PDCell	Definitive endoderm-like cells	In vitro	Prenatal-PostNatal	Endoderm	3	101	ENC1, KCNG1, PCDH10	http://discovery.lifemapsc.com/stem-cell-differentiation/protocols/endoderm-differentiation-generation-of-mesendoderm-and-definitive-endoderm-cells?TCCellID=64df24b5-229f-4e52-8e15-c05f079a7e22
0.44274	PDCell	Trophoblast-like cells	In vitro	Prenatal-PostNatal	Trophoblast	3	104	COL1A2, LIPG, COL6A3	http://discovery.lifemapsc.com/stem-cell-differentiation/protocols/early-embryonic-tissues-trophoblast-differentiation-generation-of-trophoblast-cells-from-human-embryonic-stem-cells?TCCellID=74481215-0f2a-4414-bb48-8123d06d9540
0.439912	AnatCompartment	Deep Cerebellar Nucleus	In vivo	Prenatal-PostNatal	Brain	2	39	Dlx2, Nefh	http://discovery.lifemapsc.com/in-vivo-development/brain/deep-cerebellar-nucleus
0.439666	Cell	Stellate Reticulum Cells	In vivo	Prenatal-PostNatal	Tooth	2	83	Fn1, Dlx2	http://discovery.lifemapsc.com/in-vivo-development/tooth/dental-core/stellate-reticulum-cells
0.439612	PDCell	Primitive streak-like cells	In vitro	Prenatal	Primitive Streak	3	101	S1PR3, KCNG1, PCDH10	http://discovery.lifemapsc.com/stem-cell-differentiation/protocols/endoderm-differentiation-generation-of-mesendoderm-and-definitive-endoderm-cells?TCCellID=a85f78c9-0c19-4dbd-a8da-edc3df2bc09a
0.434236	Cell	Outer Enamel Epithelial Cells	In vivo	Prenatal-PostNatal	Tooth, Epithelial Cells	2	89	Dlx2, Col1a1	http://discovery.lifemapsc.com/in-vivo-development/tooth/dental-enamel/outer-enamel-epithelial-cells
0.433034	TCCell	PureStem™ 7PEND24, NCr-fac & Meso-prx Progenitor	In vitro	Prenatal	Neural Crest, Paraxial Mesoderm	3	106	APOE, COL6A3, RNF144A	http://discovery.lifemapsc.com/stem-cell-differentiation/in-vitro-cells/purestem-7pend24-ncr-fac-meso-prx-progenitor
0.431885	BIDiffExpSet	Ventral Horn	In vivo	PostNatal	Spinal Cord	11	835	Pax6, Fn1, Ptprc, Vim, Dlx2, Lhx3, Fev, Hey2, Nefh, Col1a1, Nrgn	http://discovery.lifemapsc.com/gene-expression-signals/high-throughput/large-scale-dataset-gensat/ventral-horn
0.429685	BIDiffExpSet	Peripheral Blood Pan-T Cells	In vitro	PostNatal	Blood	3	100	PTPRC, HCLS1, CD69	http://discovery.lifemapsc.com/gene-expression-signals/high-throughput/large-scale-dataset-cultured-cell-collection/peripheral-blood-pan-t-cells
0.428296	TCCell	Bone marrow-derived hematopoietic stem cells	In vitro	PostNatal	Blood	2	52	CSTA, PRSS21	http://discovery.lifemapsc.com/stem-cell-differentiation/in-vitro-cells/blood-homo-sapiens-bone-marrow-derived-hematopoietic-stem-cells-lonza
0.422402	Cell	Cushion Mesenchymal Cells	In vivo	Prenatal	Heart, Endocardium	2	102	Enc1, 1110032F04Rik	http://discovery.lifemapsc.com/in-vivo-development/heart/endocardium/cushion-mesenchymal-cells
0.42083	PDCell	Definitive endoderm-like cells	In vitro	Prenatal	Uncategorized	2	106	PAX6, RNASE1	http://discovery.lifemapsc.com/stem-cell-differentiation/protocols/endoderm-differentiation-generation-and-expansion-of-endodermal-progenitor-cells?TCCellID=09ec282f-2028-4b9f-b379-293d04de425b
0.420557	Cell	Mature Mesothelial Cells	In vivo	PostNatal	Liver	2	100	Nupr1, Samsn1	http://discovery.lifemapsc.com/in-vivo-development/liver/liver-lobule/mature-mesothelial-cells
0.41859	AnatCompartment	Outflow Tract	In vivo	Prenatal	Heart	2	113	Esam, L1cam	http://discovery.lifemapsc.com/in-vivo-development/heart/outflow-tract
0.417544	Cell	Primordial Germ Cell Precursors	In vivo	Prenatal	Epiblast, Gonad, Germ Cells	2	110	Fn1, Marcks	http://discovery.lifemapsc.com/in-vivo-development/epiblast/epiblast/primordial-germ-cell-precursors
0.417027	TCCell	Bone marrow-derived hematopoietic stem cells (family)	In vitro	PostNatal	Blood	2	56	CSTA, PRSS21	http://discovery.lifemapsc.com/stem-cell-differentiation/in-vitro-cells/blood-homo-sapiens-bone-marrow-derived-hematopoietic-stem-cells-family
0.412952	OrganSystem	Heart	In vivo	Prenatal-PostNatal	Heart	8	1090	SNCA, Vim, Enc1, Dlx2, CSTA, Cyfip2, Slc22a15, Prkag2	http://discovery.lifemapsc.com/in-vivo-development/heart
0.41147	PDCell	Induced hepatocyte-like cells	In vitro	Prenatal-PostNatal	Liver, Epithelial Cells	2	103	Acsm3, Muc4	http://discovery.lifemapsc.com/stem-cell-differentiation/in-vitro-cells/fibroblasts-mus-musculus-mouse-embryonic-fibroblasts-kyushu-university?TCCellID=5c6c4389-faba-4c52-892d-c38189db4d1c
0.411158	AnatCompartment	Mesencephalic Floor Plate	In vivo	Prenatal	Neural Tube	2	112	Ppfibp2, Elmo1	http://discovery.lifemapsc.com/in-vivo-development/neural-tube/mesencephalic-floor-plate
0.410772	Cell	Limb Muscle Progenitor Cells	In vivo	Prenatal	Limb, Skeletal Muscle	2	113	Fn1, Casz1	http://discovery.lifemapsc.com/in-vivo-development/limb/forelimb-myotome/limb-muscle-progenitor-cells
0.408802	PDCell	Alveolar type II cells	In vitro	Prenatal-PostNatal	Lung	2	102	RNASE1, NRGN	http://discovery.lifemapsc.com/stem-cell-differentiation/in-vitro-cells/epithelial-cells-lung-homo-sapiens-epithelial-cells-fetal-lung-childrens-hospital-of-philadelphia?TCCellID=e422ecb3-a0ee-41cb-84e7-5ca2359cdc11
0.405054	TCCell	Peripheral blood-derived endothelial progenitor cells (family)	In vitro	PostNatal	Endothelium	2	43	PTPRC, ANPEP	http://discovery.lifemapsc.com/stem-cell-differentiation/in-vitro-cells/endothelium-homo-sapiens-peripheral-blood-derived-endothelial-progenitor-cells-family
0.401762	AnatCompartment	Hindgut	In vivo	Prenatal	Gut Tube	3	191	Cd9, Lipg, Anpep	http://discovery.lifemapsc.com/in-vivo-development/gut-tube/hindgut
0.401342	PDCell	HyStem+BMP4-induced SK11 cells	In vitro	Prenatal-PostNatal	Bone, Cartilage	2	105	PPFIBP2, HEY2	http://discovery.lifemapsc.com/stem-cell-differentiation/in-vitro-cells/purestem-sk11-ncr-fac-meso-prx-progenitor?TCCellID=8bfdf408-a8fc-46f0-8db6-3372ecfbf224
0.400749	OrganSystem	Larynx	In vivo	Prenatal-PostNatal	Larynx	4	550	Vim, Enc1, PPFIBP2, SLC38A2	http://discovery.lifemapsc.com/in-vivo-development/larynx
0.400051	PDCell	Endothelial-like cells	In vitro	Prenatal-PostNatal	Endothelium	2	109	ACVRL1, C10orf54	http://discovery.lifemapsc.com/stem-cell-differentiation/protocols/endothelium-differentiation-derivation-and-purification-of-endothelial-precursor-cells-following-tgf-beta-inhibition?TCCellID=1d56ffc5-4325-43a8-8882-5638281a08aa
0.398976	AnatCompartment	Endochondral Facial Bones	In vivo	Prenatal	Bone	2	130	Sdc2, Kif5a	http://discovery.lifemapsc.com/in-vivo-development/bone/endochondral-facial-bones
0.398432	TCCell	Blimp1- mVenus and stella-ECFP genetically modified stem cells	In vitro	Prenatal	Inner Cell Mass	3	177	Sdc2, Cobl, Tmc7	http://discovery.lifemapsc.com/stem-cell-differentiation/in-vitro-cells/inner-cell-mass-mus-musculus-blimp1-mvenus-and-stella-ecfp-genetically-modified-stem-cells-rikken-kobe-institute
0.396588	TCCell	hIPS1	In vitro	Prenatal	Inner Cell Mass	2	109	SNCA, LIN28B	http://discovery.lifemapsc.com/stem-cell-differentiation/in-vitro-cells/inner-cell-mass-homo-sapiens-hips1-university-of-california-los-angeles
0.396298	BIDiffExpSet	Human Periodontal Ligament Fibroblasts (HPLF)	In vitro	PostNatal	Tendon &amp; Ligament, Fibroblasts	4	98	SNCA, COL6A2, RASGRP3, DIRAS3	http://discovery.lifemapsc.com/gene-expression-signals/high-throughput/large-scale-dataset-cultured-cell-collection/human-periodontal-ligament-fibroblasts-hplf
0.395932	Cell	Apical Ectodermal Ridge Cells	In vivo	Prenatal	Ectoderm, Limb	2	110	Dlx2, Sp6	http://discovery.lifemapsc.com/in-vivo-development/limb/limb-ectoderm/apical-ectodermal-ridge-cells
0.395923	BIDiffExpSet	Central Nervous System	In vivo	Prenatal	Nervous System	15	1691	Pax6, Sod3, Vim, Enc1, Dlx2, Lhx3, Fev, Hsd11b2, L1cam, Chrm4, Lipg, Adcy6, Apoe, Kif5a, Prkag2	http://discovery.lifemapsc.com/gene-expression-signals/high-throughput/large-scale-dataset-mgi/central-nervous-system
0.394877	Cell	Testicular Interstitial Cells	In vivo	Prenatal	Testis	2	169	Fn1, Enc1	http://discovery.lifemapsc.com/in-vivo-development/testis/testis-interstitium/testicular-interstitial-cells
0.39367	PDCell	HyStem+TGFbeta3+GDF5-induced 7SMOO32 cells	In vitro	Prenatal-PostNatal	Bone, Cartilage	2	107	CLEC11A, UNC5B	http://discovery.lifemapsc.com/stem-cell-differentiation/in-vitro-cells/purestem-7smoo32-ncr-fac-meso-progenitor?TCCellID=ae184170-fced-40a6-af40-be7695ed610f
0.393641	AnatCompartment	S-shaped Body	In vivo	Prenatal	Kidney	4	263	Col1a2, Vim, Efemp1, Gprc5c	http://discovery.lifemapsc.com/in-vivo-development/kidney/s-shaped-body
0.387385	Cell	XY Germ Cells	In vivo	Prenatal	Gonad, Testis, Germ Cells, Male Gametocytes	4	238	COL1A2, Fn1, RNASE1, Cecr2	http://discovery.lifemapsc.com/in-vivo-development/testis/testis-cord/xy-germ-cells
0.385775	Cell	Mononuclear Myocytes	In vivo	Prenatal	Skeletal Muscle	4	251	S1pr3, Apoe, Nefh, Nav2	http://discovery.lifemapsc.com/in-vivo-development/skeletal-muscle/hyoid-arch-muscles/mononuclear-myocytes
0.383607	Cell	Dental Placode Cells	In vivo	Prenatal	Tooth, Epithelial Cells	2	164	Dlx2, Sp6	http://discovery.lifemapsc.com/in-vivo-development/tooth/dental-placode/dental-placode-cells
0.383493	Cell	Mononuclear Myocytes	In vivo	Prenatal	Skeletal Muscle	4	252	S1pr3, Apoe, Nefh, Nav2	http://discovery.lifemapsc.com/in-vivo-development/skeletal-muscle/mandibular-arch-muscles/mononuclear-myocytes
0.381228	BIDiffExpSet	SMALL INTESTINE	In vivo	PostNatal	Intestine	4	78	SNCA, PAX6, TFRC, ZNF512	http://discovery.lifemapsc.com/gene-expression-signals/high-throughput/large-scale-dataset-tiger/small-intestine
0.380909	Cell	Duct Cells	In vivo	Prenatal-PostNatal	Pancreas, Epithelial Cells	2	146	Nr4a1, Rnase1	http://discovery.lifemapsc.com/in-vivo-development/pancreas/pancreatic-ducts/duct-cells
0.380909	AnatCompartment	Zeugopod Long Bone	In vivo	Prenatal-PostNatal	Bone	2	163	Kif5a, Col1a1	http://discovery.lifemapsc.com/in-vivo-development/bone/zeugopod-long-bone
0.379617	Cell	Ureteric Bud Cells	In vivo	Prenatal	Kidney	3	230	Col1a2, S1pr3, Col1a1	http://discovery.lifemapsc.com/in-vivo-development/kidney/ureteric-bud/ureteric-bud-cells
0.377584	Cell	Mature B-Cells	In vivo	Prenatal-PostNatal	Blood	3	219	Ptprc, RASGRP3, KCNG1	http://discovery.lifemapsc.com/in-vivo-development/blood/peripheral-blood/mature-b-cells
0.374346	AnatCompartment	Midgut	In vivo	Prenatal	Gut Tube	3	280	Cobl, Lipg, Anpep	http://discovery.lifemapsc.com/in-vivo-development/gut-tube/midgut
0.372039	BIDiffExpSet	Human Gingival Fibroblasts (HGF)	In vitro	PostNatal	Fibroblasts	3	98	SNCA, COL6A2, RASGRP3	http://discovery.lifemapsc.com/gene-expression-signals/high-throughput/large-scale-dataset-cultured-cell-collection/human-gingival-fibroblasts-hgf
0.370053	Cell	Primordial Germ Cells	In vivo	Prenatal	Gonad, Germ Cells	2	181	Pax6, Slc38a2	http://discovery.lifemapsc.com/in-vivo-development/gonad/primitive-gonad/primordial-germ-cells
0.366667	PDCell	Chondrogenic medium-induced embryoid bodies	In vitro	Prenatal	Uncategorized	2	3	COL1A2, COL1A1	http://discovery.lifemapsc.com/stem-cell-differentiation/protocols/cartilage-differentiation-generation-of-fibrocartilage-like-constructs?TCCellID=db50c5ba-9980-480d-b02f-68bd53563946
0.366667	AnatCompartment	Ectoderm	In vivo	Prenatal	Ectoderm	2	22	Nav2, Arhgef16	http://discovery.lifemapsc.com/in-vivo-development/ectoderm/ectoderm
0.366667	Cell	Umbilical vein endothelial cells	In vivo	Prenatal	Umbilical Cord, Endothelium	2	20	S1PR3, BEX2	http://discovery.lifemapsc.com/in-vivo-development/umbilical-cord/umbilical-veins/umbilical-vein-endothelial-cells
0.366667	PDCell	Mesenchymal and epithelial cell mixture	In vitro	Prenatal	Uncategorized	2	6	FN1, VIM	http://discovery.lifemapsc.com/stem-cell-differentiation/protocols/heart-myocardium-differentiation-extracellular-matrix-promotes-highly-efficient-cardiac-differentiation-of-stem-cells?TCCellID=2387b7a6-5c88-429c-a4a4-f198cc0373df
0.366667	PDCell	Chondrogenic embryoid body constructs	In vitro	Prenatal	Uncategorized	2	3	COL1A2, COL1A1	http://discovery.lifemapsc.com/stem-cell-differentiation/protocols/cartilage-differentiation-generation-of-fibrocartilage-like-constructs?TCCellID=2fec8abe-8e1e-43ff-9a6d-27437aaac49c
0.365378	Cell	Cumulus Cells	In vivo	PostNatal	Ovary	2	225	LIPG, Vsir	http://discovery.lifemapsc.com/in-vivo-development/ovary/antral-follicle/cumulus-cells
0.363503	PDCell	Mesenchyme-like progenitor cells	In vitro	Prenatal	Uncategorized	2	17	FN1, VIM	http://discovery.lifemapsc.com/stem-cell-differentiation/protocols/smooth-muscle-differentiation-vascular-smooth-muscle-generation-via-mesenchymal-intermediates?TCCellID=a732e708-66b6-4835-8072-dad68e0aff94
0.362762	Cell	Pericytes	In vivo	Prenatal	Lateral Plate Mesoderm, Pericytes	2	21	Vim, Anpep	http://discovery.lifemapsc.com/in-vivo-development/lateral-plate-mesoderm/splanchnic-mesoderm/pericytes
0.36175	AnatCompartment	Rib	In vivo	Prenatal-PostNatal	Bone	2	229	Sdc2, Kif5a	http://discovery.lifemapsc.com/in-vivo-development/bone/rib
0.359906	BIDiffExpSet	Uterus Corpus	In vivo	PostNatal	Uterus	4	98	COL1A2, COL6A2, COL6A3, COL1A1	http://discovery.lifemapsc.com/gene-expression-signals/high-throughput/large-scale-dataset-gnf-biogps/uterus-corpus
0.35769	Cell	Primordial Germ Cells	In vivo	Prenatal	Gonad, Placenta, Germ Cells	2	234	Fermt2, Vsir	http://discovery.lifemapsc.com/in-vivo-development/placenta/allantois/primordial-germ-cells
0.354884	AnatCompartment	Interscapular Brown Adipose Depot	In vivo	Prenatal-PostNatal	Adipose	2	251	Nr4a1, Acsm3	http://discovery.lifemapsc.com/in-vivo-development/adipose/interscapular-brown-adipose-depot
0.352217	Cell	Mature Choroid Plexus Cells	In vivo	Prenatal-PostNatal	Brain, Brain Barriers, Choroid Plexus, Epithelial Cells	2	166	Sod3, Esam	http://discovery.lifemapsc.com/in-vivo-development/brain/choroid-plexus/mature-choroid-plexus-cells
0.347849	Cell	Atrioventricular Canal Cells	In vivo	Prenatal	Heart, Myocardium	2	281	Chst3, Lin28b	http://discovery.lifemapsc.com/in-vivo-development/heart/atrioventricular-canal/atrioventricular-canal-cells
0.347343	Cell	Proerythroblasts	In vivo	Prenatal-PostNatal	Blood	2	284	Snca, Clgn	http://discovery.lifemapsc.com/in-vivo-development/blood/hematopoietic-bone-marrow/proerythroblasts
0.345315	BIDiffExpSet	Breast Lobular Cells	In vivo	PostNatal	Breast	2	77	FAM172A, HKR1	http://discovery.lifemapsc.com/gene-expression-signals/high-throughput/large-scale-dataset-barcode-u133-plus-2-0/breast-lobular-cells
0.34127	BIDiffExpSet	Pituitary Gland	In vivo	PostNatal	Endocrine System	2	66	Hspa13, Lhx3	http://discovery.lifemapsc.com/gene-expression-signals/high-throughput/large-scale-dataset-barcode-430-2-0/pituitary-gland
0.339821	Cell	Stromal Cells	In vivo	PostNatal	Adipose	2	30	CD9, ANPEP	http://discovery.lifemapsc.com/in-vivo-development/adipose/subcutaneous-white-adipose/stromal-cells
0.338453	Cell	Arterial Endothelial Cells	In vivo	Prenatal	Lateral Plate Mesoderm, Endothelium	3	18	Dll4, Hey2, UNC5B	http://discovery.lifemapsc.com/in-vivo-development/lateral-plate-mesoderm/paired-dorsal-aorta/arterial-endothelial-cells
0.333333	Cell	Bergmann Glia Precursor Cells	In vivo	Prenatal-PostNatal	Neural Tube, Astrocytes	1	6	Vim	http://discovery.lifemapsc.com/in-vivo-development/neural-tube/cerebellar-ventricular-zone/bergmann-glia-precursor-cells
0.333333	TCCell	Umbilical cord blood-derived endothelial progenitor cells	In vitro	Prenatal	Umbilical Cord, Endothelium	1	3	PTPRC	http://discovery.lifemapsc.com/stem-cell-differentiation/in-vitro-cells/endothelium-umbilical-cord-homo-sapiens-umbilical-cord-blood-derived-endothelial-progenitor-cells-national-cancer-center-research-institute-tokyo
0.333333	PDCell	Neuroepithelial progenitor cells	In vitro	Prenatal	Uncategorized	1	3	PAX6	http://discovery.lifemapsc.com/stem-cell-differentiation/protocols/brain-motor-neurons-neural-ectoderm-oligodendrocytes-spinal-cord-differentiation-oligodendrocyte-and-motor-neuron-differentiation-from-embryonic-stem-cells?TCCellID=0a0d9ae2-85e0-481d-865e-15a8d0e5e002
0.333333	PDCell	Monocyte-like cells	In vitro	Prenatal	Blood	1	5	PTPRC	http://discovery.lifemapsc.com/stem-cell-differentiation/protocols/blood-differentiation-derivation-of-dendritic-cells?TCCellID=6afa5156-5d84-4f01-89e1-be7142620e65
0.333333	PDCell	CD45+ cells	In vitro	PostNatal	Uncategorized	1	1	PTPRC	http://discovery.lifemapsc.com/stem-cell-differentiation/in-vitro-cells/fibroblasts-homo-sapiens-adult-dermal-fibroblasts-mcmaster-university?TCCellID=7e330e3f-696e-41c4-a516-a724690abadb
0.333333	TCCell	Peripheral blood-derived endothelial progenitor cells	In vitro	PostNatal	Endothelium	1	3	PTPRC	http://discovery.lifemapsc.com/stem-cell-differentiation/in-vitro-cells/endothelium-homo-sapiens-peripheral-blood-derived-endothelial-progenitor-cells-huazhong-university-of-science-and-technology
0.333333	TCCell	Conjunctival fibroblasts	In vitro	PostNatal	Eye, Fibroblasts	1	2	VIM	http://discovery.lifemapsc.com/stem-cell-differentiation/in-vitro-cells/eye-fibroblasts-homo-sapiens-conjunctival-fibroblasts-yamaguchi-university-school-of-medicine
0.333333	PDCell	Dorsal forebrain-like neurons	In vitro	Prenatal-PostNatal	Brain, Neurons	1	8	PAX6	http://discovery.lifemapsc.com/stem-cell-differentiation/protocols/brain-dopaminergic-neurons-differentiation-generation-of-midbrain-dopaminergic-forebrain-and-hypothalamic-neural-progenitors?TCCellID=51cff50f-acd2-4f16-92d4-b6da084db21c
0.333333	Cell	Cementocytes	In vivo	PostNatal	Tooth	1	3	Col1a1	http://discovery.lifemapsc.com/in-vivo-development/tooth/cementum/cementocytes
0.333333	PDCell	Early-stage aggregates	In vitro	Prenatal	Uncategorized	1	3	PAX6	http://discovery.lifemapsc.com/stem-cell-differentiation/protocols/cornea-differentiation-generation-of-corneal-epithelial-cells-from-pluripotent-stem-cells-using-small-molecules?TCCellID=25b33015-2013-4697-92da-0d78827e6197
0.333333	PDCell	Activin-induced cells	In vitro	Prenatal	Ectoderm	1	6	PAX6	http://discovery.lifemapsc.com/stem-cell-differentiation/protocols/ectoderm-epidermis-differentiation-generation-of-keratinocytes-from-stem-cells-using-an-autogeneic-co-culture-system?TCCellID=45e1537f-e3c7-4c97-9ac0-61d2878b9092
0.333333	PDCell	Embryoid bodies	In vitro	Prenatal	Uncategorized	1	7	PAX6	http://discovery.lifemapsc.com/stem-cell-differentiation/protocols/dopaminergic-neurons-neural-ectoderm-differentiation-highly-efficient-and-large-scale-generation-of-functional-dopaminergic-neurons-from-stem-cells?TCCellID=d1d27447-4061-4e7e-a98a-a6f189bf9bb7
0.333333	AnatCompartment	Corneal Stroma	In vivo	Prenatal-PostNatal	Eye, Cornea	1	15	Col1a1	http://discovery.lifemapsc.com/in-vivo-development/eye/corneal-stroma
0.333333	AnatCompartment	Chorion Frondosum	In vivo	Prenatal-PostNatal	Placenta	1	5	Arhgef16	http://discovery.lifemapsc.com/in-vivo-development/placenta/chorion-frondosum
0.333333	PDCell	Expanded PAX7 cells	In vitro	Prenatal	Uncategorized	1	20	ANPEP	http://discovery.lifemapsc.com/stem-cell-differentiation/protocols/skeletal-muscle-differentiation-myogenic-progenitors-derivation-from-pluripotent-cells-by-pax7-expression?TCCellID=539a34b1-b6b0-4129-9d6f-2b83c9650040
0.333333	PDCell	Motoneuron-like cells	In vitro	Prenatal-PostNatal	Spinal Cord, Motor Neurons, Neurons	1	5	LHX3	http://discovery.lifemapsc.com/stem-cell-differentiation/protocols/motor-neurons-spinal-cord-differentiation-generation-of-motoneurons-from-stem-cell-by-co-culture-with-ms5-cells-and-a-defined-medium?TCCellID=e1ade04c-4d64-4a50-91fc-c77bdc4a7634
0.333333	PDCell	Expanded NGFR+ cells	In vitro	Prenatal	Uncategorized	1	6	PAX6	http://discovery.lifemapsc.com/stem-cell-differentiation/protocols/cornea-neural-crest-differentiation-generation-of-corneal-keratocytes-from-human-embryonic-stem-cells?TCCellID=9bca7e27-4b98-4403-a6e6-66ef8462d1b1
0.333333	TCCell	Adipose-derived stem cells	In vitro	PostNatal	Adipose	1	5	COL1A1	http://discovery.lifemapsc.com/stem-cell-differentiation/in-vitro-cells/adipose-homo-sapiens-adipose-derived-stem-cells-inst-investigaci-n-hospital-universitario-la-paz
0.333333	Cell	Basophil Progenitors	In vivo	Prenatal-PostNatal	Blood	1	2	Cebpa	http://discovery.lifemapsc.com/in-vivo-development/blood/hematopoietic-bone-marrow/basophil-progenitors
0.333333	AnatCompartment	Rathke’s Pouch	In vivo	Prenatal-PostNatal	Ectoderm	1	7	LHX3	http://discovery.lifemapsc.com/in-vivo-development/ectoderm/rathke-s-pouch
0.333333	PDCell	Embryoid bodies	In vitro	Prenatal	Uncategorized	1	2	PAX6	http://discovery.lifemapsc.com/stem-cell-differentiation/protocols/motor-neurons-spinal-cord-differentiation-generation-of-motor-neurons-using-a-human-gfp-reporter-cell-line?TCCellID=11c6d18d-e695-4f8e-8897-804d971d73cc
0.333333	Cell	Mesenchymal Cells	In vivo	Prenatal	Heart, Epicardium	1	9	Vim	http://discovery.lifemapsc.com/in-vivo-development/heart/epicardium/mesenchymal-cells
0.333333	PDCell	Blast colony cells	In vitro	Prenatal	Uncategorized	1	17	TFRC	http://discovery.lifemapsc.com/stem-cell-differentiation/protocols/blood-differentiation-generation-and-expansion-of-erythroid-cells?TCCellID=5554b949-46f9-4edd-9eaf-7396ea13feff
0.333333	PDCell	CD2314-induced embryoid bodies	In vitro	Prenatal	Uncategorized	1	18	Pax6	http://discovery.lifemapsc.com/stem-cell-differentiation/protocols/adipose-differentiation-generation-of-adipocytes-from-mouse-embryonic-stem-cells?TCCellID=866dfc47-6200-4ede-9f85-41d84c8f883e
0.333333	PDCell	Hematopoietic progenitor cells	In vitro	Prenatal	Uncategorized	1	2	PTPRC	http://discovery.lifemapsc.com/stem-cell-differentiation/protocols/blood-differentiation-derivation-of-hematopoietic-progenitors-and-natural-killer-cells?TCCellID=3f290fa7-5813-4979-9eab-3b3e8cca5142
0.333333	Cell	Cerebellar Radial Glia Cells	In vivo	Prenatal	Neural Tube, Astrocytes	1	4	Vim	http://discovery.lifemapsc.com/in-vivo-development/neural-tube/cerebellar-ventricular-zone/cerebellar-radial-glia-cells
0.333333	TCCell	HS360	In vitro	Prenatal	Inner Cell Mass	1	5	PAX6	http://discovery.lifemapsc.com/stem-cell-differentiation/in-vitro-cells/inner-cell-mass-homo-sapiens-hs360-european-human-embryonic-stem-cell-registry
0.333333	TCCell	Limbal epithelial stem cells	In vitro	PostNatal	Eye, Epithelial Cells	1	6	VIM	http://discovery.lifemapsc.com/stem-cell-differentiation/in-vitro-cells/epithelial-cells-eye-homo-sapiens-limbal-epithelial-stem-cells-centre-hospitalier-national-dophtalmologie
0.333333	AnatCompartment	Periocular Mesenchyme	In vivo	Prenatal	Eye	1	11	Col1a1	http://discovery.lifemapsc.com/in-vivo-development/eye/periocular-mesenchyme
0.333333	TCCell	Human mammary epithelial cells	In vitro	PostNatal	Breast, Epithelial Cells	1	8	FN1	http://discovery.lifemapsc.com/stem-cell-differentiation/in-vitro-cells/breast-epithelial-cells-homo-sapiens-human-mammary-epithelial-cells-northwestern-university-medical-school
0.333333	TCCell	Hepatic stellate cells	In vitro	PostNatal	Liver	1	11	COL1A1	http://discovery.lifemapsc.com/stem-cell-differentiation/in-vitro-cells/liver-homo-sapiens-hepatic-stellate-cells-mount-sinai-school-of-medicine
0.333333	Cell	Developing Peritubular Myoid Cells	In vivo	Prenatal	Gonad, Testis	1	7	Col1a1	http://discovery.lifemapsc.com/in-vivo-development/testis/testis-cord/developing-peritubular-myoid-cells
0.333333	PDCell	Virally-transduced fibroblasts	In vitro	Prenatal-PostNatal	Uncategorized	1	7	Lhx3	http://discovery.lifemapsc.com/stem-cell-differentiation/in-vitro-cells/fibroblasts-mus-musculus-hb9-gfp-mouse-embryonic-fibroblasts-harvard-university?TCCellID=6bc661a6-1573-41e3-9372-979ac6e7f9fe
0.333333	TCCell	Stem cells from human exfoliated deciduous teeth	In vitro	PostNatal	Tooth	1	8	VIM	http://discovery.lifemapsc.com/stem-cell-differentiation/in-vitro-cells/tooth-homo-sapiens-stem-cells-from-human-exfoliated-deciduous-teeth-capital-medical-university-school-of-stomatology
0.333333	PDCell	Neural rosettes	In vitro	Prenatal	Uncategorized	1	4	PAX6	http://discovery.lifemapsc.com/stem-cell-differentiation/protocols/neural-crest-neural-ectoderm-differentiation-derivation-of-neural-crest-cells-and-their-progeny-ms-5-feeder-cells-feeder-free?TCCellID=dd00366d-e06e-4eb1-b123-677ee139a339
0.332523	PDCell	Neural precursor spheres	In vitro	Prenatal	Uncategorized	1	23	PAX6	http://discovery.lifemapsc.com/stem-cell-differentiation/protocols/brain-oligodendrocytes-spinal-cord-differentiation-generation-of-ng2-oligodendrocyte-precursor-cells-from-stem-cells-in-a-defined-medium?TCCellID=c37e730f-16d3-453c-b850-0d0b4e9e3a23
0.330891	BIDiffExpSet	Tonsil ; Non-germinal Center Cells	In vivo	PostNatal	Tonsil	16	1643	COL1A2, PTPRC, SYK, VIM, BCLAF1, COBL, ARHGDIB, KCNG1, APOE, NAV2, CECR2, SP110, ARIH1, ACP5, CD69, PRKAG2	http://discovery.lifemapsc.com/gene-expression-signals/high-throughput/large-scale-dataset-human-protein-atlas-protein-expression-data/tonsil-non-germinal-center-cells
0.32808	BIDiffExpSet	Human Preadipocyte-visceral (HPA-v)	In vitro	PostNatal	Adipose	3	94	EFEMP1, NUPR1, APOE	http://discovery.lifemapsc.com/gene-expression-signals/high-throughput/large-scale-dataset-cultured-cell-collection/human-preadipocyte-visceral-hpa-v
0.327471	BIDiffExpSet	Human Umbilical Smooth Muscle (HUSM)	In vitro	PostNatal	Umbilical Cord, Smooth Muscle	3	99	PTGER1, DIRAS3, PCDH10	http://discovery.lifemapsc.com/gene-expression-signals/high-throughput/large-scale-dataset-cultured-cell-collection/human-umbilical-smooth-muscle-husm
0.327156	TCCell	Bone marrow-derived endothelial progenitor cells	In vitro	PostNatal	Endothelium	1	7	PTPRC	http://discovery.lifemapsc.com/stem-cell-differentiation/in-vitro-cells/endothelium-homo-sapiens-bone-marrow-derived-endothelial-progenitor-cells-university-of-milan
0.327156	TCCell	Bone marrow-derived endothelial progenitor cells (family)	In vitro	PostNatal	Endothelium	1	7	PTPRC	http://discovery.lifemapsc.com/stem-cell-differentiation/in-vitro-cells/endothelium-homo-sapiens-bone-marrow-derived-endothelial-progenitor-cells-family
0.326516	TCCell	Dental pulp stem cells	In vitro	PostNatal	Tooth	1	11	ANPEP	http://discovery.lifemapsc.com/stem-cell-differentiation/in-vitro-cells/tooth-homo-sapiens-dental-pulp-stem-cells-nagoya-university-school-of-medicine
0.326275	BIDiffExpSet	Human Choroid Plexus Fibroblasts (HCPF)	In vitro	PostNatal	Brain, Choroid Plexus, Fibroblasts	3	97	ARHGDIB, KCNG1, LIPG	http://discovery.lifemapsc.com/gene-expression-signals/high-throughput/large-scale-dataset-cultured-cell-collection/human-choroid-plexus-fibroblasts-hcpf
0.325604	BIDiffExpSet	Human Perineurial Cells (HPC)	In vitro	PostNatal	Peripheral Nervous System	3	98	KCNG1, COL6A3, COL1A1	http://discovery.lifemapsc.com/gene-expression-signals/high-throughput/large-scale-dataset-cultured-cell-collection/human-perineurial-cells-hpc
0.32485	BIDiffExpSet	Testis ; Cells in Seminiferous Ducts	In vivo	PostNatal	Testis	18	2117	COL1A2, COL6A2, SYK, VIM, BCLAF1, COBL, CD9, KCNG1, TP53I3, DIRAS3, NAV2, CECR2, CLGN, SP110, VCX3A, ARIH1, PRKAG2, PRSS21	http://discovery.lifemapsc.com/gene-expression-signals/high-throughput/large-scale-dataset-human-protein-atlas-protein-expression-data/testis-cells-in-seminiferous-ducts
0.324737	BIDiffExpSet	Tonsil ; Germinal Center Cells	In vivo	PostNatal	Tonsil	15	1557	COL6A2, PTPRC, SYK, VIM, CSTA, BCLAF1, COBL, KCNG1, APOE, NAV2, CECR2, SP110, ACP5, CD69, PRKAG2	http://discovery.lifemapsc.com/gene-expression-signals/high-throughput/large-scale-dataset-human-protein-atlas-protein-expression-data/tonsil-germinal-center-cells
0.321387	BIDiffExpSet	Breast Ductal Cells	In vivo	PostNatal	Breast	2	99	FAM172A, HKR1	http://discovery.lifemapsc.com/gene-expression-signals/high-throughput/large-scale-dataset-barcode-u133-plus-2-0/breast-ductal-cells
0.321387	BIDiffExpSet	Fetal Liver Stromal Cells	In vitro	Prenatal	Liver	2	99	SNCA, L1CAM	http://discovery.lifemapsc.com/gene-expression-signals/high-throughput/large-scale-dataset-cultured-cell-collection/fetal-liver-stromal-cells
0.320595	BIDiffExpSet	Human Mesenchymal Stem Cell-hepatic (HMSC-he)	In vitro	PostNatal	Liver, Mesenchymal Stem Cells	2	98	EFEMP1, NUPR1	http://discovery.lifemapsc.com/gene-expression-signals/high-throughput/large-scale-dataset-cultured-cell-collection/human-mesenchymal-stem-cell-hepatic-hmsc-he
0.319941	Cell	Leydig Cells	In vivo	Prenatal-PostNatal	Testis	13	2090	COL1A2, SNCA, COL6A2, VIM, BCLAF1, COBL, HSD11B2, CD9, KCNG1, APOE, CECR2, SP110, PRKAG2	http://discovery.lifemapsc.com/in-vivo-development/testis/testis-interstitium/leydig-cells
0.319308	Cell	Limb Muscle Progenitor Cells	In vivo	Prenatal	Limb, Skeletal Muscle	1	16	Fn1	http://discovery.lifemapsc.com/in-vivo-development/limb/hindlimb-myotome/limb-muscle-progenitor-cells
0.319308	TCCell	Fibroblasts (family)	In vitro	Prenatal-PostNatal	Fibroblasts	1	17	VIM	http://discovery.lifemapsc.com/stem-cell-differentiation/in-vitro-cells/fibroblasts-homo-sapiens-fibroblasts-family
0.318668	BIDiffExpSet	Salivary Gland	In vivo	PostNatal	Oral Cavity	2	109	TP53I11, MS4A3	http://discovery.lifemapsc.com/gene-expression-signals/high-throughput/large-scale-dataset-homer/salivary-gland
0.318198	BIDiffExpSet	Human Colonic Smooth Muscle Cells (HCoSMC)	In vitro	PostNatal	Colon, Smooth Muscle	2	96	SNCA, PTGER1	http://discovery.lifemapsc.com/gene-expression-signals/high-throughput/large-scale-dataset-cultured-cell-collection/human-colonic-smooth-muscle-cells-hcosmc
0.317362	BIDiffExpSet	Human Bladder Smooth Muscle Cells (HBdSMC)	In vitro	PostNatal	Lower Urinary Tract, Smooth Muscle	2	96	SNCA, PTGER1	http://discovery.lifemapsc.com/gene-expression-signals/high-throughput/large-scale-dataset-cultured-cell-collection/human-bladder-smooth-muscle-cells-hbdsmc
0.31654	BIDiffExpSet	Human Keratocyte (HK)	In vitro	PostNatal	Eye	2	96	RNF144A, ASIC1	http://discovery.lifemapsc.com/gene-expression-signals/high-throughput/large-scale-dataset-cultured-cell-collection/human-keratocyte-hk
0.3157	BIDiffExpSet	Lung ; Macrophages	In vivo	PostNatal	Lung, Blood	24	1827	COL1A2, COL6A2, SYK, VIM, EFEMP1, CSTA, MS4A3, TFPI, BCLAF1, COBL, ALPK1, HSD11B2, ARHGDIB, CD9, KCNG1, TP53I3, DIRAS3, NAV2, CECR2, SP110, ARIH1, ACP5, PRKAG2, PRSS21	http://discovery.lifemapsc.com/gene-expression-signals/high-throughput/large-scale-dataset-human-protein-atlas-protein-expression-data/lung-macrophages
0.315642	BIDiffExpSet	Human Astrocytes	In vitro	PostNatal	Astrocytes	2	97	PAX6, LIPG	http://discovery.lifemapsc.com/gene-expression-signals/high-throughput/large-scale-dataset-cultured-cell-collection/human-astrocytes
0.315465	PDCell	Chondrocyte-like cells	In vitro	Prenatal-PostNatal	Cartilage	1	6	COL1A1	http://discovery.lifemapsc.com/stem-cell-differentiation/protocols/bone-cartilage-differentiation-generation-of-cartilage-from-pluripotent-stem-cells-via-embryoid-bodies-formation?TCCellID=4330c31a-3856-4192-9394-ef200e9dc188
0.313891	AnatCompartment	Fourth Ventricle	In vivo	Prenatal-PostNatal	Brain	1	21	Lipg	http://discovery.lifemapsc.com/in-vivo-development/brain/fourth-ventricle
0.313213	BIDiffExpSet	Normal Human Articular Chondrocytes (NHAC)	In vitro	PostNatal	Cartilage	2	96	SOD3, EFEMP1	http://discovery.lifemapsc.com/gene-expression-signals/high-throughput/large-scale-dataset-cultured-cell-collection/normal-human-articular-chondrocytes-nhac
0.311795	BIDiffExpSet	Human Pulmonary Artery Smooth Muscle Cells (HPASMC)	In vitro	PostNatal	Lung, Smooth Muscle	2	97	ARHGDIB, PCDH10	http://discovery.lifemapsc.com/gene-expression-signals/high-throughput/large-scale-dataset-cultured-cell-collection/human-pulmonary-artery-smooth-muscle-cells-hpasmc
0.311748	BIDiffExpSet	Sperm	In vivo	PostNatal	Testis	3	849	DLX2, FOXO6, VCX3A	http://discovery.lifemapsc.com/gene-expression-signals/high-throughput/large-scale-dataset-barcode-u133-plus-2-0/sperm
0.310373	Cell	Motor Neurons	In vivo	Prenatal	Neural Tube, Spinal Cord, Motor Neurons, Neurons	1	5	Lhx3	http://discovery.lifemapsc.com/in-vivo-development/neural-tube/motor-neural-progenitor-domain/motor-neurons
0.309888	PDCell	Synthetic vascular smooth muscle-like cells	In vitro	Prenatal-PostNatal	Smooth Muscle	1	8	FN1	http://discovery.lifemapsc.com/stem-cell-differentiation/protocols/smooth-muscle-differentiation-derivation-of-contractile-vascular-smooth-muscle-cells-from-pluripotent-stem-cells?TCCellID=2419a5fc-9f6c-4d00-8214-17bb4c30f17f
0.309314	BIDiffExpSet	H1-GFP	In vitro	Prenatal	Inner Cell Mass	3	98	COBL, HEY2, LIN28B	http://discovery.lifemapsc.com/gene-expression-signals/high-throughput/large-scale-dataset-cultured-cell-collection/h1-gfp
0.309156	BIDiffExpSet	Coronary Artery Smooth Muscle Cells (CASMC)	In vitro	PostNatal	Heart, Smooth Muscle	2	99	SOD3, EFEMP1	http://discovery.lifemapsc.com/gene-expression-signals/high-throughput/large-scale-dataset-cultured-cell-collection/coronary-artery-smooth-muscle-cells-casmc
0.306729	BIDiffExpSet	Superior Cervical Ganglion	In vivo	PostNatal	Spinal Cord	2	99	NEFH, ZNF528	http://discovery.lifemapsc.com/gene-expression-signals/high-throughput/large-scale-dataset-gnf-biogps/superior-cervical-ganglion
0.30636	BIDiffExpSet	Human Renal Epithelial Cells (HREpiC)	In vitro	PostNatal	Kidney, Epithelial Cells	2	99	LIPG, CD69	http://discovery.lifemapsc.com/gene-expression-signals/high-throughput/large-scale-dataset-cultured-cell-collection/human-renal-epithelial-cells-hrepic
0.305693	Cell	Endochondral Osteocytes	In vivo	Prenatal	Bone	1	9	Fn1	http://discovery.lifemapsc.com/in-vivo-development/bone/endochondral-facial-bones/endochondral-osteocytes
0.305693	Cell	Endochondral Osteocytes	In vivo	Prenatal	Bone	1	9	Fn1	http://discovery.lifemapsc.com/in-vivo-development/bone/caudal-facial-endochondral-bones/endochondral-osteocytes
0.305416	BIDiffExpSet	Human Bronchial Epithelial Cells (HBEpiC)	In vitro	PostNatal	Lung, Epithelial Cells	2	100	CSTA, SPRR2D	http://discovery.lifemapsc.com/gene-expression-signals/high-throughput/large-scale-dataset-cultured-cell-collection/human-bronchial-epithelial-cells-hbepic
0.304845	BIDiffExpSet	Human Oral Keritinocytes (HOK)	In vitro	PostNatal	Oral Cavity, Skin	2	99	CSTA, SPRR2D	http://discovery.lifemapsc.com/gene-expression-signals/high-throughput/large-scale-dataset-cultured-cell-collection/human-oral-keritinocytes-hok
0.304801	Cell	Large Pre B-Cells	In vivo	Prenatal-PostNatal	Blood	1	20	Ptprc	http://discovery.lifemapsc.com/in-vivo-development/blood/hematopoietic-bone-marrow/large-pre-b-cells
0.304	BIDiffExpSet	Human EpiDermal Keratinocytes (HEK)	In vitro	PostNatal	Epidermis	2	98	CSTA, SPRR2D	http://discovery.lifemapsc.com/gene-expression-signals/high-throughput/large-scale-dataset-cultured-cell-collection/human-epidermal-keratinocytes-hek
0.302898	BIDiffExpSet	Human Corneal Epithelial Cells (HCEpiC)	In vitro	PostNatal	Eye, Epithelial Cells	2	99	CSTA, SPRR2D	http://discovery.lifemapsc.com/gene-expression-signals/high-throughput/large-scale-dataset-cultured-cell-collection/human-corneal-epithelial-cells-hcepic
0.302356	BIDiffExpSet	Human Pulmonary Alveolar Epithelial Cells (HPAEpiC)	In vitro	PostNatal	Lung, Epithelial Cells	2	98	RNASE1, ESAM	http://discovery.lifemapsc.com/gene-expression-signals/high-throughput/large-scale-dataset-cultured-cell-collection/human-pulmonary-alveolar-epithelial-cells-hpaepic
0.302088	BIDiffExpSet	Human EpiDermal Keratinocytes-adult (HEK-a)	In vitro	PostNatal	Epidermis	2	99	CSTA, CASZ1	http://discovery.lifemapsc.com/gene-expression-signals/high-throughput/large-scale-dataset-cultured-cell-collection/human-epidermal-keratinocytes-adult-hek-a
0.301369	Cell	Endochondral Osteocytes	In vivo	Prenatal	Bone	1	10	Fn1	http://discovery.lifemapsc.com/in-vivo-development/bone/rostral-endochondral-facial-bones/endochondral-osteocytes
0.300955	TCCell	Peripheral blood-derived endothelial progenitor cells	In vitro	PostNatal	Endothelium	1	10	ANPEP	http://discovery.lifemapsc.com/stem-cell-differentiation/in-vitro-cells/endothelium-homo-sapiens-peripheral-blood-derived-endothelial-progenitor-cells-weill-medical-college-of-cornell-university
0.300955	PDCell	Renal proximal tubular–like cells	In vitro	Prenatal-PostNatal	Kidney, Epithelial Cells	1	11	ANPEP	http://discovery.lifemapsc.com/stem-cell-differentiation/protocols/kidney-differentiation-generation-of-renal-proximal-tubular-cells-from-human-embryonic-stem-cells?TCCellID=63e0c031-1dbd-483e-84eb-4fde8507a5d8
0.299424	BIDiffExpSet	Skin 1 ; Fibroblasts	In vivo	PostNatal	Skin, Fibroblasts	17	1233	COL1A2, COL6A2, FN1, SYK, VIM, EFEMP1, MS4A3, NNMT, TFPI, BCLAF1, COBL, CD9, APOE, CECR2, SP110, ARIH1, PRKAG2	http://discovery.lifemapsc.com/gene-expression-signals/high-throughput/large-scale-dataset-human-protein-atlas-protein-expression-data/skin-1-fibroblasts
0.299403	TCCell	Fetal liver cells	In vitro	Prenatal	Liver	2	23	PTPRC, VIM	http://discovery.lifemapsc.com/stem-cell-differentiation/in-vitro-cells/liver-homo-sapiens-fetal-liver-cells-university-of-pittsburgh
0.29736	PDCell	Smooth muscle-like cells	In vitro	Prenatal	Smooth Muscle	1	6	FN1	http://discovery.lifemapsc.com/stem-cell-differentiation/protocols/smooth-muscle-differentiation-derivation-of-contractile-vascular-smooth-muscle-cells-from-pluripotent-stem-cells?TCCellID=bca11562-e1d1-4807-a153-6ac3a3563cc5
0.297134	PDCell	Mesenchymal stem cells	In vitro	Prenatal	Mesenchymal Stem Cells	2	16	FN1, VIM	http://discovery.lifemapsc.com/stem-cell-differentiation/protocols/smooth-muscle-differentiation-vascular-smooth-muscle-generation-via-mesenchymal-intermediates?TCCellID=db6af5ec-8350-4acb-acdf-94c7a05a740e
0.294135	BIDiffExpSet	Cord Blood Pan-T Cells	In vitro	PostNatal	Umbilical Cord, Blood	2	97	CYFIP2, CD69	http://discovery.lifemapsc.com/gene-expression-signals/high-throughput/large-scale-dataset-cultured-cell-collection/cord-blood-pan-t-cells
0.293989	Cell	Smooth Muscle Cells	In vivo	Prenatal	Head Mesenchyme, Smooth Muscle	1	21	PAX6	http://discovery.lifemapsc.com/in-vivo-development/head-mesenchyme/prechordal-mesenchyme/smooth-muscle-cells
0.292911	AnatCompartment	Prosencephalon	In vivo	Prenatal	Neural Tube	1	25	Arhgef16	http://discovery.lifemapsc.com/in-vivo-development/neural-tube/prosencephalon
0.289803	Cell	Intramembrenous Osteocytes	In vivo	Prenatal-PostNatal	Bone	1	9	Fn1	http://discovery.lifemapsc.com/in-vivo-development/bone/membranous-facial-bones/intramembrenous-osteocytes
0.289137	Cell	Fetal Hepatocytes	In vivo	Prenatal	Liver	1	14	Cebpa	http://discovery.lifemapsc.com/in-vivo-development/liver/liver-lobule/fetal-hepatocytes
0.286984	BIDiffExpSet	Reproductive System	In vivo	Prenatal	Reproductive System	10	872	Vim, Enc1, Dlx2, Lhx3, Setd7, Hsd11b2, Chrm4, Lipg, Adcy6, Kif5a	http://discovery.lifemapsc.com/gene-expression-signals/high-throughput/large-scale-dataset-mgi/reproductive-system
0.286504	BIDiffExpSet	Cord Blood Natural Killer Cells (CD56+)	In vitro	PostNatal	Umbilical Cord, Blood	2	99	CASZ1, CD69	http://discovery.lifemapsc.com/gene-expression-signals/high-throughput/large-scale-dataset-cultured-cell-collection/cord-blood-natural-killer-cells-cd56
0.286038	BIDiffExpSet	Peripheral Blood Monocytes (PB CD14+)	In vitro	PostNatal	Blood	2	100	SYK, HCLS1	http://discovery.lifemapsc.com/gene-expression-signals/high-throughput/large-scale-dataset-cultured-cell-collection/peripheral-blood-monocytes-pb-cd14
0.284268	BIDiffExpSet	Bone Marrow CD33+ Cells	In vitro	PostNatal	Blood	2	100	SYK, HCLS1	http://discovery.lifemapsc.com/gene-expression-signals/high-throughput/large-scale-dataset-cultured-cell-collection/bone-marrow-cd33-cells
0.283801	PDCell	Corneal epithelial cells	In vitro	Prenatal-PostNatal	Eye, Cornea	1	13	PAX6	http://discovery.lifemapsc.com/stem-cell-differentiation/protocols/cornea-differentiation-generation-of-corneal-epithelial-cells-from-pluripotent-stem-cells-using-small-molecules?TCCellID=b21f59b5-6969-4c32-b8ce-e33d55864523
0.283503	Cell	Intramembrenous Osteocytes	In vivo	Prenatal-PostNatal	Bone	1	13	Fn1	http://discovery.lifemapsc.com/in-vivo-development/bone/rostral-skull-membranous-bones/intramembrenous-osteocytes
0.282915	Cell	Adventitial Reticular Cells	In vivo	Prenatal-PostNatal	Bone, Pericytes, Mesenchymal Stem Cells	1	13	ANPEP	http://discovery.lifemapsc.com/in-vivo-development/bone/bone-marrow/adventitial-reticular-cells
0.28181	BIDiffExpSet	Appendix ; Lymphoid Tissue	In vivo	PostNatal	Colon	11	1352	PTPRC, SYK, VIM, CSTA, PPFIBP2, BCLAF1, COBL, APOE, CECR2, CD69, PRKAG2	http://discovery.lifemapsc.com/gene-expression-signals/high-throughput/large-scale-dataset-human-protein-atlas-protein-expression-data/appendix-lymphoid-tissue
0.279795	PDCell	N2/LSB induced-cells	In vitro	Prenatal	Brain	1	23	PAX6	http://discovery.lifemapsc.com/stem-cell-differentiation/protocols/brain-dopaminergic-neurons-differentiation-generation-of-midbrain-dopaminergic-forebrain-and-hypothalamic-neural-progenitors?TCCellID=a44317f7-b542-4407-9ddb-9372d00a79be
0.279521	Cell	Foregut Endoderm Cells	In vivo	Prenatal	Gut Tube	1	24	Fn1	http://discovery.lifemapsc.com/in-vivo-development/gut-tube/foregut/foregut-endoderm-cells
0.277645	Cell	B-cell Progenitor Cells	In vivo	Prenatal-PostNatal	Blood	1	19	Ptprc	http://discovery.lifemapsc.com/in-vivo-development/blood/peripheral-blood/b-cell-progenitor-cells
0.277645	TCCell	Dental pulp stem cells	In vitro	PostNatal	Tooth	1	21	ANPEP	http://discovery.lifemapsc.com/stem-cell-differentiation/in-vitro-cells/tooth-homo-sapiens-dental-pulp-stem-cells-g-dannunzio-university
0.275839	Cell	Ventral Foregut Endoderm Cells	In vivo	Prenatal	Gut Tube, Epithelial Cells	1	30	Fn1	http://discovery.lifemapsc.com/in-vivo-development/gut-tube/ventral-foregut-endoderm/ventral-foregut-endoderm-cells
0.275116	BIDiffExpSet	Blood Vessel	In vivo	PostNatal	Endothelium	4	304	SNCA, PTPRC, PCDH10, SPRR2D	http://discovery.lifemapsc.com/gene-expression-signals/high-throughput/large-scale-dataset-homer/blood-vessel
0.272893	Cell	Endochondral Osteocytes	In vivo	Prenatal-PostNatal	Bone	1	13	Fn1	http://discovery.lifemapsc.com/in-vivo-development/bone/stylopod-periosteum/endochondral-osteocytes
0.272893	Cell	Endochondral Osteocytes	In vivo	Prenatal-PostNatal	Bone	1	13	Fn1	http://discovery.lifemapsc.com/in-vivo-development/bone/autopod-periosteum/endochondral-osteocytes
0.272893	Cell	Endochondral Osteocytes	In vivo	Prenatal-PostNatal	Bone	1	13	Fn1	http://discovery.lifemapsc.com/in-vivo-development/bone/zeugopod-periosteum/endochondral-osteocytes
0.270799	PDCell	Mature brain microvascular endothelial cells	In vitro	Prenatal-PostNatal	Brain, Endothelium, Blood Brain Barrier	1	20	TFRC	http://discovery.lifemapsc.com/stem-cell-differentiation/protocols/brain-brain-barriers-differentiation-derivation-of-blood-brain-barrier-endothelial-cells-from-human-pluripotent-stem-cells?TCCellID=5f575ed2-e52c-4e63-86f9-3aedc3b283c6
0.270799	PDCell	Dopaminergic-like neurons	In vitro	Prenatal-PostNatal	Brain, Dopaminergic Neurons, Neurons	1	14	PAX6	http://discovery.lifemapsc.com/stem-cell-differentiation/protocols/dopaminergic-neurons-neural-ectoderm-differentiation-highly-efficient-and-large-scale-generation-of-functional-dopaminergic-neurons-from-stem-cells?TCCellID=f3d1e9b8-2458-460e-9dcf-c3186b037d82
0.270346	Cell	Endocardial Cushion Cells	In vivo	Prenatal	Heart, Endocardium	1	19	Fn1	http://discovery.lifemapsc.com/in-vivo-development/heart/atrioventricular-endocardial-cushion/endocardial-cushion-cells
0.270346	Cell	Late Floor Plate Cells	In vivo	Prenatal	Neural Tube	1	30	Elmo1	http://discovery.lifemapsc.com/in-vivo-development/neural-tube/mesencephalic-floor-plate/late-floor-plate-cells
0.270122	TCCell	Dental pulp stem cells (family)	In vitro	PostNatal	Tooth	1	29	ANPEP	http://discovery.lifemapsc.com/stem-cell-differentiation/in-vitro-cells/tooth-homo-sapiens-dental-pulp-stem-cells-family
0.268578	PDCell	Natural killer-like cells	In vitro	Prenatal-PostNatal	Blood	1	12	PTPRC	http://discovery.lifemapsc.com/stem-cell-differentiation/protocols/blood-differentiation-derivation-of-hematopoietic-progenitors-and-natural-killer-cells?TCCellID=bc02dbec-8e29-4e37-a369-c81bf722bd3b
0.265076	Cell	Intervertebral Disc Nucleus Pulposus Cells	In vivo	Prenatal-PostNatal	Cartilage	3	89	Vim, Dll4, Cd164	http://discovery.lifemapsc.com/in-vivo-development/cartilage/nucleus-pulposus/intervertebral-disc-nucleus-pulposus-cells
0.263927	TCCell	Arterial smooth muscle cells	In vitro	PostNatal	Smooth Muscle	2	84	TFRC, VIM	http://discovery.lifemapsc.com/stem-cell-differentiation/in-vitro-cells/smooth-muscle-homo-sapiens-arterial-smooth-muscle-cells-institut-pasteur-de-lille
0.262518	BIDiffExpSet	Stomach 1 ; Glandular Cells	In vivo	PostNatal	Stomach	21	2323	COL1A2, COL6A2, SYK, CSTA, MS4A3, NNMT, PPFIBP2, BCLAF1, COBL, HSD11B2, CD9, KCNG1, TP53I3, DIRAS3, NAV2, CECR2, SP110, ARIH1, MUC4, PRKAG2, PRSS21	http://discovery.lifemapsc.com/gene-expression-signals/high-throughput/large-scale-dataset-human-protein-atlas-protein-expression-data/stomach-1-glandular-cells
0.262125	Cell	Surface Ectoderm Cells	In vivo	Prenatal	Ectoderm, Surface Ectoderm, Epidermis	1	40	Fn1	http://discovery.lifemapsc.com/in-vivo-development/surface-ectoderm/surface-ectoderm/surface-ectoderm-cells
0.261196	AnatCompartment	Nucleus Pulposus	In vivo	Prenatal-PostNatal	Cartilage	1	42	Cd164	http://discovery.lifemapsc.com/in-vivo-development/cartilage/nucleus-pulposus
0.260287	Cell	Bergmann Glia	In vivo	PostNatal	Brain, Astrocytes, Glial Cells	1	22	Vim	http://discovery.lifemapsc.com/in-vivo-development/brain/purkinje-cell-layer/bergmann-glia
0.259572	Cell	VA1 Fibrous Astrocyte Cells	In vivo	Prenatal-PostNatal	Spinal Cord, Astrocytes, Glial Cells	1	16	Pax6	http://discovery.lifemapsc.com/in-vivo-development/spinal-cord/spinal-cord-white-matter/va1-fibrous-astrocyte-cells
0.256232	BIDiffExpSet	Bronchus ; Respiratory Epithelial Cells	In vivo	PostNatal	Lung, Epithelial Cells	20	2181	COL1A2, SNCA, PAX6, TFPI, BCLAF1, COBL, ALPK1, CD9, KCNG1, APOE, TP53I3, DIRAS3, NAV2, CECR2, CLGN, SP110, ARIH1, MUC4, PRKAG2, PRSS21	http://discovery.lifemapsc.com/gene-expression-signals/high-throughput/large-scale-dataset-human-protein-atlas-protein-expression-data/bronchus-respiratory-epithelial-cells
0.255844	Cell	Angioblasts	In vivo	Prenatal	Lateral Plate Mesoderm, Endothelium	1	33	Dll4	http://discovery.lifemapsc.com/in-vivo-development/lateral-plate-mesoderm/embryonic-capillary-plexus/angioblasts
0.253941	Cell	Osteochondro Mesenchymal Cells	In vivo	Prenatal	Bone, Cartilage	1	46	Fn1	http://discovery.lifemapsc.com/in-vivo-development/bone/vertebrae/osteochondro-mesenchymal-cells
0.251366	BIDiffExpSet	Small Intestine ; Glandular Cells	In vivo	PostNatal	Intestine	20	2269	COL1A2, PAX6, SYK, NNMT, TFPI, PPFIBP2, BCLAF1, COBL, ALPK1, HSD11B2, CD9, KCNG1, TP53I3, NAV2, CECR2, ANPEP, SP110, ARIH1, MUC4, PRKAG2	http://discovery.lifemapsc.com/gene-expression-signals/high-throughput/large-scale-dataset-human-protein-atlas-protein-expression-data/small-intestine-glandular-cells
0.250945	BIDiffExpSet	Uterus 1 ; Glandular Cells	In vivo	PostNatal	Uterus	19	1867	COL1A2, COL6A2, SYK, VIM, NNMT, PPFIBP2, BCLAF1, COBL, HSD11B2, CD9, KCNG1, APOE, TP53I3, NAV2, CECR2, CLGN, SP110, ARIH1, PRKAG2	http://discovery.lifemapsc.com/gene-expression-signals/high-throughput/large-scale-dataset-human-protein-atlas-protein-expression-data/uterus-1-glandular-cells
0.250377	Cell	Cranial Neural Crest Cells	In vivo	Prenatal	Neural Crest, Head Mesenchyme	1	24	Dlx2	http://discovery.lifemapsc.com/in-vivo-development/head-mesenchyme/branchial-arch-2/cranial-neural-crest-cells
0.250314	Cell	Mesenchymal Condensate Cells	In vivo	Prenatal	Limb, Bone, Cartilage	2	56	Fn1, Col1a1	http://discovery.lifemapsc.com/in-vivo-development/limb/stylopod/mesenchymal-condensate-cells
0.245155	BIDiffExpSet	Nasopharynx ; Respiratory Epithelial Cells	In vivo	PostNatal	Nose, Epithelial Cells	19	2154	COL1A2, SNCA, PAX6, TFPI, BCLAF1, COBL, HSD11B2, CD9, KCNG1, TP53I3, DIRAS3, NAV2, CECR2, CLGN, SP110, ARIH1, MUC4, PRKAG2, PRSS21	http://discovery.lifemapsc.com/gene-expression-signals/high-throughput/large-scale-dataset-human-protein-atlas-protein-expression-data/nasopharynx-respiratory-epithelial-cells
0.244838	BIDiffExpSet	Appendix ; Glandular Cells	In vivo	PostNatal	Colon	19	2115	COL1A2, SYK, TFPI, PPFIBP2, BCLAF1, COBL, HSD11B2, CD9, KCNG1, APOE, TP53I3, DIRAS3, NAV2, CECR2, ANPEP, SP110, ARIH1, MUC4, PRKAG2	http://discovery.lifemapsc.com/gene-expression-signals/high-throughput/large-scale-dataset-human-protein-atlas-protein-expression-data/appendix-glandular-cells
0.244498	BIDiffExpSet	Integumental System	In vivo	Prenatal	Hair, Tooth, Skin	8	1038	Vim, Enc1, Dlx2, Lhx3, Lipg, Adcy6, Apoe, Acsm3	http://discovery.lifemapsc.com/gene-expression-signals/high-throughput/large-scale-dataset-mgi/integumental-system
0.244318	Cell	Diencephalic Neural Crest Cells	In vivo	Prenatal	Neural Crest, Head Mesenchyme	1	28	Dlx2	http://discovery.lifemapsc.com/in-vivo-development/head-mesenchyme/prechordal-mesenchyme/diencephalic-neural-crest-cells
0.242997	PDCell	Oligodendrocyte precursor cells	In vitro	Prenatal	Brain, Spinal Cord, Oligodendrocytes	1	26	PAX6	http://discovery.lifemapsc.com/stem-cell-differentiation/protocols/brain-oligodendrocytes-spinal-cord-differentiation-generation-of-ng2-oligodendrocyte-precursor-cells-from-stem-cells-in-a-defined-medium?TCCellID=a80ea146-29dc-4f2e-8401-eaba7aa1a640
0.242879	Cell	S-shaped Body Cells	In vivo	Prenatal	Kidney	1	67	Gprc5c	http://discovery.lifemapsc.com/in-vivo-development/kidney/s-shaped-body/s-shaped-body-cells
0.242179	Cell	Presegmented Somitic Mesenchyme Cells	In vivo	Prenatal	Somite, Paraxial Mesoderm	1	68	Fn1	http://discovery.lifemapsc.com/in-vivo-development/paraxial-mesoderm/presomitic-mesoderm/presegmented-somitic-mesenchyme-cells
0.242156	Cell	Early Ameloblasts	In vivo	Prenatal-PostNatal	Tooth, Epithelial Cells	2	69	Dlx2, Sp6	http://discovery.lifemapsc.com/in-vivo-development/tooth/dental-enamel/early-ameloblasts
0.24098	BIDiffExpSet	Rectum ; Glandular Cells	In vivo	PostNatal	Colon	19	2283	COL1A2, PAX6, SYK, TFPI, PPFIBP2, BCLAF1, COBL, HSD11B2, CD9, KCNG1, TP53I3, DIRAS3, NAV2, CECR2, CLGN, SP110, ARIH1, MUC4, PRKAG2	http://discovery.lifemapsc.com/gene-expression-signals/high-throughput/large-scale-dataset-human-protein-atlas-protein-expression-data/rectum-glandular-cells
0.240705	Cell	Definitive Endoderm Cells	In vivo	Prenatal	Endoderm	1	54	Sp6	http://discovery.lifemapsc.com/in-vivo-development/endoderm/definitive-endoderm/definitive-endoderm-cells
0.240356	OrganSystem	Fibroblasts	In vivo	Prenatal-PostNatal	Fibroblasts	2	143	CLEC11A, FERMT2	http://discovery.lifemapsc.com/in-vivo-development/fibroblasts
0.239393	AnatCompartment	Extraocular Muscles	In vivo	Prenatal-PostNatal	Skeletal Muscle	1	54	Cyfip2	http://discovery.lifemapsc.com/in-vivo-development/skeletal-muscle/extraocular-muscles
0.238348	BIDiffExpSet	Stomach 2 ; Glandular Cells	In vivo	PostNatal	Stomach	19	2274	COL1A2, PAX6, SYK, CSTA, MS4A3, PPFIBP2, BCLAF1, COBL, HSD11B2, KCNG1, TP53I3, DIRAS3, NAV2, CECR2, SP110, ARIH1, MUC4, PRKAG2, PRSS21	http://discovery.lifemapsc.com/gene-expression-signals/high-throughput/large-scale-dataset-human-protein-atlas-protein-expression-data/stomach-2-glandular-cells
0.238266	BIDiffExpSet	Prostate ; Glandular Cells	In vivo	PostNatal	Prostate	18	1800	COL1A2, CSTA, PPFIBP2, BCLAF1, COBL, HSD11B2, CD9, KCNG1, TP53I3, NEFH, NAV2, ANPEP, CLGN, SP110, ARIH1, ACP5, MUC4, PRKAG2	http://discovery.lifemapsc.com/gene-expression-signals/high-throughput/large-scale-dataset-human-protein-atlas-protein-expression-data/prostate-glandular-cells
0.237953	BIDiffExpSet	Skin 2 ; Epidermal Cells	In vivo	PostNatal	Skin, Epidermis	18	1752	COL1A2, SNCA, COL6A2, SYK, EFEMP1, CSTA, PPFIBP2, BCLAF1, COBL, CD9, KCNG1, NEFH, DIRAS3, NAV2, CECR2, SP110, ARIH1, PRKAG2	http://discovery.lifemapsc.com/gene-expression-signals/high-throughput/large-scale-dataset-human-protein-atlas-protein-expression-data/skin-2-epidermal-cells
0.237719	BIDiffExpSet	Soft Tissue 2 ; Fibroblasts	In vivo	PostNatal	Fibroblasts	12	979	COL1A2, COL6A2, FN1, SYK, VIM, EFEMP1, BCLAF1, COBL, CD9, CECR2, SP110, PRKAG2	http://discovery.lifemapsc.com/gene-expression-signals/high-throughput/large-scale-dataset-human-protein-atlas-protein-expression-data/soft-tissue-2-fibroblasts
0.237507	AnatCompartment	Umbilical Veins	In vivo	Prenatal	Umbilical Cord	1	63	ANPEP	http://discovery.lifemapsc.com/in-vivo-development/umbilical-cord/umbilical-veins
0.236799	AnatCompartment	Stylopod	In vivo	Prenatal	Limb	1	61	Col1a1	http://discovery.lifemapsc.com/in-vivo-development/limb/stylopod
0.236599	AnatCompartment	Umbilical Arteries	In vivo	Prenatal-PostNatal	Umbilical Cord	1	63	IFI6	http://discovery.lifemapsc.com/in-vivo-development/umbilical-cord/umbilical-arteries
0.236141	BIDiffExpSet	Kidney ; Cells in Tubules	In vivo	PostNatal	Kidney	19	2287	COL1A2, SYK, NNMT, BCLAF1, COBL, ALPK1, HSD11B2, SERPINC1, CD9, KCNG1, APOE, TP53I3, DIRAS3, NAV2, CECR2, ANPEP, SP110, ACP5, PRKAG2	http://discovery.lifemapsc.com/gene-expression-signals/high-throughput/large-scale-dataset-human-protein-atlas-protein-expression-data/kidney-cells-in-tubules
0.233908	Cell	Limbal Basal Epithelial Cells	In vivo	Prenatal-PostNatal	Eye, Cornea, Epithelial Cells	1	48	VIM	http://discovery.lifemapsc.com/in-vivo-development/eye/limbus-epithelium/limbal-basal-epithelial-cells
0.233606	BIDiffExpSet	Thyroid Gland ; Glandular Cells	In vivo	PostNatal	Thyroid	18	1996	COL1A2, SYK, VIM, PPFIBP2, BCLAF1, COBL, ALPK1, HSD11B2, CD9, KCNG1, APOE, TP53I3, DIRAS3, NAV2, CECR2, SP110, ARIH1, PRKAG2	http://discovery.lifemapsc.com/gene-expression-signals/high-throughput/large-scale-dataset-human-protein-atlas-protein-expression-data/thyroid-gland-glandular-cells
0.232893	Cell	Basal Cells	In vivo	Prenatal-PostNatal	Lung, Epithelial Cells	2	105	KCNG1, LIPG	http://discovery.lifemapsc.com/in-vivo-development/lung/respiratory-bronchioles/basal-cells
0.232352	BIDiffExpSet	Epididymis ; Glandular Cells	In vivo	PostNatal	Testis	18	2056	COL1A2, COL6A2, SYK, VIM, NNMT, PPFIBP2, BCLAF1, COBL, HSD11B2, CD9, KCNG1, TP53I3, DIRAS3, NAV2, CECR2, CLGN, ARIH1, PRKAG2	http://discovery.lifemapsc.com/gene-expression-signals/high-throughput/large-scale-dataset-human-protein-atlas-protein-expression-data/epididymis-glandular-cells
0.232013	AnatCompartment	Notochord	In vivo	Prenatal	Primitive Streak	1	66	Cd164	http://discovery.lifemapsc.com/in-vivo-development/primitive-streak/notochord
0.232013	Cell	Primary Enamel Knot Cells	In vivo	Prenatal	Tooth	1	69	Dlx2	http://discovery.lifemapsc.com/in-vivo-development/tooth/enamel-knot/primary-enamel-knot-cells
0.231584	BIDiffExpSet	Cervix, Uterine ; Glandular Cells	In vivo	PostNatal	Uterus	17	1586	COL1A2, SYK, VIM, NNMT, BCLAF1, COBL, HSD11B2, CD9, KCNG1, APOE, TP53I3, DIRAS3, NAV2, CECR2, ARIH1, MUC4, PRKAG2	http://discovery.lifemapsc.com/gene-expression-signals/high-throughput/large-scale-dataset-human-protein-atlas-protein-expression-data/cervix-uterine-glandular-cells
0.229085	PDCell	Vascular endothelial growth factor-induced cells	In vitro	Prenatal	Uncategorized	3	185	COL1A2, FN1, APOE	http://discovery.lifemapsc.com/stem-cell-differentiation/protocols/endothelium-differentiation-derivation-and-purification-of-endothelial-precursor-cells-following-tgf-beta-inhibition?TCCellID=47e623bd-4acd-4cd5-848c-0b4e8ee18772
0.228342	Cell	Mature Hepatocytes	In vivo	PostNatal	Liver	1	30	Cebpa	http://discovery.lifemapsc.com/in-vivo-development/liver/liver-lobule/mature-hepatocytes
0.228068	BIDiffExpSet	Colon ; Glandular Cells	In vivo	PostNatal	Colon	18	2269	COL1A2, SYK, TFPI, PPFIBP2, BCLAF1, COBL, HSD11B2, CD9, KCNG1, TP53I3, DIRAS3, NAV2, CECR2, ANPEP, SP110, ARIH1, MUC4, PRKAG2	http://discovery.lifemapsc.com/gene-expression-signals/high-throughput/large-scale-dataset-human-protein-atlas-protein-expression-data/colon-glandular-cells
0.227725	BIDiffExpSet	Esophagus ; Squamous Epithelial Cells	In vivo	PostNatal	Esophagus, Epithelial Cells	17	1768	COL1A2, SYK, CSTA, TFPI, PPFIBP2, BCLAF1, COBL, CD9, KCNG1, APOE, TP53I3, DIRAS3, NAV2, CECR2, ARIH1, MUC4, PRKAG2	http://discovery.lifemapsc.com/gene-expression-signals/high-throughput/large-scale-dataset-human-protein-atlas-protein-expression-data/esophagus-squamous-epithelial-cells
0.227577	AnatCompartment	Ureter	In vivo	Prenatal-PostNatal	Lower Urinary Tract	2	162	S1pr3, Hsd11b2	http://discovery.lifemapsc.com/in-vivo-development/lower-urinary-tract/ureter
0.227327	PDCell	Syncytiotrophoblast-like cells	In vitro	Prenatal-PostNatal	Placenta	1	57	CEBPA	http://discovery.lifemapsc.com/stem-cell-differentiation/protocols/early-embryonic-tissues-placenta-differentiation-generation-of-syncytiotrophoblast-cells-from-human-embryonic-stem-cells?TCCellID=97965f4e-72d9-47b5-aeb2-99ad55d2c7ef
0.227129	BIDiffExpSet	Soft Tissue 1 ; Peripheral Nerve	In vivo	PostNatal	Peripheral Nervous System	5	653	SNCA, CD9, ARIH1, PRKAG2, NRGN	http://discovery.lifemapsc.com/gene-expression-signals/high-throughput/large-scale-dataset-human-protein-atlas-protein-expression-data/soft-tissue-1-peripheral-nerve
0.226445	BIDiffExpSet	Placenta ; Trophoblastic Cells	In vivo	PostNatal	Placenta	18	2132	COL1A2, CSTA, NNMT, TFPI, PPFIBP2, BCLAF1, COBL, ALPK1, HSD11B2, KCNG1, APOE, DIRAS3, NAV2, CECR2, CLGN, SP110, ARIH1, PRKAG2	http://discovery.lifemapsc.com/gene-expression-signals/high-throughput/large-scale-dataset-human-protein-atlas-protein-expression-data/placenta-trophoblastic-cells
0.226192	TCCell	Epithelial cells (family)	In vitro	Prenatal-PostNatal	Epithelial Cells	1	39	FN1	http://discovery.lifemapsc.com/stem-cell-differentiation/in-vitro-cells/epithelial-cells-homo-sapiens-epithelial-cells-family
0.224923	Cell	Juxtaglomerular Cells	In vivo	Prenatal-PostNatal	Kidney, Smooth Muscle	2	109	Kcng1, Foxo6	http://discovery.lifemapsc.com/in-vivo-development/kidney/afferent-arteriole/juxtaglomerular-cells
0.22438	BIDiffExpSet	BH2 Dermal Fibroblasts	In vitro	PostNatal	Dermis, Fibroblasts	2	100	COL6A2, SOD3	http://discovery.lifemapsc.com/gene-expression-signals/high-throughput/large-scale-dataset-cultured-cell-collection/bh2-dermal-fibroblasts
0.223244	TCCell	ES03(HES-3)	In vitro	Prenatal	Inner Cell Mass	2	101	APOE, LIN28B	http://discovery.lifemapsc.com/stem-cell-differentiation/in-vitro-cells/inner-cell-mass-homo-sapiens-es03-hes-3-wicell-research-institute-inc
0.222794	AnatCompartment	Metencephalon	In vivo	Prenatal-PostNatal	Neural Tube	1	71	Elmo1	http://discovery.lifemapsc.com/in-vivo-development/neural-tube/metencephalon
0.22237	BIDiffExpSet	Soft Tissue 1 ; Fibroblasts	In vivo	PostNatal	Fibroblasts	11	1028	COL6A2, FN1, SYK, VIM, EFEMP1, BCLAF1, COBL, CD9, APOE, CECR2, PRKAG2	http://discovery.lifemapsc.com/gene-expression-signals/high-throughput/large-scale-dataset-human-protein-atlas-protein-expression-data/soft-tissue-1-fibroblasts
0.222222	BIDiffExpSet	Ganglia	In vivo	PostNatal	Peripheral Nervous System	1	16	NR4A1	http://discovery.lifemapsc.com/gene-expression-signals/high-throughput/large-scale-dataset-homer/ganglia
0.222222	BIDiffExpSet	Dorsal Funiculus	In vivo	PostNatal	Spinal Cord	1	6	Hey2	http://discovery.lifemapsc.com/gene-expression-signals/high-throughput/large-scale-dataset-gensat/dorsal-funiculus
0.222222	BIDiffExpSet	Urethra of Male/pelvic Urethra of Male/urothelium of Pelvic Urethra of Male	In vivo	Prenatal-PostNatal	Lower Urinary Tract	1	9	Cebpa	http://discovery.lifemapsc.com/gene-expression-signals/high-throughput/large-scale-dataset-gudmap/urethra-of-male/pelvic-urethra-of-male/urothelium-of-pelvic-urethra-of-male
0.222222	BIDiffExpSet	Branchial Arch Artery	In vivo	Prenatal	Endothelium	1	2	Esam	http://discovery.lifemapsc.com/gene-expression-signals/high-throughput/large-scale-dataset-mgi/branchial-arch-artery
0.221345	Cell	Mesencephalic Neural Crest Cells	In vivo	Prenatal	Neural Crest, Head Mesenchyme	1	57	Dlx2	http://discovery.lifemapsc.com/in-vivo-development/head-mesenchyme/prechordal-mesenchyme/mesencephalic-neural-crest-cells
0.218971	BIDiffExpSet	Nodose Nucleus	In vivo	PostNatal	Nervous System	1	30	GAL3ST1	http://discovery.lifemapsc.com/gene-expression-signals/high-throughput/large-scale-dataset-barcode-u133-plus-2-0/nodose-nucleus
0.218723	TCCell	C2a	In vitro	Prenatal	Inner Cell Mass	2	100	COBL, LIN28B	http://discovery.lifemapsc.com/stem-cell-differentiation/in-vitro-cells/inner-cell-mass-homo-sapiens-c2a-medical-college-of-wisconsin
0.218506	AnatCompartment	Pelvic Girdle	In vivo	Prenatal-PostNatal	Limb, Bone	1	79	Kif5a	http://discovery.lifemapsc.com/in-vivo-development/limb/pelvic-girdle
0.217568	Cell	Mature Horizontal Cells	In vivo	PostNatal	Eye, Horizontal, Retina, Neurons	2	142	Vim, Dlx2	http://discovery.lifemapsc.com/in-vivo-development/eye/inner-nuclear-layer/mature-horizontal-cells
0.217471	PDCell	Primordial germ cell-like cells	In vitro	Prenatal-PostNatal	Gonad, Germ Cells	2	117	Col1a2, Vsir	http://discovery.lifemapsc.com/stem-cell-differentiation/protocols/epiblast-germ-cells-reproductive-system-differentiation-reconstitution-of-the-mouse-germ-cell-from-pluripotent-stem-cells?TCCellID=a556265e-9ffd-45e2-b67f-e69f95f5567b
0.217439	PDCell	HyStem+BMP4-induced E15 cells	In vitro	Prenatal-PostNatal	Adipose, Bone, Cartilage	2	108	HEY2, APOE	http://discovery.lifemapsc.com/stem-cell-differentiation/in-vitro-cells/purestem-e15-meso-prx-latp-progenitor?TCCellID=4c5af57c-b34f-4331-a41d-9d24284a3ee6
0.216709	Cell	Bulge Stem Cells	In vivo	Prenatal-PostNatal	Hair	3	210	Col1a2, Col6a2, Enc1	http://discovery.lifemapsc.com/in-vivo-development/hair/bulge/bulge-stem-cells
0.216335	PDCell	Endoderm-like cells	In vitro	Prenatal	Endoderm	1	105	ITIH5	http://discovery.lifemapsc.com/stem-cell-differentiation/protocols/endoderm-liver-differentiation-generation-of-hepatocytes-from-human-pluripotent-stem-cells?TCCellID=35e536c6-a468-4dd0-9928-04be3c65e9f7
0.212298	Cell	Mature Cardiac Fibroblasts	In vivo	PostNatal	Heart, Epicardium, Fibroblasts	1	103	Col1a1	http://discovery.lifemapsc.com/in-vivo-development/heart/myocardium/mature-cardiac-fibroblasts
0.211864	AnatCompartment	Optic Nerve	In vivo	Prenatal-PostNatal	Eye	1	137	Anpep	http://discovery.lifemapsc.com/in-vivo-development/eye/optic-nerve
0.211248	AnatCompartment	Heart Tube	In vivo	Prenatal	Heart	1	100	Tfpi	http://discovery.lifemapsc.com/in-vivo-development/heart/heart-tube
0.211154	OrganSystem	Limb	In vivo	Prenatal-PostNatal	Limb	1	186	S1pr3	http://discovery.lifemapsc.com/in-vivo-development/limb
0.210563	BIDiffExpSet	Skeleton/cranium/viscerocranium/orbito-sphenoid	In vivo	Prenatal	Neural Crest, Bone, Cartilage	4	238	Sdc2, Nupr1, Cd164, Kif5a	http://discovery.lifemapsc.com/gene-expression-signals/high-throughput/large-scale-dataset-eurexpress/skeleton/cranium/viscerocranium/orbito-sphenoid
0.210552	PDCell	Vascular endothelial growth factor-induced embryoid bodies	In vitro	Prenatal	Uncategorized	1	102	SERPINC1	http://discovery.lifemapsc.com/stem-cell-differentiation/protocols/endothelium-differentiation-two-step-protocol-for-endothelial-differentiation-by-embryoid-body-formation-and-sorting?TCCellID=db05a9d8-2cd1-4bac-9a2b-817ac9ddfca2
0.209962	Cell	Mature Sertoli Cells	In vivo	PostNatal	Testis	1	100	Nnmt	http://discovery.lifemapsc.com/in-vivo-development/testis/seminiferous-tubules/mature-sertoli-cells
0.209383	BIDiffExpSet	Spleen ; Cells in Red Pulp	In vivo	PostNatal	Spleen	15	1253	SNCA, COL6A2, PTPRC, VIM, EFEMP1, CSTA, BCLAF1, COBL, HSD11B2, ARHGDIB, CD9, APOE, NAV2, SP110, PRKAG2	http://discovery.lifemapsc.com/gene-expression-signals/high-throughput/large-scale-dataset-human-protein-atlas-protein-expression-data/spleen-cells-in-red-pulp
0.208989	PDCell	Hepatocyte-like cells	In vitro	Prenatal-PostNatal	Liver	1	102	SERPINC1	http://discovery.lifemapsc.com/stem-cell-differentiation/protocols/liver-differentiation-generation-of-hepatocyte-like-cells-from-human-pluripotent-stem-cells?TCCellID=78353d46-86ae-446b-a524-38e925e2afd0
0.208463	BIDiffExpSet	Skin	In vivo	PostNatal	Skin	1	35	ASAP3	http://discovery.lifemapsc.com/gene-expression-signals/high-throughput/large-scale-dataset-barcode-u133-plus-2-0/skin
0.207784	Cell	Mesenchymal Condensate Cells	In vivo	Prenatal	Limb, Bone, Cartilage	3	284	Fn1, Cd9, Pcdh10	http://discovery.lifemapsc.com/in-vivo-development/limb/zeugopod/mesenchymal-condensate-cells
0.207627	PDCell	Neural rosettes	In vitro	Prenatal	Uncategorized	1	103	Pax6	http://discovery.lifemapsc.com/stem-cell-differentiation/protocols/brain-neural-ectoderm-oligodendrocytes-spinal-cord-differentiation-generation-of-oligodendrocytes-from-epiblast-stem-cells?TCCellID=4ec98b80-c04a-48a0-a970-78f0dd06d6d4
0.207586	Cell	Endocardial Tube Cells	In vivo	Prenatal	Heart, Endocardium	1	101	Enc1	http://discovery.lifemapsc.com/in-vivo-development/heart/endocardium/endocardial-tube-cells
0.207503	Cell	Perivenous Hepatocytes	In vivo	Prenatal-PostNatal	Liver	1	91	Fam107b	http://discovery.lifemapsc.com/in-vivo-development/liver/liver-lobule/perivenous-hepatocytes
0.206646	Cell	Periportal Hepatocytes	In vivo	Prenatal-PostNatal	Liver	1	98	Tfrc	http://discovery.lifemapsc.com/in-vivo-development/liver/liver-lobule/periportal-hepatocytes
0.206646	Cell	Adult Oligodendrocyte Precursor Cells	In vivo	PostNatal	Brain, Neural Tube, Oligodendrocytes	1	101	Hey2	http://discovery.lifemapsc.com/in-vivo-development/neural-tube/cortical-sub-ventricular-zone/adult-oligodendrocyte-precursor-cells
0.206445	AnatCompartment	Limb Bud	In vivo	Prenatal	Limb	1	132	S1pr3	http://discovery.lifemapsc.com/in-vivo-development/limb/limb-bud
0.206039	BIDiffExpSet	Pancreas ; Exocrine Glandular Cells	In vivo	PostNatal	Pancreas	16	1959	COL1A2, SYK, VIM, NNMT, PPFIBP2, BCLAF1, COBL, CD9, KCNG1, TP53I3, NAV2, CECR2, ANPEP, SP110, ARIH1, PRKAG2	http://discovery.lifemapsc.com/gene-expression-signals/high-throughput/large-scale-dataset-human-protein-atlas-protein-expression-data/pancreas-exocrine-glandular-cells
0.204927	Cell	Muscle Progenitor Cells	In vivo	Prenatal	Somite, Skeletal Muscle	1	112	Itih5	http://discovery.lifemapsc.com/in-vivo-development/somite/thoracic-ventrolateral-dermomyotome-lip/muscle-progenitor-cells
0.204783	BIDiffExpSet	Urinary Bladder ; Urothelial Cells	In vivo	PostNatal	Lower Urinary Tract	16	2196	COL1A2, SYK, CSTA, TFPI, PPFIBP2, BCLAF1, COBL, CD9, KCNG1, TP53I3, DIRAS3, NAV2, CECR2, SP110, ARIH1, PRKAG2	http://discovery.lifemapsc.com/gene-expression-signals/high-throughput/large-scale-dataset-human-protein-atlas-protein-expression-data/urinary-bladder-urothelial-cells
0.204603	BIDiffExpSet	Penis	In vivo	PostNatal	Reproductive System	1	44	ASAP3	http://discovery.lifemapsc.com/gene-expression-signals/high-throughput/large-scale-dataset-barcode-u133-plus-2-0/penis
0.204513	TCCell	PureStem™ 4D20.8, NCr-fac Progenitor	In vitro	Prenatal	Neural Crest	1	108	NUPR1	http://discovery.lifemapsc.com/stem-cell-differentiation/in-vitro-cells/purestem-4d20-8-ncr-fac-progenitor
0.204438	Cell	Ovarian Somatic Cells	In vivo	Prenatal	Ovary	1	111	Snca	http://discovery.lifemapsc.com/in-vivo-development/ovary/ovigerous-cord/ovarian-somatic-cells
0.203521	Cell	Intraembryonic Epiblast Cells	In vivo	Prenatal	Epiblast	1	147	Marcks	http://discovery.lifemapsc.com/in-vivo-development/epiblast/epiblast/intraembryonic-epiblast-cells
0.202725	BIDiffExpSet	Oral Mucosa ; Squamous Epithelial Cells	In vivo	PostNatal	Oral Cavity, Epithelial Cells	15	1671	COL1A2, SNCA, SYK, CSTA, BCLAF1, COBL, CD9, KCNG1, APOE, DIRAS3, NAV2, CECR2, SP110, ARIH1, PRKAG2	http://discovery.lifemapsc.com/gene-expression-signals/high-throughput/large-scale-dataset-human-protein-atlas-protein-expression-data/oral-mucosa-squamous-epithelial-cells
0.202009	Cell	Conventional Dendritic Cells I	In vivo	Prenatal-PostNatal	Spleen, Blood	1	101	Gprc5c	http://discovery.lifemapsc.com/in-vivo-development/spleen/spleen/conventional-dendritic-cells-i
0.201898	BIDiffExpSet	Gallbladder ; Glandular Cells	In vivo	PostNatal	Gall Bladder	16	2359	COL1A2, SYK, PPFIBP2, BCLAF1, COBL, HSD11B2, SERPINC1, KCNG1, TP53I3, DIRAS3, NAV2, CECR2, ANPEP, SP110, ARIH1, PRKAG2	http://discovery.lifemapsc.com/gene-expression-signals/high-throughput/large-scale-dataset-human-protein-atlas-protein-expression-data/gallbladder-glandular-cells
0.200933	Cell	Podocytes	In vivo	Prenatal-PostNatal	Kidney, Epithelial Cells	1	125	Nupr1	http://discovery.lifemapsc.com/in-vivo-development/kidney/podocyte-layer/podocytes
0.200545	BIDiffExpSet	Breast Stroma	In vivo	PostNatal	Breast	1	56	NR4A1	http://discovery.lifemapsc.com/gene-expression-signals/high-throughput/large-scale-dataset-barcode-u133-plus-2-0/breast-stroma
0.200508	PDCell	HyStem+TGFbeta3+GDF5-induced 7PEND24 cells	In vitro	Prenatal-PostNatal	Bone	1	102	COL6A3	http://discovery.lifemapsc.com/stem-cell-differentiation/in-vitro-cells/purestem-7pend24-ncr-fac-meso-prx-progenitor?TCCellID=ae02806d-2305-457b-8099-61e7b8cebb70
0.200005	BIDiffExpSet	Oral Region/gland/salivary Gland/submandibular Gland Primordium	In vivo	Prenatal	Gastrointestinal Tract	4	275	Cd9, Lipg, Slc38a2, Nav2	http://discovery.lifemapsc.com/gene-expression-signals/high-throughput/large-scale-dataset-eurexpress/oral-region/gland/salivary-gland/submandibular-gland-primordium
0.199866	TCCell	Induced pluripotent stem cell line 1	In vitro	Prenatal	Inner Cell Mass	1	102	LIN28B	http://discovery.lifemapsc.com/stem-cell-differentiation/in-vitro-cells/inner-cell-mass-homo-sapiens-induced-pluripotent-stem-cell-line-1-university-of-pennsylvania-school-of-medicine
0.199753	Cell	Pre-Sertoli Cells	In vivo	Prenatal-PostNatal	Testis	2	224	Vim, Elmo1	http://discovery.lifemapsc.com/in-vivo-development/testis/testis-cord/pre-sertoli-cells
0.199332	Cell	Adult Dopaminergic Neurons	In vivo	PostNatal	Brain, Dopaminergic Neurons, Neurons	1	83	Marcks	http://discovery.lifemapsc.com/in-vivo-development/brain/ventral-tegmental-area/adult-dopaminergic-neurons
0.198759	BIDiffExpSet	Vulva	In vivo	PostNatal	Reproductive System	1	39	ASAP3	http://discovery.lifemapsc.com/gene-expression-signals/high-throughput/large-scale-dataset-barcode-u133-plus-2-0/vulva
0.196716	BIDiffExpSet	Cervix, Uterine ; Squamous Epithelial Cells	In vivo	PostNatal	Uterus, Epithelial Cells	14	1362	COL1A2, SYK, VIM, CSTA, BCLAF1, COBL, CD9, KCNG1, TP53I3, DIRAS3, NAV2, CECR2, SP110, PRKAG2	http://discovery.lifemapsc.com/gene-expression-signals/high-throughput/large-scale-dataset-human-protein-atlas-protein-expression-data/cervix-uterine-squamous-epithelial-cells
0.196525	AnatCompartment	Loop of Henle	In vivo	Prenatal-PostNatal	Kidney	1	108	S1pr3	http://discovery.lifemapsc.com/in-vivo-development/kidney/loop-of-henle
0.195532	TCCell	hIPS2	In vitro	Prenatal	Inner Cell Mass	1	108	LIN28B	http://discovery.lifemapsc.com/stem-cell-differentiation/in-vitro-cells/inner-cell-mass-homo-sapiens-hips2-university-of-california-los-angeles
0.195344	Cell	Ureteric Bud Tip Cells	In vivo	Prenatal	Kidney	1	149	Fev	http://discovery.lifemapsc.com/in-vivo-development/kidney/ureteric-bud/ureteric-bud-tip-cells
0.194838	AnatCompartment	Renal Collecting Duct System	In vivo	Prenatal-PostNatal	Kidney	1	149	Efemp1	http://discovery.lifemapsc.com/in-vivo-development/kidney/renal-collecting-duct-system
0.194838	Cell	Primitive Heart Tube Cells	In vivo	Prenatal	Heart, Myocardium	1	118	Tfpi	http://discovery.lifemapsc.com/in-vivo-development/heart/primitive-heart-tube/primitive-heart-tube-cells
0.194827	BIDiffExpSet	Vagina ; Squamous Epithelial Cells	In vivo	PostNatal	Uterus, Epithelial Cells	14	1448	COL1A2, CSTA, BCLAF1, COBL, CD9, KCNG1, APOE, TP53I3, DIRAS3, NAV2, CECR2, SP110, ARIH1, PRKAG2	http://discovery.lifemapsc.com/gene-expression-signals/high-throughput/large-scale-dataset-human-protein-atlas-protein-expression-data/vagina-squamous-epithelial-cells
0.194608	AnatCompartment	Mesencephalic Ventricular Zone	In vivo	Prenatal	Neural Tube	2	272	Cd9, Lipg	http://discovery.lifemapsc.com/in-vivo-development/neural-tube/mesencephalic-ventricular-zone
0.194523	AnatCompartment	Epithelial Tubule	In vivo	Prenatal-PostNatal	Kidney	1	120	S1pr3	http://discovery.lifemapsc.com/in-vivo-development/kidney/epithelial-tubule
0.194085	BIDiffExpSet	Olfactory Epithelium	In vivo	Prenatal	Brain	5	137	Nr4a1, Vim, Enc1, Dlx2, Arhgdib	http://discovery.lifemapsc.com/gene-expression-signals/high-throughput/large-scale-dataset-gensat/olfactory-epithelium
0.193728	BIDiffExpSet	Adipose Tissue	In vivo	PostNatal	Adipose	1	52	ADCY6	http://discovery.lifemapsc.com/gene-expression-signals/high-throughput/large-scale-dataset-barcode-u133-plus-2-0/adipose-tissue
0.192982	BIDiffExpSet	Colon ; Endothelial Cells	In vivo	PostNatal	Colon, Endothelium	14	1445	COL1A2, COL6A2, FN1, VIM, MS4A3, TFPI, BCLAF1, COBL, ARHGDIB, CD9, APOE, CECR2, SP110, PRKAG2	http://discovery.lifemapsc.com/gene-expression-signals/high-throughput/large-scale-dataset-human-protein-atlas-protein-expression-data/colon-endothelial-cells
0.192518	TCCell	Line H1 (WA01)	In vitro	Prenatal	Inner Cell Mass	1	126	TDRG1	http://discovery.lifemapsc.com/stem-cell-differentiation/in-vitro-cells/inner-cell-mass-homo-sapiens-line-h1-wa01-wicell-research-institute-inc
0.191658	BIDiffExpSet	Skin 1 ; Keratinocytes	In vivo	PostNatal	Skin	14	1528	COL1A2, SYK, EFEMP1, CSTA, BCLAF1, COBL, CD9, KCNG1, APOE, DIRAS3, CECR2, SP110, ARIH1, PRKAG2	http://discovery.lifemapsc.com/gene-expression-signals/high-throughput/large-scale-dataset-human-protein-atlas-protein-expression-data/skin-1-keratinocytes
0.191338	AnatCompartment	Zeugopod Periosteum	In vivo	Prenatal-PostNatal	Bone	1	160	Rasgrp3	http://discovery.lifemapsc.com/in-vivo-development/bone/zeugopod-periosteum
0.191154	OrganSystem	Lymph	In vivo	Prenatal-PostNatal	Lymph	1	185	HCLS1	http://discovery.lifemapsc.com/in-vivo-development/lymph
0.19014	BIDiffExpSet	Stomach Cardiac	In vivo	PostNatal	Stomach	1	29	ADCY6	http://discovery.lifemapsc.com/gene-expression-signals/high-throughput/large-scale-dataset-barcode-u133-plus-2-0/stomach-cardiac
0.189707	BIDiffExpSet	Pharynx	In vivo	PostNatal	Gastrointestinal Tract	3	100	CSTA, MUC4, SPRR2D	http://discovery.lifemapsc.com/gene-expression-signals/high-throughput/large-scale-dataset-homer/pharynx
0.189622	Cell	Loop of Henle Cells	In vivo	Prenatal-PostNatal	Kidney, Epithelial Cells	1	124	S1pr3	http://discovery.lifemapsc.com/in-vivo-development/kidney/loop-of-henle/loop-of-henle-cells
0.189514	Cell	Limb Bud Mesenchyme Cells	In vivo	Prenatal	Mesoderm, Limb	1	122	Sp6	http://discovery.lifemapsc.com/in-vivo-development/limb/limb-bud/limb-bud-mesenchyme-cells
0.189407	AnatCompartment	Spinal Dorsal Columns	In vivo	Prenatal	Neural Tube	1	163	Unc5b	http://discovery.lifemapsc.com/in-vivo-development/neural-tube/spinal-dorsal-columns
0.188504	AnatCompartment	Zeugopod Epiphyseal End	In vivo	Prenatal-PostNatal	Bone	1	181	Itih5	http://discovery.lifemapsc.com/in-vivo-development/bone/zeugopod-epiphyseal-end
0.187022	BIDiffExpSet	Pituitary Gland	In vivo	PostNatal	Endocrine System	1	48	LHX3	http://discovery.lifemapsc.com/gene-expression-signals/high-throughput/large-scale-dataset-barcode-u133-plus-2-0/pituitary-gland
0.185469	BIDiffExpSet	Salivary Gland ; Glandular Cells	In vivo	PostNatal	Oral Cavity	14	1765	COL1A2, PPFIBP2, BCLAF1, COBL, HSD11B2, CD9, KCNG1, TP53I3, NEFH, NAV2, CECR2, SP110, ARIH1, PRKAG2	http://discovery.lifemapsc.com/gene-expression-signals/high-throughput/large-scale-dataset-human-protein-atlas-protein-expression-data/salivary-gland-glandular-cells
0.184635	OrganSystem	Dermis	In vivo	Prenatal-PostNatal	Dermis	1	207	Rasgrp3	http://discovery.lifemapsc.com/in-vivo-development/dermis
0.184213	BIDiffExpSet	Tonsil ; Squamous Epithelial Cells	In vivo	PostNatal	Tonsil, Epithelial Cells	14	1837	SYK, VIM, CSTA, TFPI, PPFIBP2, BCLAF1, COBL, KCNG1, APOE, NAV2, CECR2, SP110, MUC4, PRKAG2	http://discovery.lifemapsc.com/gene-expression-signals/high-throughput/large-scale-dataset-human-protein-atlas-protein-expression-data/tonsil-squamous-epithelial-cells
0.18368	BIDiffExpSet	Metanephros/renal Cortex	In vivo	Prenatal-PostNatal	Kidney	2	110	S1pr3, Gprc5c	http://discovery.lifemapsc.com/gene-expression-signals/high-throughput/large-scale-dataset-gudmap/metanephros/renal-cortex
0.182318	BIDiffExpSet	Telencephalon/olfactory Lobe/olfactory Cortex/marginal Layer	In vivo	Prenatal	Brain	2	85	Nxph4, Unc5b	http://discovery.lifemapsc.com/gene-expression-signals/high-throughput/large-scale-dataset-eurexpress/telencephalon/olfactory-lobe/olfactory-cortex/marginal-layer
0.182159	AnatCompartment	Membranous Facial Bones	In vivo	Prenatal-PostNatal	Bone	1	274	Anpep	http://discovery.lifemapsc.com/in-vivo-development/bone/membranous-facial-bones
0.181855	BIDiffExpSet	Heart/ventricle	In vivo	Prenatal	Heart	2	135	Gal3st1, L1cam	http://discovery.lifemapsc.com/gene-expression-signals/high-throughput/large-scale-dataset-eurexpress/heart/ventricle
0.180836	BIDiffExpSet	Human Schwann Cells (HSC)	In vitro	PostNatal	Peripheral Nervous System, Schwann Cells	4	172	COL1A2, COL6A2, KCNG1, COL6A3	http://discovery.lifemapsc.com/gene-expression-signals/high-throughput/large-scale-dataset-cultured-cell-collection/human-schwann-cells-hsc
0.180588	BIDiffExpSet	Colon ; Peripheral Nerve/ganglion	In vivo	PostNatal	Colon, Peripheral Nervous System	13	1414	COL6A2, VIM, BCLAF1, COBL, CD9, TP53I3, NEFH, DIRAS3, NAV2, CECR2, CLGN, ARIH1, PRKAG2	http://discovery.lifemapsc.com/gene-expression-signals/high-throughput/large-scale-dataset-human-protein-atlas-protein-expression-data/colon-peripheral-nerve/ganglion
0.179164	OrganSystem	Thymus	In vivo	Prenatal-PostNatal	Thymus	1	241	CD164	http://discovery.lifemapsc.com/in-vivo-development/thymus
0.179053	Cell	Mature Rod Cells	In vivo	PostNatal	Eye, Photoreceptors, Retina, Neurons	1	185	Nefh	http://discovery.lifemapsc.com/in-vivo-development/eye/outer-nuclear-layer/mature-rod-cells
0.176381	BIDiffExpSet	Human Tracheal Smooth Muscle Cells (HTSMC)	In vitro	PostNatal	Lung, Smooth Muscle	2	97	SNCA, APOE	http://discovery.lifemapsc.com/gene-expression-signals/high-throughput/large-scale-dataset-cultured-cell-collection/human-tracheal-smooth-muscle-cells-htsmc
0.175792	BIDiffExpSet	Appendix	In vivo	PostNatal	Colon	2	99	COL6A2, COL6A3	http://discovery.lifemapsc.com/gene-expression-signals/high-throughput/large-scale-dataset-gnf-biogps/appendix
0.174498	BIDiffExpSet	Normal Human Osteoblasts (NHOST)	In vitro	PostNatal	Bone	2	97	COL6A2, EFEMP1	http://discovery.lifemapsc.com/gene-expression-signals/high-throughput/large-scale-dataset-cultured-cell-collection/normal-human-osteoblasts-nhost
0.174024	Cell	Muscle Progenitor Cells	In vivo	Prenatal	Skeletal Muscle	1	273	Arhgef16	http://discovery.lifemapsc.com/in-vivo-development/skeletal-muscle/hyoid-arch-muscles/muscle-progenitor-cells
0.173215	BIDiffExpSet	Human Annulus Fibrosus Cells (HAFC)	In vitro	PostNatal	Cartilage	2	96	COL6A2, S1PR3	http://discovery.lifemapsc.com/gene-expression-signals/high-throughput/large-scale-dataset-cultured-cell-collection/human-annulus-fibrosus-cells-hafc
0.173036	Cell	Muscle Progenitor Cells	In vivo	Prenatal	Skeletal Muscle	1	280	Arhgef16	http://discovery.lifemapsc.com/in-vivo-development/skeletal-muscle/mandibular-arch-muscles/muscle-progenitor-cells
0.172689	BIDiffExpSet	Human Cerebellar Astrocytes	In vitro	PostNatal	Brain, Astrocytes	2	98	PAX6, KCNG1	http://discovery.lifemapsc.com/gene-expression-signals/high-throughput/large-scale-dataset-cultured-cell-collection/human-cerebellar-astrocytes
0.172689	BIDiffExpSet	Human Nucleus Pulposus Cells (HNPC)	In vitro	PostNatal	Cartilage	2	98	COL6A2, COL6A3	http://discovery.lifemapsc.com/gene-expression-signals/high-throughput/large-scale-dataset-cultured-cell-collection/human-nucleus-pulposus-cells-hnpc
0.172548	BIDiffExpSet	Human Preadipocyte-subcutaneous (HPA-s)	In vitro	PostNatal	Adipose	2	97	COL6A2, ANPEP	http://discovery.lifemapsc.com/gene-expression-signals/high-throughput/large-scale-dataset-cultured-cell-collection/human-preadipocyte-subcutaneous-hpa-s
0.172504	BIDiffExpSet	Uterus 2 ; Glandular Cells	In vivo	PostNatal	Uterus	13	1812	SYK, VIM, NNMT, BCLAF1, COBL, HSD11B2, KCNG1, TP53I3, NAV2, CECR2, CLGN, ARIH1, PRKAG2	http://discovery.lifemapsc.com/gene-expression-signals/high-throughput/large-scale-dataset-human-protein-atlas-protein-expression-data/uterus-2-glandular-cells
0.172128	BIDiffExpSet	Human Umbillical Artery Smooth Muscle Cells (HUASMC)	In vitro	PostNatal	Umbilical Cord, Smooth Muscle	2	97	NNMT, DIRAS3	http://discovery.lifemapsc.com/gene-expression-signals/high-throughput/large-scale-dataset-cultured-cell-collection/human-umbillical-artery-smooth-muscle-cells-huasmc
0.172128	BIDiffExpSet	Human Umbilical Vein Smooth Muscle Cells (HUVSMC)	In vitro	PostNatal	Umbilical Cord, Endothelium	2	99	ARHGDIB, DIRAS3	http://discovery.lifemapsc.com/gene-expression-signals/high-throughput/large-scale-dataset-cultured-cell-collection/human-umbilical-vein-smooth-muscle-cells-huvsmc
0.171924	BIDiffExpSet	Breast ; Glandular Cells	In vivo	PostNatal	Breast	13	1872	COL1A2, PPFIBP2, BCLAF1, COBL, ALPK1, KCNG1, APOE, TP53I3, DIRAS3, NAV2, CECR2, ARIH1, PRKAG2	http://discovery.lifemapsc.com/gene-expression-signals/high-throughput/large-scale-dataset-human-protein-atlas-protein-expression-data/breast-glandular-cells
0.171487	BIDiffExpSet	Human Ovarian Fibroblasts (HOF)	In vitro	PostNatal	Ovary, Fibroblasts	2	97	EFEMP1, DIRAS3	http://discovery.lifemapsc.com/gene-expression-signals/high-throughput/large-scale-dataset-cultured-cell-collection/human-ovarian-fibroblasts-hof
0.17046	BIDiffExpSet	Seminal Vesicle ; Glandular Cells	In vivo	PostNatal	Testis	13	1902	COL6A2, VIM, PPFIBP2, BCLAF1, COBL, CD9, KCNG1, TP53I3, NAV2, CECR2, SP110, ARIH1, PRKAG2	http://discovery.lifemapsc.com/gene-expression-signals/high-throughput/large-scale-dataset-human-protein-atlas-protein-expression-data/seminal-vesicle-glandular-cells
0.170337	BIDiffExpSet	Adrenal Cortex	In vivo	PostNatal	Adrenal Gland	2	100	NR4A1, APOE	http://discovery.lifemapsc.com/gene-expression-signals/high-throughput/large-scale-dataset-gnf-biogps/adrenal-cortex
0.164779	BIDiffExpSet	Adrenal Gland ; Glandular Cells	In vivo	PostNatal	Adrenal Gland	13	2125	BCLAF1, COBL, ALPK1, HSD11B2, CD9, KCNG1, APOE, TP53I3, DIRAS3, CECR2, SP110, ARIH1, PRKAG2	http://discovery.lifemapsc.com/gene-expression-signals/high-throughput/large-scale-dataset-human-protein-atlas-protein-expression-data/adrenal-gland-glandular-cells
0.16196	BIDiffExpSet	Placenta	In vivo	Prenatal	Placenta	2	128	ESAM, EXOC6	http://discovery.lifemapsc.com/gene-expression-signals/high-throughput/large-scale-dataset-barcode-u133-plus-2-0/placenta
0.161166	BIDiffExpSet	Spleen ; Cells in White Pulp	In vivo	PostNatal	Spleen	11	1079	COL6A2, PTPRC, SYK, VIM, CSTA, BCLAF1, COBL, ARHGDIB, KCNG1, SP110, PRKAG2	http://discovery.lifemapsc.com/gene-expression-signals/high-throughput/large-scale-dataset-human-protein-atlas-protein-expression-data/spleen-cells-in-white-pulp
0.160959	BIDiffExpSet	Lymph Node ; Non-germinal Center Cells	In vivo	PostNatal	Lymph	12	1594	COL1A2, PTPRC, SYK, VIM, BCLAF1, COBL, ARHGDIB, APOE, NAV2, SP110, ARIH1, PRKAG2	http://discovery.lifemapsc.com/gene-expression-signals/high-throughput/large-scale-dataset-human-protein-atlas-protein-expression-data/lymph-node-non-germinal-center-cells
0.160694	BIDiffExpSet	Heart Muscle ; Myocytes	In vivo	PostNatal	Heart	12	1538	COL1A2, COL6A2, BCLAF1, COBL, KCNG1, APOE, DIRAS3, NAV2, CLGN, SP110, ARIH1, PRKAG2	http://discovery.lifemapsc.com/gene-expression-signals/high-throughput/large-scale-dataset-human-protein-atlas-protein-expression-data/heart-muscle-myocytes
0.159956	BIDiffExpSet	Human Umbilical Mesenchymal Stem Cells (HUMSC)	In vitro	PostNatal	Umbilical Cord, Mesenchymal Stem Cells	1	96	NNMT	http://discovery.lifemapsc.com/gene-expression-signals/high-throughput/large-scale-dataset-cultured-cell-collection/human-umbilical-mesenchymal-stem-cells-humsc
0.157777	BIDiffExpSet	Human Calvarial Osteoblasts (HCO)	In vitro	PostNatal	Bone	1	98	NUPR1	http://discovery.lifemapsc.com/gene-expression-signals/high-throughput/large-scale-dataset-cultured-cell-collection/human-calvarial-osteoblasts-hco
0.157468	BIDiffExpSet	Chorion Villus Cells	In vivo	Prenatal	Chorion	1	132	S1PR3	http://discovery.lifemapsc.com/gene-expression-signals/high-throughput/large-scale-dataset-barcode-u133-plus-2-0/chorion-villus-cells
0.157194	BIDiffExpSet	Skin 1 ; Langerhans	In vivo	PostNatal	Skin	11	1204	COL1A2, VIM, BCLAF1, COBL, CD9, APOE, DIRAS3, CECR2, SP110, ARIH1, PRKAG2	http://discovery.lifemapsc.com/gene-expression-signals/high-throughput/large-scale-dataset-human-protein-atlas-protein-expression-data/skin-1-langerhans
0.156966	BIDiffExpSet	Lung ; Pneumocytes	In vivo	PostNatal	Lung	11	1153	COL1A2, VIM, BCLAF1, ARHGDIB, CD9, KCNG1, APOE, CECR2, SP110, ARIH1, PRKAG2	http://discovery.lifemapsc.com/gene-expression-signals/high-throughput/large-scale-dataset-human-protein-atlas-protein-expression-data/lung-pneumocytes
0.156312	BIDiffExpSet	Human Vertebral Mesenchymal Stem Cells (HVMSC)	In vitro	PostNatal	Bone, Mesenchymal Stem Cells	1	96	S1PR3	http://discovery.lifemapsc.com/gene-expression-signals/high-throughput/large-scale-dataset-cultured-cell-collection/human-vertebral-mesenchymal-stem-cells-hvmsc
0.15598	BIDiffExpSet	Human Pulmonary Fibroblasts (HPF)	In vitro	PostNatal	Lung, Fibroblasts	1	100	SNCA	http://discovery.lifemapsc.com/gene-expression-signals/high-throughput/large-scale-dataset-cultured-cell-collection/human-pulmonary-fibroblasts-hpf
0.155693	BIDiffExpSet	Human Hippocampal Astrocytes	In vitro	PostNatal	Brain, Astrocytes	1	99	ENC1	http://discovery.lifemapsc.com/gene-expression-signals/high-throughput/large-scale-dataset-cultured-cell-collection/human-hippocampal-astrocytes
0.155611	BIDiffExpSet	Sensory Organ/ear	In vivo	Prenatal	Ear	10	809	Vim, Enc1, Dlx2, Lhx3, Hsd11b2, L1cam, Lipg, Kif5a, Anpep, Prkag2	http://discovery.lifemapsc.com/gene-expression-signals/high-throughput/large-scale-dataset-mgi/sensory-organ/ear
0.15549	BIDiffExpSet	Human Villous Capillary Endothelial Cells (HVCEC)	In vitro	PostNatal	Intestine, Endothelium	1	98	ARHGDIB	http://discovery.lifemapsc.com/gene-expression-signals/high-throughput/large-scale-dataset-cultured-cell-collection/human-villous-capillary-endothelial-cells-hvcec
0.15549	BIDiffExpSet	Human Renal Mesangial Cells (HRMC)	In vitro	PostNatal	Kidney	1	98	GPRC5C	http://discovery.lifemapsc.com/gene-expression-signals/high-throughput/large-scale-dataset-cultured-cell-collection/human-renal-mesangial-cells-hrmc
0.155089	BIDiffExpSet	Human Mesenchymal Stem Cells (hMSC)-1	In vitro	PostNatal	Mesenchymal Stem Cells	1	99	EFEMP1	http://discovery.lifemapsc.com/gene-expression-signals/high-throughput/large-scale-dataset-cultured-cell-collection/human-mesenchymal-stem-cells-hmsc-1
0.155089	BIDiffExpSet	Human Renal Proximal Tubular Epithelial Cells (HRPTEpiC)	In vitro	PostNatal	Kidney, Epithelial Cells	1	99	GPRC5C	http://discovery.lifemapsc.com/gene-expression-signals/high-throughput/large-scale-dataset-cultured-cell-collection/human-renal-proximal-tubular-epithelial-cells-hrptepic
0.15501	BIDiffExpSet	Human Brain Vascular Pericyte (HBVP)	In vitro	PostNatal	Brain, Pericytes	1	98	ARHGDIB	http://discovery.lifemapsc.com/gene-expression-signals/high-throughput/large-scale-dataset-cultured-cell-collection/human-brain-vascular-pericyte-hbvp
0.154423	BIDiffExpSet	Human Neuron (HN)	In vitro	PostNatal	Neurons	1	98	ENC1	http://discovery.lifemapsc.com/gene-expression-signals/high-throughput/large-scale-dataset-cultured-cell-collection/human-neuron-1
0.15355	BIDiffExpSet	Human Conjunctival Fibroblasts (HConF)	In vitro	PostNatal	Fibroblasts	1	98	FAM43A	http://discovery.lifemapsc.com/gene-expression-signals/high-throughput/large-scale-dataset-cultured-cell-collection/human-conjunctival-fibroblasts-hconf
0.153475	BIDiffExpSet	Uterus 1 ; Cells in Endometrial Stroma	In vivo	PostNatal	Uterus	10	889	COL1A2, COL6A2, FN1, BCLAF1, HSD11B2, KCNG1, APOE, CECR2, ACP5, PRKAG2	http://discovery.lifemapsc.com/gene-expression-signals/high-throughput/large-scale-dataset-human-protein-atlas-protein-expression-data/uterus-1-cells-in-endometrial-stroma
0.153401	BIDiffExpSet	Human Esophageal Epithelial Cells (HEEpiC)	In vitro	PostNatal	Esophagus, Epithelial Cells	1	99	CSTA	http://discovery.lifemapsc.com/gene-expression-signals/high-throughput/large-scale-dataset-cultured-cell-collection/human-esophageal-epithelial-cells-heepic
0.153397	BIDiffExpSet	Lymph Node ; Germinal Center Cells	In vivo	PostNatal	Lymph	11	1415	COL6A2, PTPRC, SYK, VIM, CSTA, BCLAF1, COBL, NAV2, CECR2, SP110, PRKAG2	http://discovery.lifemapsc.com/gene-expression-signals/high-throughput/large-scale-dataset-human-protein-atlas-protein-expression-data/lymph-node-germinal-center-cells
0.153144	BIDiffExpSet	Olfactory Bulb	In vivo	PostNatal	Brain	1	99	SNCA	http://discovery.lifemapsc.com/gene-expression-signals/high-throughput/large-scale-dataset-gnf-biogps/olfactory-bulb
0.15307	BIDiffExpSet	Small Intestine	In vivo	PostNatal	Intestine	1	98	ANPEP	http://discovery.lifemapsc.com/gene-expression-signals/high-throughput/large-scale-dataset-gnf-biogps/small-intestine
0.153034	BIDiffExpSet	Parathyroid Gland	In vivo	PostNatal	Thyroid	1	106	NUPR1	http://discovery.lifemapsc.com/gene-expression-signals/high-throughput/large-scale-dataset-homer/parathyroid-gland
0.152998	BIDiffExpSet	Tongue	In vivo	PostNatal	Oral Cavity	1	100	CSTA	http://discovery.lifemapsc.com/gene-expression-signals/high-throughput/large-scale-dataset-gnf-biogps/tongue
0.15278	BIDiffExpSet	Human Neurons	In vitro	PostNatal	Neurons	1	97	BEX2	http://discovery.lifemapsc.com/gene-expression-signals/high-throughput/large-scale-dataset-cultured-cell-collection/human-neurons-2
0.152744	BIDiffExpSet	Human Prostate Epithelial Cells (HPrEpiC)	In vitro	PostNatal	Prostate, Epithelial Cells	1	99	CSTA	http://discovery.lifemapsc.com/gene-expression-signals/high-throughput/large-scale-dataset-cultured-cell-collection/human-prostate-epithelial-cells-hprepic
0.151927	BIDiffExpSet	Forebrain/diencephalon/lateral Wall/mantle Layer	In vivo	Prenatal	Brain	2	207	Pax6, Nxph4	http://discovery.lifemapsc.com/gene-expression-signals/high-throughput/large-scale-dataset-eurexpress/forebrain/diencephalon/lateral-wall/mantle-layer
0.150844	BIDiffExpSet	Thymus	In vivo	PostNatal	Thymus	1	99	PTPRC	http://discovery.lifemapsc.com/gene-expression-signals/high-throughput/large-scale-dataset-gnf-biogps/thymus
0.149794	BIDiffExpSet	Lymph Node	In vivo	PostNatal	Lymph	2	202	RASGRP3, KLHL6	http://discovery.lifemapsc.com/gene-expression-signals/high-throughput/large-scale-dataset-homer/lymph-node
0.149775	BIDiffExpSet	Human Dermal Fibroblasts-adult (HDF-a)	In vitro	PostNatal	Dermis, Fibroblasts	1	98	ACVRL1	http://discovery.lifemapsc.com/gene-expression-signals/high-throughput/large-scale-dataset-cultured-cell-collection/human-dermal-fibroblasts-adult-hdf-a
0.149029	BIDiffExpSet	Bone Marrow CD105+ Cells	In vitro	PostNatal	Blood	1	97	SNCA	http://discovery.lifemapsc.com/gene-expression-signals/high-throughput/large-scale-dataset-cultured-cell-collection/bone-marrow-cd105-cells
0.148425	BIDiffExpSet	Human Hepatocyte (HH)	In vitro	PostNatal	Liver	1	100	SERPINC1	http://discovery.lifemapsc.com/gene-expression-signals/high-throughput/large-scale-dataset-cultured-cell-collection/human-hepatocyte-hh
0.148188	BIDiffExpSet	Mouth	In vivo	PostNatal	Oral Cavity	1	158	FAM43A	http://discovery.lifemapsc.com/gene-expression-signals/high-throughput/large-scale-dataset-homer/mouth
0.147923	BIDiffExpSet	Fetal Cartilage	In vivo	Prenatal	Cartilage	2	252	CHST3, ARIH1	http://discovery.lifemapsc.com/gene-expression-signals/high-throughput/large-scale-dataset-barcode-u133-plus-2-0/fetal-cartilage
0.147549	BIDiffExpSet	ESI-051	In vitro	Prenatal	Inner Cell Mass	1	98	LIN28B	http://discovery.lifemapsc.com/gene-expression-signals/high-throughput/large-scale-dataset-cultured-cell-collection/esi-051
0.147293	BIDiffExpSet	ESI-053	In vitro	Prenatal	Inner Cell Mass	1	98	LIN28B	http://discovery.lifemapsc.com/gene-expression-signals/high-throughput/large-scale-dataset-cultured-cell-collection/esi-053
0.146789	BIDiffExpSet	ESI-049	In vitro	Prenatal	Inner Cell Mass	1	98	LIN28B	http://discovery.lifemapsc.com/gene-expression-signals/high-throughput/large-scale-dataset-cultured-cell-collection/esi-049
0.14646	BIDiffExpSet	ESI-017	In vitro	Prenatal	Inner Cell Mass	1	98	LIN28B	http://discovery.lifemapsc.com/gene-expression-signals/high-throughput/large-scale-dataset-cultured-cell-collection/esi-017
0.146216	BIDiffExpSet	ESI-035	In vitro	Prenatal	Inner Cell Mass	1	98	LIN28B	http://discovery.lifemapsc.com/gene-expression-signals/high-throughput/large-scale-dataset-cultured-cell-collection/esi-035
0.144568	BIDiffExpSet	Subicular Cortex	In vivo	PostNatal	Brain	3	234	Nr4a1, Enc1, Arhgdib	http://discovery.lifemapsc.com/gene-expression-signals/high-throughput/large-scale-dataset-gensat/subicular-cortex
0.143299	BIDiffExpSet	Amniotic Fluid	In vivo	Prenatal	Amnion	1	199	ZNF844	http://discovery.lifemapsc.com/gene-expression-signals/high-throughput/large-scale-dataset-barcode-u133-plus-2-0/amniotic-fluid
0.143182	BIDiffExpSet	Motor Neurons	In vivo	PostNatal	Spinal Cord, Motor Neurons	1	156	Clgn	http://discovery.lifemapsc.com/gene-expression-signals/high-throughput/large-scale-dataset-barcode-430-2-0/motor-neurons
0.142335	BIDiffExpSet	Cord Blood Monocytes (CD14+)	In vitro	PostNatal	Umbilical Cord, Blood	1	100	SYK	http://discovery.lifemapsc.com/gene-expression-signals/high-throughput/large-scale-dataset-cultured-cell-collection/cord-blood-monocytes-cd14
0.141869	BIDiffExpSet	Cord Blood CD133- Cells	In vitro	PostNatal	Umbilical Cord, Blood	1	100	CD69	http://discovery.lifemapsc.com/gene-expression-signals/high-throughput/large-scale-dataset-cultured-cell-collection/cord-blood-cd133-cells
0.137719	BIDiffExpSet	Breast ; Myoepithelial Cells	In vivo	PostNatal	Breast	10	1508	COL1A2, VIM, BCLAF1, COBL, ALPK1, APOE, NAV2, CECR2, ARIH1, PRKAG2	http://discovery.lifemapsc.com/gene-expression-signals/high-throughput/large-scale-dataset-human-protein-atlas-protein-expression-data/breast-myoepithelial-cells
0.136967	BIDiffExpSet	Placenta ; Decidual Cells	In vivo	PostNatal	Placenta	10	1466	NNMT, PPFIBP2, BCLAF1, COBL, TP53I3, NAV2, CECR2, SP110, ARIH1, PRKAG2	http://discovery.lifemapsc.com/gene-expression-signals/high-throughput/large-scale-dataset-human-protein-atlas-protein-expression-data/placenta-decidual-cells
0.13523	OrganSystem	Peripheral Nervous System	In vivo	Prenatal-PostNatal	Peripheral Nervous System	6	606	Vim, Enc1, L1cam, Apoe, Kif5a, Prkag2	http://discovery.lifemapsc.com/in-vivo-development/peripheral-nervous-system
0.130787	BIDiffExpSet	Kidney ; Cells in Glomeruli	In vivo	PostNatal	Kidney	9	1144	SNCA, VIM, BCLAF1, ALPK1, CD9, APOE, SP110, ARIH1, PRKAG2	http://discovery.lifemapsc.com/gene-expression-signals/high-throughput/large-scale-dataset-human-protein-atlas-protein-expression-data/kidney-cells-in-glomeruli
0.128042	BIDiffExpSet	Breast ; Adipocytes	In vivo	PostNatal	Breast, Adipose	8	664	COL1A2, COL6A2, VIM, BCLAF1, APOE, CECR2, ANPEP, ARIH1	http://discovery.lifemapsc.com/gene-expression-signals/high-throughput/large-scale-dataset-human-protein-atlas-protein-expression-data/breast-adipocytes
0.12794	BIDiffExpSet	Lateral Ventricle ; Glial Cells	In vivo	PostNatal	Brain, Glial Cells	9	1000	COL1A2, SYK, VIM, PPFIBP2, BCLAF1, ARHGDIB, CD9, CECR2, PRKAG2	http://discovery.lifemapsc.com/gene-expression-signals/high-throughput/large-scale-dataset-human-protein-atlas-protein-expression-data/lateral-ventricle-glial-cells
0.1229	BIDiffExpSet	Soft Tissue 2 ; Adipocytes	In vivo	PostNatal	Adipose	8	806	COL1A2, COL6A2, FN1, VIM, BCLAF1, ARHGDIB, CECR2, PRKAG2	http://discovery.lifemapsc.com/gene-expression-signals/high-throughput/large-scale-dataset-human-protein-atlas-protein-expression-data/soft-tissue-2-adipocytes
0.120782	BIDiffExpSet	Cerebral Cortex ; Endothelial Cells	In vivo	PostNatal	Epithelial Cells	8	951	COL1A2, FN1, VIM, MS4A3, TFPI, BCLAF1, CD9, APOE	http://discovery.lifemapsc.com/gene-expression-signals/high-throughput/large-scale-dataset-human-protein-atlas-protein-expression-data/cerebral-cortex-endothelial-cells
0.113079	BIDiffExpSet	Cerebral Cortex ; Glial Cells	In vivo	PostNatal	Brain, Glial Cells	8	1093	COL1A2, COL6A2, SYK, BCLAF1, ARHGDIB, KCNG1, CECR2, PRKAG2	http://discovery.lifemapsc.com/gene-expression-signals/high-throughput/large-scale-dataset-human-protein-atlas-protein-expression-data/cerebral-cortex-glial-cells
0.112981	BIDiffExpSet	Soft Tissue 2 ; Peripheral Nerve	In vivo	PostNatal	Peripheral Nervous System	7	687	COL6A2, VIM, BCLAF1, COBL, CD9, NEFH, PRKAG2	http://discovery.lifemapsc.com/gene-expression-signals/high-throughput/large-scale-dataset-human-protein-atlas-protein-expression-data/soft-tissue-2-peripheral-nerve
0.112071	BIDiffExpSet	Uterus 2 ; Cells in Endometrial Stroma	In vivo	PostNatal	Uterus	7	742	COL6A2, BCLAF1, HSD11B2, APOE, CECR2, ACP5, PRKAG2	http://discovery.lifemapsc.com/gene-expression-signals/high-throughput/large-scale-dataset-human-protein-atlas-protein-expression-data/uterus-2-cells-in-endometrial-stroma
0.108706	BIDiffExpSet	Skeletal Muscle ; Myocytes	In vivo	PostNatal	Skeletal Muscle	8	1395	COL6A2, MS4A3, BCLAF1, COBL, ALPK1, DIRAS3, NAV2, ARIH1	http://discovery.lifemapsc.com/gene-expression-signals/high-throughput/large-scale-dataset-human-protein-atlas-protein-expression-data/skeletal-muscle-myocytes
0.0944027	BIDiffExpSet	Heart/ventricle	In vivo	Prenatal	Heart	5	322	Col6a2, Vim, Enc1, Dlx2, Slc22a15	http://discovery.lifemapsc.com/gene-expression-signals/high-throughput/large-scale-dataset-mgi/heart/ventricle
0.0936623	BIDiffExpSet	Liver ; Bile Duct Cells	In vivo	PostNatal	Liver	6	849	COL6A2, BCLAF1, KCNG1, TP53I3, ANPEP, PRKAG2	http://discovery.lifemapsc.com/gene-expression-signals/high-throughput/large-scale-dataset-human-protein-atlas-protein-expression-data/liver-bile-duct-cells
0.0916681	BIDiffExpSet	Ovary ; Follicle Cells	In vivo	PostNatal	Ovary	6	916	PPFIBP2, BCLAF1, COBL, CD9, KCNG1, CLGN	http://discovery.lifemapsc.com/gene-expression-signals/high-throughput/large-scale-dataset-human-protein-atlas-protein-expression-data/ovary-follicle-cells
0.0907676	BIDiffExpSet	Nose/nasal Cavity/epithelium/olfactory	In vivo	Prenatal	Nose	6	685	Pax6, Enc1, L1cam, Lipg, Kif5a, Anpep	http://discovery.lifemapsc.com/gene-expression-signals/high-throughput/large-scale-dataset-mgi/nose/nasal-cavity/epithelium/olfactory
0.0902308	BIDiffExpSet	Sensory Organ/nose	In vivo	Prenatal	Nose	6	694	Pax6, Enc1, L1cam, Lipg, Kif5a, Anpep	http://discovery.lifemapsc.com/gene-expression-signals/high-throughput/large-scale-dataset-mgi/sensory-organ/nose
0.0888889	BIDiffExpSet	Optic Nerve Head Astrocytes	In vivo	PostNatal	Brain, Eye, Glial Cells	4	95	FN1, SDC2, TFPI, FERMT2	http://discovery.lifemapsc.com/gene-expression-signals/high-throughput/large-scale-dataset-barcode-u133a/optic-nerve-head-astrocytes
0.0888889	BIDiffExpSet	Brain/hindbrain	In vivo	Prenatal	Brain	4	54	PAX6, VIM, LHX3, L1CAM	http://discovery.lifemapsc.com/gene-expression-signals/high-throughput/large-scale-dataset-hudsen/brain/hindbrain1
0.0883671	BIDiffExpSet	Spinal/ganglion/dorsal Root Ganglion	In vivo	Prenatal	Spinal Cord, Peripheral Nervous System	5	474	Vim, L1cam, Apoe, Kif5a, Prkag2	http://discovery.lifemapsc.com/gene-expression-signals/high-throughput/large-scale-dataset-mgi/spinal/ganglion/dorsal-root-ganglion
0.0877134	BIDiffExpSet	Limb/forelimb	In vivo	Prenatal	Limb	6	951	Vim, Enc1, Lhx3, Chrm4, Adcy6, Anpep	http://discovery.lifemapsc.com/gene-expression-signals/high-throughput/large-scale-dataset-mgi/limb/forelimb
0.0871603	BIDiffExpSet	Hippocampus ; Glial Cells	In vivo	PostNatal	Brain, Glial Cells	6	873	SYK, BCLAF1, ARHGDIB, APOE, CECR2, PRKAG2	http://discovery.lifemapsc.com/gene-expression-signals/high-throughput/large-scale-dataset-human-protein-atlas-protein-expression-data/hippocampus-glial-cells
0.0869913	BIDiffExpSet	Limb/hindlimb	In vivo	Prenatal	Limb	6	1022	Vim, Enc1, Lhx3, Adcy6, Apoe, Anpep	http://discovery.lifemapsc.com/gene-expression-signals/high-throughput/large-scale-dataset-mgi/limb/hindlimb
0.0862933	BIDiffExpSet	Smooth Muscle ; Smooth Muscle Cells	In vivo	PostNatal	Smooth Muscle	6	1079	COL6A2, BCLAF1, ALPK1, CD9, KCNG1, PRKAG2	http://discovery.lifemapsc.com/gene-expression-signals/high-throughput/large-scale-dataset-human-protein-atlas-protein-expression-data/smooth-muscle-smooth-muscle-cells
0.0853536	BIDiffExpSet	Sensory Organ/ear/inner Ear/labyrinth	In vivo	Prenatal	Bone	5	526	Vim, Enc1, Dlx2, Lhx3, Hsd11b2	http://discovery.lifemapsc.com/gene-expression-signals/high-throughput/large-scale-dataset-mgi/sensory-organ/ear/inner-ear/labyrinth
0.0827213	BIDiffExpSet	Cardiovascular System	In vivo	Prenatal	Heart, Blood	5	566	Vim, Enc1, Dlx2, Slc22a15, Prkag2	http://discovery.lifemapsc.com/gene-expression-signals/high-throughput/large-scale-dataset-mgi/cardiovascular-system
0.0813077	BIDiffExpSet	Spinal/ganglion/dorsal Root Ganglion	In vivo	Prenatal	Spinal Cord, Peripheral Nervous System	6	559	Cyfip2, Cobl, L1cam, Unc5b, Ctcfl, Kif5a	http://discovery.lifemapsc.com/gene-expression-signals/high-throughput/large-scale-dataset-eurexpress/spinal/ganglion/dorsal-root-ganglion
0.0808294	BIDiffExpSet	Ganglion/cranial	In vivo	Prenatal	Brain	5	431	Vim, L1cam, Apoe, Kif5a, Prkag2	http://discovery.lifemapsc.com/gene-expression-signals/high-throughput/large-scale-dataset-mgi/ganglion/cranial
0.0777854	BIDiffExpSet	Soft Tissue 1 ; Adipocytes	In vivo	PostNatal	Adipose	5	765	COL6A2, VIM, APOE, CECR2, PRKAG2	http://discovery.lifemapsc.com/gene-expression-signals/high-throughput/large-scale-dataset-human-protein-atlas-protein-expression-data/soft-tissue-1-adipocytes
0.0735337	BIDiffExpSet	Neutrophils	In vivo	PostNatal	Blood	5	400	PTPRC, SYF2, ALPK1, EXOC6, PRKAG2	http://discovery.lifemapsc.com/gene-expression-signals/high-throughput/large-scale-dataset-barcode-u133-plus-2-0/neutrophils
0.0715058	BIDiffExpSet	Stem Cells (umbilical Cord Cd34+)	In vivo	PostNatal	Umbilical Cord, Blood	4	348	TFPI, HSPA13, ZNF329, ARIH1	http://discovery.lifemapsc.com/gene-expression-signals/high-throughput/large-scale-dataset-barcode-u133a/stem-cells-umbilical-cord-cd34
0.0706581	BIDiffExpSet	Heart/atrium	In vivo	Prenatal	Heart	4	421	Col6a2, Vim, Enc1, Prkag2	http://discovery.lifemapsc.com/gene-expression-signals/high-throughput/large-scale-dataset-mgi/heart/atrium
0.0666667	Cell	Mural Cells	In vivo	Prenatal	Lateral Plate Mesoderm, Pericytes, Smooth Muscle	2	26	Fn1, Acvrl1	http://discovery.lifemapsc.com/in-vivo-development/lateral-plate-mesoderm/splanchnic-mesoderm/mural-cells
0.0578938	Cell	Mature Muller Glia Cells	In vivo	PostNatal	Eye, Muller Glia, Retina, Glial Cells	2	13	Vim, Apoe	http://discovery.lifemapsc.com/in-vivo-development/eye/inner-nuclear-layer/mature-muller-glia-cells
0.0576308	BIDiffExpSet	CERVIX	In vivo	PostNatal	Uterus	3	162	COBL, L1CAM, PRSS21	http://discovery.lifemapsc.com/gene-expression-signals/high-throughput/large-scale-dataset-tiger/cervix
0.0567213	BIDiffExpSet	Respiratory System	In vivo	Prenatal	Respiratory System	4	1021	Vim, Enc1, Dlx2, Prkag2	http://discovery.lifemapsc.com/gene-expression-signals/high-throughput/large-scale-dataset-mgi/respiratory-system
0.0557775	BIDiffExpSet	Oral Region/upper Jaw/tooth/molar	In vivo	Prenatal	Tooth	3	189	Nupr1, Lipg, Nav2	http://discovery.lifemapsc.com/gene-expression-signals/high-throughput/large-scale-dataset-eurexpress/oral-region/upper-jaw/tooth/molar
0.0554244	BIDiffExpSet	Oral Region/lower Jaw/tooth/molar	In vivo	Prenatal	Tooth	3	190	Nupr1, Lipg, Nav2	http://discovery.lifemapsc.com/gene-expression-signals/high-throughput/large-scale-dataset-eurexpress/oral-region/lower-jaw/tooth/molar
0.0516816	BIDiffExpSet	Skeleton/axial Skeleton	In vivo	Prenatal	Lateral Plate Mesoderm, Mesoderm, Somite, Paraxial Mesoderm	3	516	Vim, Lhx3, Anpep	http://discovery.lifemapsc.com/gene-expression-signals/high-throughput/large-scale-dataset-mgi/skeleton/axial-skeleton
0.0501326	BIDiffExpSet	Oral Region/gland/salivary Gland	In vivo	Prenatal	Gastrointestinal Tract	3	546	L1cam, Lipg, Kif5a	http://discovery.lifemapsc.com/gene-expression-signals/high-throughput/large-scale-dataset-mgi/oral-region/gland/salivary-gland
0.0499125	BIDiffExpSet	Nose/nasal Cavity/epithelium/olfactory	In vivo	Prenatal	Nose	4	561	Pax6, Cyfip2, L1cam, Lipg	http://discovery.lifemapsc.com/gene-expression-signals/high-throughput/large-scale-dataset-eurexpress/nose/nasal-cavity/epithelium/olfactory
0.0444444	BIDiffExpSet	Plasma Cells	In vivo	PostNatal	Blood	2	70	HSPA13, RASGRP3	http://discovery.lifemapsc.com/gene-expression-signals/high-throughput/large-scale-dataset-barcode-u133a/plasma-cells
0.0444444	BIDiffExpSet	B Cells	In vivo	PostNatal	Blood	2	66	RASGRP3, SP110	http://discovery.lifemapsc.com/gene-expression-signals/high-throughput/large-scale-dataset-barcode-u133a/b-cells
0.0444444	BIDiffExpSet	Brain/forebrain	In vivo	Prenatal	Brain	2	58	Pax6, Dlx2	http://discovery.lifemapsc.com/gene-expression-signals/high-throughput/large-scale-dataset-mgi/brain/forebrain
0.0444444	BIDiffExpSet	Monocyte-derived Macrophage	In vivo	PostNatal	Blood	2	176	ALPK1, MS4A4A	http://discovery.lifemapsc.com/gene-expression-signals/high-throughput/large-scale-dataset-barcode-u133-plus-2-0/monocyte-derived-macrophage
0.0444444	BIDiffExpSet	Mesonephros of Female/mesonephric Mesenchyme of Female Mesonephros	In vivo	Prenatal-PostNatal	Reproductive System	2	40	S1pr3, Itih5	http://discovery.lifemapsc.com/gene-expression-signals/high-throughput/large-scale-dataset-gudmap/mesonephros-of-female/mesonephric-mesenchyme-of-female-mesonephros
0.0444444	BIDiffExpSet	Ectoderm/neural Ectoderm/future Brain	In vivo	Prenatal	Brain	2	9	PAX6, L1CAM	http://discovery.lifemapsc.com/gene-expression-signals/high-throughput/large-scale-dataset-hudsen/ectoderm/neural-ectoderm/future-brain
0.0444444	BIDiffExpSet	Brain/forebrain	In vivo	Prenatal	Brain	2	28	PAX6, VIM	http://discovery.lifemapsc.com/gene-expression-signals/high-throughput/large-scale-dataset-hudsen/brain/forebrain
0.0444444	BIDiffExpSet	Blood Outgrowth Endothelial Cell	In vivo	PostNatal	Blood, Endothelium	2	87	TFPI, FERMT2	http://discovery.lifemapsc.com/gene-expression-signals/high-throughput/large-scale-dataset-barcode-u133a/blood-outgrowth-endothelial-cell
0.0442129	BIDiffExpSet	Alveolar Macrophages	In vivo	PostNatal	Lung, Blood	2	143	ALPK1, MS4A4A	http://discovery.lifemapsc.com/gene-expression-signals/high-throughput/large-scale-dataset-barcode-u133-plus-2-0/alveolar-macrophages
0.0440912	BIDiffExpSet	Breast Epithelium	In vivo	PostNatal	Breast, Epithelial Cells	2	214	HEY2, PNISR	http://discovery.lifemapsc.com/gene-expression-signals/high-throughput/large-scale-dataset-barcode-u133a/breast-epithelium
0.0418291	BIDiffExpSet	Cervix	In vivo	PostNatal	Uterus	2	95	COBL, SERPINC1	http://discovery.lifemapsc.com/gene-expression-signals/high-throughput/large-scale-dataset-homer/cervix
0.0416926	BIDiffExpSet	Autonomic/sympathetic/ganglion/thoracic	In vivo	Prenatal	Peripheral Nervous System	2	143	Cd9, Kif5a	http://discovery.lifemapsc.com/gene-expression-signals/high-throughput/large-scale-dataset-eurexpress/autonomic/sympathetic/ganglion/thoracic
0.0416926	BIDiffExpSet	Autonomic/sympathetic/ganglion/cervico-thoracic	In vivo	Prenatal	Peripheral Nervous System	2	152	Cd9, Kif5a	http://discovery.lifemapsc.com/gene-expression-signals/high-throughput/large-scale-dataset-eurexpress/autonomic/sympathetic/ganglion/cervico-thoracic
0.0415006	Cell	Cranial Neural Crest Cells	In vivo	Prenatal	Neural Crest, Head Mesenchyme	2	76	Col1a2, Dlx2	http://discovery.lifemapsc.com/in-vivo-development/head-mesenchyme/branchial-arch-1/cranial-neural-crest-cells
0.0405231	BIDiffExpSet	Autonomic/sympathetic/ganglion/cervical	In vivo	Prenatal	Peripheral Nervous System	2	153	Cd9, Kif5a	http://discovery.lifemapsc.com/gene-expression-signals/high-throughput/large-scale-dataset-eurexpress/autonomic/sympathetic/ganglion/cervical
0.0405231	BIDiffExpSet	Umbilical Cord Reticulocytes	In vivo	PostNatal	Umbilical Cord, Blood	2	193	SNCA, APOL2	http://discovery.lifemapsc.com/gene-expression-signals/high-throughput/large-scale-dataset-barcode-u133a/umbilical-cord-reticulocytes
0.0399282	BIDiffExpSet	Reticulocytes	In vivo	PostNatal	Blood	2	208	SNCA, APOL2	http://discovery.lifemapsc.com/gene-expression-signals/high-throughput/large-scale-dataset-barcode-u133a/reticulocytes
0.0390864	BIDiffExpSet	Sensory Organ/nose/vomeronasal Organ	In vivo	Prenatal	Neural Crest, Nose	2	122	Pax6, Cyfip2	http://discovery.lifemapsc.com/gene-expression-signals/high-throughput/large-scale-dataset-eurexpress/sensory-organ/nose/vomeronasal-organ
0.0390232	BIDiffExpSet	Bladder	In vivo	Prenatal	Lower Urinary Tract	2	287	Enc1, Prkag2	http://discovery.lifemapsc.com/gene-expression-signals/high-throughput/large-scale-dataset-mgi/bladder
0.0370662	BIDiffExpSet	Cd4+ Cells	In vivo	PostNatal	Blood	2	133	BCLAF1, KLHDC7B	http://discovery.lifemapsc.com/gene-expression-signals/high-throughput/large-scale-dataset-barcode-u133-plus-2-0/cd4-cells
0.0370193	BIDiffExpSet	Female Reproductive System	In vivo	Prenatal-PostNatal	Reproductive System	2	99	S1pr3, Itih5	http://discovery.lifemapsc.com/gene-expression-signals/high-throughput/large-scale-dataset-gudmap/female-reproductive-system
0.0367898	BIDiffExpSet	Frontal Cortex	In vivo	PostNatal	Brain	2	61	NEFH, KIF5A	http://discovery.lifemapsc.com/gene-expression-signals/high-throughput/large-scale-dataset-barcode-u133a/frontal-cortex
0.0367673	BIDiffExpSet	Metanephros/calyx	In vivo	Prenatal	Kidney	2	110	Cd9, Anpep	http://discovery.lifemapsc.com/gene-expression-signals/high-throughput/large-scale-dataset-eurexpress/metanephros/calyx
0.0364602	BIDiffExpSet	Male Reproductive System	In vivo	Prenatal-PostNatal	Reproductive System	2	106	S1pr3, Itih5	http://discovery.lifemapsc.com/gene-expression-signals/high-throughput/large-scale-dataset-gudmap/male-reproductive-system
0.0361471	BIDiffExpSet	Oral Region/upper Jaw/tooth/incisor	In vivo	Prenatal	Tooth	2	218	Nupr1, Lipg	http://discovery.lifemapsc.com/gene-expression-signals/high-throughput/large-scale-dataset-eurexpress/oral-region/upper-jaw/tooth/incisor
0.0360462	BIDiffExpSet	Oral Region/lower Jaw/tooth/incisor	In vivo	Prenatal	Tooth	2	223	Nupr1, Lipg	http://discovery.lifemapsc.com/gene-expression-signals/high-throughput/large-scale-dataset-eurexpress/oral-region/lower-jaw/tooth/incisor
0.0356021	BIDiffExpSet	Huvec	In vivo	PostNatal	Umbilical Cord, Endothelium	2	93	TFPI, LIPG	http://discovery.lifemapsc.com/gene-expression-signals/high-throughput/large-scale-dataset-barcode-u133a/huvec
0.0348343	BIDiffExpSet	Skeleton/cranium	In vivo	Prenatal	Neural Crest, Bone, Cartilage	2	419	Vim, Anpep	http://discovery.lifemapsc.com/gene-expression-signals/high-throughput/large-scale-dataset-mgi/skeleton/cranium
0.0343481	BIDiffExpSet	Superior Temporal Gyrus	In vivo	PostNatal	Brain	2	170	LIPG, ZNF329	http://discovery.lifemapsc.com/gene-expression-signals/high-throughput/large-scale-dataset-barcode-u133a/superior-temporal-gyrus
0.0333333	Cell	Peritubular Myoid Cells	In vivo	Prenatal-PostNatal	Gonad, Testis	1	6	Fn1	http://discovery.lifemapsc.com/in-vivo-development/testis/testis-cord/peritubular-myoid-cells
0.0333333	TCCell	Endometrial regenerative cells	In vitro	PostNatal	Uterus	1	16	CD9	http://discovery.lifemapsc.com/stem-cell-differentiation/in-vitro-cells/uterus-homo-sapiens-endometrial-regenerative-cells-medistem
0.0333333	AnatCompartment	Mandibular Fossa	In vivo	Prenatal	Bone	1	11	Col1a2	http://discovery.lifemapsc.com/in-vivo-development/bone/mandibular-fossa
0.0333333	Cell	Villous Stromal Cells	In vivo	Prenatal-PostNatal	Chorion, Placenta	1	8	VIM	http://discovery.lifemapsc.com/in-vivo-development/placenta/chorionic-villus/villous-stromal-cells
0.0333333	Cell	Somatic Motor Neurons	In vivo	Prenatal	Neural Tube, Spinal Cord, Motor Neurons, Neurons	1	3	Lhx3	http://discovery.lifemapsc.com/in-vivo-development/neural-tube/motor-neural-progenitor-domain/somatic-motor-neurons
0.0333333	Cell	Ovum	In vivo	PostNatal	Gonad, Ovary, Female Gametocytes, Germ Cells	1	4	Cd9	http://discovery.lifemapsc.com/in-vivo-development/ovary/ovigerous-cord/ovum
0.0333333	PDCell	Neural stem cells	In vitro	Prenatal	Uncategorized	1	4	VIM	http://discovery.lifemapsc.com/stem-cell-differentiation/protocols/dopaminergic-neurons-differentiation-generation-of-neural-stem-cells-and-dopaminergic-neurons-via-neurospheres-formation?TCCellID=227a3ce4-0a2c-4c0a-b7d4-7c8b9c97f56d
0.0333333	PDCell	Nucleus pulposus-like cells	In vitro	Prenatal-PostNatal	Cartilage	1	6	Vim	http://discovery.lifemapsc.com/stem-cell-differentiation/protocols/cartilage-differentiation-derivation-of-nucleus-pulposus-like-cells-from-stem-cells?TCCellID=354fb32b-3baa-4163-bae3-6a4b06ede7ad
0.0333333	AnatCompartment	Limb Ectoderm	In vivo	Prenatal	Limb	1	10	Nav2	http://discovery.lifemapsc.com/in-vivo-development/limb/limb-ectoderm
0.0333333	Cell	Corneal Transient Amplifying Cells	In vivo	PostNatal	Eye, Cornea, Epithelial Cells	1	6	Vim	http://discovery.lifemapsc.com/in-vivo-development/eye/corneal-epithelium/corneal-transient-amplifying-cells
0.0333333	TCCell	Adipose-derived spheroid cells	In vitro	PostNatal	Adipose	1	4	Vim	http://discovery.lifemapsc.com/stem-cell-differentiation/in-vitro-cells/adipose-rattus-norvegicus-adipose-derived-spheroid-cells-kyung-hee-university
0.0333333	AnatCompartment	Trophoblast	In vivo	Prenatal	Trophoblast	1	6	Lipg	http://discovery.lifemapsc.com/in-vivo-development/trophoblast/trophoblast
0.0333333	TCCell	Adult liver progenitor cells	In vitro	PostNatal	Liver, Epithelial Cells	1	4	VIM	http://discovery.lifemapsc.com/stem-cell-differentiation/in-vitro-cells/epithelial-cells-liver-homo-sapiens-adult-liver-progenitor-cells-promethera-biosciences
0.0333333	PDCell	Midbrain neural progenitor-like cells	In vitro	Prenatal	Neural Tube	1	6	VIM	http://discovery.lifemapsc.com/stem-cell-differentiation/protocols/brain-dopaminergic-neurons-differentiation-generation-of-dopaminergic-neurons-from-human-pluripotent-stem-cells?TCCellID=df3eed5f-7b42-4de4-a2e8-3cf4d8949d71
0.0333227	PDCell	Oligodendrocyte progenitor cells	In vitro	Prenatal	Brain, Spinal Cord, Oligodendrocytes	1	6	CD9	http://discovery.lifemapsc.com/stem-cell-differentiation/protocols/astrocytes-brain-neural-ectoderm-oligodendrocytes-spinal-cord-differentiation-derivation-of-oligodendrocyte-progenitor-cells-from-stem-cells-using-defined-medium?TCCellID=ee97eac4-c021-4a9c-97f2-5036a23634ff
0.0329702	BIDiffExpSet	Leukocytes	In vivo	PostNatal	Blood	2	148	IFI6, SP110	http://discovery.lifemapsc.com/gene-expression-signals/high-throughput/large-scale-dataset-barcode-u133a/leukocytes
0.0325883	TCCell	Pulmonary mesenchymal stem cells	In vitro	PostNatal	Lung, Mesenchymal Stem Cells	1	11	VIM	http://discovery.lifemapsc.com/stem-cell-differentiation/in-vitro-cells/lung-mesenchymal-stem-cells-homo-sapiens-pulmonary-mesenchymal-stem-cells-university-of-michigan-health-system
0.0318744	OrganSystem	Intestine	In vivo	Prenatal-PostNatal	Intestine	1	30	Muc4	http://discovery.lifemapsc.com/in-vivo-development/intestine
0.0317082	Cell	Immature Ganglion Cells	In vivo	Prenatal-PostNatal	Eye, Ganglion, Retina, Neurons	1	13	Dlx2	http://discovery.lifemapsc.com/in-vivo-development/eye/ganglion-cell-layer/immature-ganglion-cells
0.0305245	PDCell	Lung epithelial-like cells	In vitro	Prenatal-PostNatal	Lung, Epithelial Cells	1	9	VIM	http://discovery.lifemapsc.com/stem-cell-differentiation/protocols/lung-differentiation-derivation-of-lung-epithelial-cells-from-human-embryonic-stem-cells-via-an-air-liquid-interface?TCCellID=8e7bd476-b59d-4aa3-af59-81ef090dc7aa
0.0304801	Cell	Adult Neural Stem Cells	In vivo	PostNatal	Brain, Neural Tube, Oligodendrocytes	1	12	Vim	http://discovery.lifemapsc.com/in-vivo-development/neural-tube/cortical-sub-ventricular-zone/adult-neural-stem-cells
0.0285313	AnatCompartment	Mesencephalon	In vivo	Prenatal	Neural Tube	1	39	Chrm4	http://discovery.lifemapsc.com/in-vivo-development/neural-tube/mesencephalon
0.0278904	BIDiffExpSet	Colonic Mucosal (ibs)	In vivo	PostNatal	Colon	2	199	HSD11B2, MUC4	http://discovery.lifemapsc.com/gene-expression-signals/high-throughput/large-scale-dataset-barcode-u133a/colonic-mucosal-ibs
0.0278174	Cell	Myoblasts	In vivo	Prenatal	Limb, Skeletal Muscle	1	18	Vim	http://discovery.lifemapsc.com/in-vivo-development/limb/hindlimb-ventral-muscle/myoblasts
0.0278174	Cell	Myoblasts	In vivo	Prenatal	Limb, Skeletal Muscle	1	18	Vim	http://discovery.lifemapsc.com/in-vivo-development/limb/hindlimb-dorsal-muscle/myoblasts
0.0277908	Cell	Myoblasts	In vivo	Prenatal	Limb, Skeletal Muscle	1	19	Vim	http://discovery.lifemapsc.com/in-vivo-development/limb/forelimb-ventral-muscles/myoblasts
0.0277908	Cell	Myoblasts	In vivo	Prenatal	Limb, Skeletal Muscle	1	19	Vim	http://discovery.lifemapsc.com/in-vivo-development/limb/forelimb-dorsal-muscles/myoblasts
0.0276862	TCCell	Schwann cells	In vitro	PostNatal	Peripheral Nervous System, Schwann Cells, Glial Cells	1	18	Vim	http://discovery.lifemapsc.com/stem-cell-differentiation/in-vitro-cells/glial-cells-schwann-cells-mus-musculus-schwann-cells-university-of-bielefeld
0.0276604	OrganSystem	Amnion	In vivo	Prenatal	Amnion	1	52	FN1	http://discovery.lifemapsc.com/in-vivo-development/amnion
0.0275335	TCCell	4F1.1	In vitro	Prenatal	Inner Cell Mass	1	17	CD9	http://discovery.lifemapsc.com/stem-cell-differentiation/in-vitro-cells/inner-cell-mass-homo-sapiens-4f1-1-russian-academy-of-sciences
0.0275085	TCCell	Placenta-derived mesenchymal stem cells	In vitro	PostNatal	Placenta, Mesenchymal Stem Cells	1	27	VIM	http://discovery.lifemapsc.com/stem-cell-differentiation/in-vitro-cells/mesenchymal-stem-cells-placenta-homo-sapiens-placenta-derived-mesenchymal-stem-cells-university-hospital-zurich
0.0269233	Cell	Epicardial Progenitors Cells	In vivo	Prenatal	Heart, Epicardium	1	23	Vim	http://discovery.lifemapsc.com/in-vivo-development/heart/epicardium/epicardial-progenitors-cells
0.0263848	Cell	Villous Cytotrophoblast Cells	In vivo	Prenatal-PostNatal	Placenta	1	36	FN1	http://discovery.lifemapsc.com/in-vivo-development/placenta/chorionic-villus/villous-cytotrophoblast-cells
0.025617	Cell	Trophoblast Cells	In vivo	Prenatal	Trophoblast	1	34	Lipg	http://discovery.lifemapsc.com/in-vivo-development/trophoblast/trophoblast/trophoblast-cells
0.0253786	TCCell	201B6	In vitro	Prenatal	Inner Cell Mass	1	22	CD9	http://discovery.lifemapsc.com/stem-cell-differentiation/in-vitro-cells/inner-cell-mass-homo-sapiens-201b6-international-stem-cell-registry
0.0248843	Cell	Myoblasts	In vivo	Prenatal	Somite, Skeletal Muscle	1	16	Vim	http://discovery.lifemapsc.com/in-vivo-development/somite/cervical-hypaxial-myotome/myoblasts
0.0248843	Cell	Myoblasts	In vivo	Prenatal	Somite, Skeletal Muscle	1	16	Vim	http://discovery.lifemapsc.com/in-vivo-development/somite/thoracic-primary-hypaxial-myotome/myoblasts
0.0248843	Cell	Myoblasts	In vivo	Prenatal	Somite, Skeletal Muscle	1	16	Vim	http://discovery.lifemapsc.com/in-vivo-development/somite/sacral-primary-hypaxial-myotome/myoblasts
0.0248843	Cell	Myoblasts	In vivo	Prenatal	Somite, Skeletal Muscle	1	16	Vim	http://discovery.lifemapsc.com/in-vivo-development/somite/sacral-hypaxial-myotome/myoblasts
0.0248843	Cell	Myoblasts	In vivo	Prenatal	Somite, Skeletal Muscle	1	16	Vim	http://discovery.lifemapsc.com/in-vivo-development/somite/lumbar-hypaxial-myotome/myoblasts
0.0248843	Cell	Myoblasts	In vivo	Prenatal	Somite, Skeletal Muscle	1	16	Vim	http://discovery.lifemapsc.com/in-vivo-development/somite/cervical-primary-hypaxial-myotome/myoblasts
0.0248843	Cell	Myoblasts	In vivo	Prenatal	Somite, Skeletal Muscle	1	16	Vim	http://discovery.lifemapsc.com/in-vivo-development/somite/lumbar-primary-hypaxial-myotome/myoblasts
0.0248843	Cell	Myoblasts	In vivo	Prenatal	Somite, Skeletal Muscle	1	16	Vim	http://discovery.lifemapsc.com/in-vivo-development/somite/thoracic-hypaxial-myotome/myoblasts
0.0242295	TCCell	201B7	In vitro	Prenatal	Inner Cell Mass	1	29	CD9	http://discovery.lifemapsc.com/stem-cell-differentiation/in-vitro-cells/inner-cell-mass-homo-sapiens-201b7-kyoto-university
0.0240816	Cell	Myoblasts	In vivo	Prenatal	Somite, Skeletal Muscle	1	25	Vim	http://discovery.lifemapsc.com/in-vivo-development/somite/thoracic-epaxial-myotome/myoblasts
0.0240816	Cell	Myoblasts	In vivo	Prenatal	Somite, Skeletal Muscle	1	25	Vim	http://discovery.lifemapsc.com/in-vivo-development/somite/lumbar-epaxial-myotome/myoblasts
0.0240816	Cell	Myoblasts	In vivo	Prenatal	Somite, Skeletal Muscle	1	25	Vim	http://discovery.lifemapsc.com/in-vivo-development/somite/sacral-epaxial-myotome/myoblasts
0.0240816	Cell	Myoblasts	In vivo	Prenatal	Somite, Skeletal Muscle	1	25	Vim	http://discovery.lifemapsc.com/in-vivo-development/somite/cervical-epaxial-myotome/myoblasts
0.0240594	Cell	Mesenchymal Condensate Cells	In vivo	Prenatal	Limb, Bone, Cartilage	1	42	Fn1	http://discovery.lifemapsc.com/in-vivo-development/limb/autopod/mesenchymal-condensate-cells
0.0239825	AnatCompartment	Globus Pallidus	In vivo	Prenatal-PostNatal	Brain	1	47	Dlx2	http://discovery.lifemapsc.com/in-vivo-development/brain/globus-pallidus
0.0237609	Cell	Myoblasts	In vivo	Prenatal	Somite, Skeletal Muscle	1	28	Vim	http://discovery.lifemapsc.com/in-vivo-development/somite/thoracic-primary-epaxial-myotome/myoblasts
0.0237609	Cell	Myoblasts	In vivo	Prenatal	Somite, Skeletal Muscle	1	28	Vim	http://discovery.lifemapsc.com/in-vivo-development/somite/sacral-primary-epaxial-myotome/myoblasts
0.0237609	Cell	Myoblasts	In vivo	Prenatal	Somite, Skeletal Muscle	1	28	Vim	http://discovery.lifemapsc.com/in-vivo-development/somite/cervical-primary-epaxial-myotome/myoblasts
0.0237609	Cell	Myoblasts	In vivo	Prenatal	Somite, Skeletal Muscle	1	28	Vim	http://discovery.lifemapsc.com/in-vivo-development/somite/lumbar-primary-epaxial-myotome/myoblasts
0.0222222	BIDiffExpSet	Sensory Organ/nose/olfactory Pit/nasal Epithelium	In vivo	Prenatal	Nose	1	1	LHX3	http://discovery.lifemapsc.com/gene-expression-signals/high-throughput/large-scale-dataset-hudsen/sensory-organ/nose/olfactory-pit/nasal-epithelium
0.0222222	BIDiffExpSet	Skeleton/cranium/vault of Skull	In vivo	Prenatal	Neural Crest, Bone, Cartilage	1	3	Col1a1	http://discovery.lifemapsc.com/gene-expression-signals/high-throughput/large-scale-dataset-mgi/skeleton/cranium/vault-of-skull
0.0222222	BIDiffExpSet	Metanephros/pelvis	In vivo	Prenatal	Kidney	1	42	Cd9	http://discovery.lifemapsc.com/gene-expression-signals/high-throughput/large-scale-dataset-eurexpress/metanephros/pelvis
0.0222222	BIDiffExpSet	Limbal Epithelial Basal Cells	In vivo	PostNatal	Eye, Epithelial Cells	1	35	Sprr2d	http://discovery.lifemapsc.com/gene-expression-signals/high-throughput/large-scale-dataset-barcode-430-2-0/limbal-epithelial-basal-cells
0.0222222	BIDiffExpSet	Ganglion/cranial/vagus X	In vivo	Prenatal	Brain	1	10	L1CAM	http://discovery.lifemapsc.com/gene-expression-signals/high-throughput/large-scale-dataset-hudsen/ganglion/cranial/vagus-x
0.0222222	BIDiffExpSet	Cd34+ Cells	In vivo	PostNatal	Blood	1	37	MS4A3	http://discovery.lifemapsc.com/gene-expression-signals/high-throughput/large-scale-dataset-barcode-u133a/cd34-cells
0.0222222	BIDiffExpSet	Sensory Organ/nose/nasal Cavity/epithelium	In vivo	Prenatal	Nose	1	12	PAX6	http://discovery.lifemapsc.com/gene-expression-signals/high-throughput/large-scale-dataset-hudsen/sensory-organ/nose/nasal-cavity/epithelium
0.0222222	BIDiffExpSet	Heart/pericardium	In vivo	Prenatal	Heart	1	17	Pax6	http://discovery.lifemapsc.com/gene-expression-signals/high-throughput/large-scale-dataset-eurexpress/heart/pericardium
0.0222222	BIDiffExpSet	Nose/nasal Cavity/epithelium/respiratory	In vivo	Prenatal	Nose	1	60	Lipg	http://discovery.lifemapsc.com/gene-expression-signals/high-throughput/large-scale-dataset-eurexpress/nose/nasal-cavity/epithelium/respiratory
0.0222222	BIDiffExpSet	Metanephros/renal Cortex	In vivo	Prenatal	Kidney	1	60	Anpep	http://discovery.lifemapsc.com/gene-expression-signals/high-throughput/large-scale-dataset-eurexpress/metanephros/renal-cortex
0.0222222	BIDiffExpSet	Mesenchyme	In vivo	Prenatal	Mesoderm, Neural Crest	1	21	Col1a1	http://discovery.lifemapsc.com/gene-expression-signals/high-throughput/large-scale-dataset-mgi/mesenchyme
0.0222222	BIDiffExpSet	B Cells	In vivo	PostNatal	Blood	1	39	Rasgrp3	http://discovery.lifemapsc.com/gene-expression-signals/high-throughput/large-scale-dataset-barcode-430-2-0/b-cells
0.0222222	BIDiffExpSet	Sensory Organ/nose/naris	In vivo	Prenatal	Nose	1	117	Lipg	http://discovery.lifemapsc.com/gene-expression-signals/high-throughput/large-scale-dataset-eurexpress/sensory-organ/nose/naris
0.0222222	BIDiffExpSet	Cmps	In vivo	PostNatal	Blood	1	61	Exoc6	http://discovery.lifemapsc.com/gene-expression-signals/high-throughput/large-scale-dataset-barcode-430-2-0/cmps
0.0222222	BIDiffExpSet	Corpus Callosum	In vivo	PostNatal	Brain	1	41	GAL3ST1	http://discovery.lifemapsc.com/gene-expression-signals/high-throughput/large-scale-dataset-barcode-u133-plus-2-0/corpus-callosum
0.0222222	BIDiffExpSet	Metanephros/nephrogenic Zone	In vivo	Prenatal-PostNatal	Kidney	1	49	Enc1	http://discovery.lifemapsc.com/gene-expression-signals/high-throughput/large-scale-dataset-gudmap/metanephros/nephrogenic-zone
0.0222222	BIDiffExpSet	Oral Region/gland/salivary Gland/submandibular Gland	In vivo	Prenatal	Gastrointestinal Tract	1	6	Fn1	http://discovery.lifemapsc.com/gene-expression-signals/high-throughput/large-scale-dataset-mgi/oral-region/gland/salivary-gland/submandibular-gland
0.0222222	BIDiffExpSet	Skeleton	In vivo	Prenatal	Bone, Cartilage	1	18	Col1a1	http://discovery.lifemapsc.com/gene-expression-signals/high-throughput/large-scale-dataset-mgi/skeleton
0.0222222	BIDiffExpSet	Bone Marrow Mononuclear Cells	In vivo	PostNatal	Blood	1	26	MS4A3	http://discovery.lifemapsc.com/gene-expression-signals/high-throughput/large-scale-dataset-barcode-u133a/bone-marrow-mononuclear-cells
0.0222222	BIDiffExpSet	Skeleton/axial Skeleton	In vivo	Prenatal	Lateral Plate Mesoderm, Mesoderm, Somite, Paraxial Mesoderm	1	144	Kif5a	http://discovery.lifemapsc.com/gene-expression-signals/high-throughput/large-scale-dataset-eurexpress/skeleton/axial-skeleton
0.0222222	BIDiffExpSet	Cd49a+ Cells	In vivo	PostNatal	Blood	1	124	ARIH1	http://discovery.lifemapsc.com/gene-expression-signals/high-throughput/large-scale-dataset-barcode-u133-plus-2-0/cd49a-cells
0.0222222	BIDiffExpSet	Spinal Cord/lateral Wall/marginal Layer	In vivo	Prenatal	Neural Tube, Spinal Cord	1	1	L1cam	http://discovery.lifemapsc.com/gene-expression-signals/high-throughput/large-scale-dataset-mgi/spinal-cord/lateral-wall/marginal-layer
0.0222222	BIDiffExpSet	Bladder	In vivo	Prenatal	Lower Urinary Tract	1	101	Cd9	http://discovery.lifemapsc.com/gene-expression-signals/high-throughput/large-scale-dataset-eurexpress/bladder
0.0222222	BIDiffExpSet	Genital Tubercle of Male/glans of Male Genital Tubercle	In vivo	Prenatal	Reproductive System	1	31	Unc5b	http://discovery.lifemapsc.com/gene-expression-signals/high-throughput/large-scale-dataset-eurexpress/genital-tubercle-of-male/glans-of-male-genital-tubercle
0.0222222	BIDiffExpSet	Pbmc	In vivo	PostNatal	Blood	1	20	SP110	http://discovery.lifemapsc.com/gene-expression-signals/high-throughput/large-scale-dataset-barcode-u133a/pbmc
0.0222222	BIDiffExpSet	Urogenital Sinus/primitive Bladder	In vivo	Prenatal-PostNatal	Lower Urinary Tract	1	32	Itih5	http://discovery.lifemapsc.com/gene-expression-signals/high-throughput/large-scale-dataset-gudmap/urogenital-sinus/primitive-bladder
0.0222222	BIDiffExpSet	Sensory Organ/nose	In vivo	Prenatal	Nose	1	4	PAX6	http://discovery.lifemapsc.com/gene-expression-signals/high-throughput/large-scale-dataset-hudsen/sensory-organ/nose
0.0222222	BIDiffExpSet	Urogenital Sinus	In vivo	Prenatal-PostNatal	Lower Urinary Tract	1	59	Enc1	http://discovery.lifemapsc.com/gene-expression-signals/high-throughput/large-scale-dataset-gudmap/urogenital-sinus
0.0222222	BIDiffExpSet	Sensory Organ/nose/nasal Septum	In vivo	Prenatal	Nose, Cartilage	1	80	Lipg	http://discovery.lifemapsc.com/gene-expression-signals/high-throughput/large-scale-dataset-eurexpress/sensory-organ/nose/nasal-septum
0.0222222	BIDiffExpSet	Corneal Epithelial Basal Cells	In vivo	PostNatal	Eye, Epithelial Cells	1	40	Sprr2d	http://discovery.lifemapsc.com/gene-expression-signals/high-throughput/large-scale-dataset-barcode-430-2-0/corneal-epithelial-basal-cells
0.0222222	BIDiffExpSet	Mesenchyme/trunk Mesenchyme	In vivo	Prenatal	Mesoderm, Neural Crest	1	26	Fn1	http://discovery.lifemapsc.com/gene-expression-signals/high-throughput/large-scale-dataset-mgi/mesenchyme/trunk-mesenchyme
0.0222222	BIDiffExpSet	Telencephalon/olfactory Lobe/olfactory Cortex/ventricular Layer	In vivo	Prenatal	Brain	1	39	Pax6	http://discovery.lifemapsc.com/gene-expression-signals/high-throughput/large-scale-dataset-eurexpress/telencephalon/olfactory-lobe/olfactory-cortex/ventricular-layer
0.0222222	BIDiffExpSet	Granulocyte-monocyte Progenitors	In vivo	PostNatal	Blood	1	48	Exoc6	http://discovery.lifemapsc.com/gene-expression-signals/high-throughput/large-scale-dataset-barcode-430-2-0/granulocyte-monocyte-progenitors
0.0222222	BIDiffExpSet	Ganglion/cranial/vestibulocochlear VIII	In vivo	Prenatal	Brain	1	5	LHX3	http://discovery.lifemapsc.com/gene-expression-signals/high-throughput/large-scale-dataset-hudsen/ganglion/cranial/vestibulocochlear-viii
0.0222222	BIDiffExpSet	Ganglion/cranial/trigeminal V	In vivo	Prenatal	Brain	1	13	L1CAM	http://discovery.lifemapsc.com/gene-expression-signals/high-throughput/large-scale-dataset-hudsen/ganglion/cranial/trigeminal-v
0.0222127	Cell	Multinuclear Myocytes	In vivo	Prenatal-PostNatal	Limb, Skeletal Muscle	1	46	Vim	http://discovery.lifemapsc.com/in-vivo-development/limb/hindlimb-ventral-muscle/multinuclear-myocytes
0.0222127	Cell	Multinuclear Myocytes	In vivo	Prenatal-PostNatal	Skeletal Muscle	1	46	Vim	http://discovery.lifemapsc.com/in-vivo-development/skeletal-muscle/lumbar-back-muscles/multinuclear-myocytes
0.0222127	Cell	Multinuclear Myocytes	In vivo	Prenatal-PostNatal	Skeletal Muscle	1	46	Vim	http://discovery.lifemapsc.com/in-vivo-development/skeletal-muscle/posterior-neck-muscles/multinuclear-myocytes
0.0222127	Cell	Multinuclear Myocytes	In vivo	Prenatal-PostNatal	Skeletal Muscle	1	46	Vim	http://discovery.lifemapsc.com/in-vivo-development/skeletal-muscle/pelvic-muscles/multinuclear-myocytes
0.0222127	Cell	Multinuclear Myocytes	In vivo	Prenatal-PostNatal	Skeletal Muscle	1	46	Vim	http://discovery.lifemapsc.com/in-vivo-development/skeletal-muscle/trunk-muscles/multinuclear-myocytes
0.0222127	Cell	Multinuclear Myocytes	In vivo	Prenatal-PostNatal	Limb, Skeletal Muscle	1	46	Vim	http://discovery.lifemapsc.com/in-vivo-development/limb/hindlimb-dorsal-muscle/multinuclear-myocytes
0.0222127	Cell	Multinuclear Myocytes	In vivo	Prenatal-PostNatal	Skeletal Muscle	1	46	Vim	http://discovery.lifemapsc.com/in-vivo-development/skeletal-muscle/lumbar-vertebrae-column-muscles/multinuclear-myocytes
0.0222127	Cell	Multinuclear Myocytes	In vivo	Prenatal-PostNatal	Skeletal Muscle	1	46	Vim	http://discovery.lifemapsc.com/in-vivo-development/skeletal-muscle/thoracic-vertebral-colomn-muscles/multinuclear-myocytes
0.0222127	Cell	Multinuclear Myocytes	In vivo	Prenatal-PostNatal	Skeletal Muscle	1	46	Vim	http://discovery.lifemapsc.com/in-vivo-development/skeletal-muscle/anterior-neck-muscles/multinuclear-myocytes
0.0222127	Cell	Multinuclear Myocytes	In vivo	Prenatal-PostNatal	Skeletal Muscle	1	46	Vim	http://discovery.lifemapsc.com/in-vivo-development/skeletal-muscle/thoracic-back-muscles/multinuclear-myocytes
0.0222127	Cell	Multinuclear Myocytes	In vivo	Prenatal-PostNatal	Skeletal Muscle	1	46	Vim	http://discovery.lifemapsc.com/in-vivo-development/skeletal-muscle/cervical-back-muscles/multinuclear-myocytes
0.0222127	Cell	Multinuclear Myocytes	In vivo	Prenatal-PostNatal	Skeletal Muscle	1	46	Vim	http://discovery.lifemapsc.com/in-vivo-development/skeletal-muscle/sacral-back-muscles/multinuclear-myocytes
0.0222127	Cell	Multinuclear Myocytes	In vivo	Prenatal-PostNatal	Limb, Skeletal Muscle	1	46	Vim	http://discovery.lifemapsc.com/in-vivo-development/limb/forelimb-dorsal-muscles/multinuclear-myocytes
0.0222127	Cell	Multinuclear Myocytes	In vivo	Prenatal-PostNatal	Limb, Skeletal Muscle	1	46	Vim	http://discovery.lifemapsc.com/in-vivo-development/limb/forelimb-ventral-muscles/multinuclear-myocytes
0.0220456	BIDiffExpSet	Skeleton/pectoral Girdle and Thoracic Body Wall/scapula	In vivo	Prenatal	Bone	1	92	Kif5a	http://discovery.lifemapsc.com/gene-expression-signals/high-throughput/large-scale-dataset-eurexpress/skeleton/pectoral-girdle-and-thoracic-body-wall/scapula
0.0218971	BIDiffExpSet	Urethra of Male	In vivo	Prenatal	Lower Urinary Tract	1	93	Cd9	http://discovery.lifemapsc.com/gene-expression-signals/high-throughput/large-scale-dataset-eurexpress/urethra-of-male
0.0217536	BIDiffExpSet	Trachea	In vivo	PostNatal	Lung	1	206	EXOC6	http://discovery.lifemapsc.com/gene-expression-signals/high-throughput/large-scale-dataset-homer/trachea
0.0215072	BIDiffExpSet	Nk Cells	In vivo	PostNatal	Blood	1	79	Itpr2	http://discovery.lifemapsc.com/gene-expression-signals/high-throughput/large-scale-dataset-barcode-430-2-0/nk-cells
0.0213763	BIDiffExpSet	Cord Blood	In vivo	PostNatal	Umbilical Cord, Blood	1	139	RASGRP3	http://discovery.lifemapsc.com/gene-expression-signals/high-throughput/large-scale-dataset-barcode-u133a/cord-blood
0.0212998	BIDiffExpSet	Platelets	In vivo	PostNatal	Blood	1	172	SNCA	http://discovery.lifemapsc.com/gene-expression-signals/high-throughput/large-scale-dataset-barcode-u133-plus-2-0/platelets
0.0210074	BIDiffExpSet	Nasal Epithelium	In vivo	PostNatal	Nose, Epithelial Cells	1	52	MUC4	http://discovery.lifemapsc.com/gene-expression-signals/high-throughput/large-scale-dataset-barcode-u133a/nasal-epithelium
0.0210007	Cell	Basal Cells	In vivo	Prenatal-PostNatal	Lung, Epithelial Cells	1	102	Apoe	http://discovery.lifemapsc.com/in-vivo-development/lung/trachea/basal-cells
0.0207571	BIDiffExpSet	Cd31+ Cells	In vivo	PostNatal	Blood, Endothelium	1	147	ESAM	http://discovery.lifemapsc.com/gene-expression-signals/high-throughput/large-scale-dataset-barcode-u133-plus-2-0/cd31-cells
0.0206646	AnatCompartment	Conjunctival Epithelium	In vivo	Prenatal-PostNatal	Eye, Conjunctiva	1	109	COL1A2	http://discovery.lifemapsc.com/in-vivo-development/eye/conjunctival-epithelium
0.0206646	AnatCompartment	Renal Vesicle	In vivo	Prenatal	Kidney	1	116	Col1a2	http://discovery.lifemapsc.com/in-vivo-development/kidney/renal-vesicle
0.0206048	TCCell	PureStem™ SM30, NCr-fac & Meso-latp Progenitor	In vitro	Prenatal	Lateral Plate Mesoderm, Neural Crest	1	102	KCNG1	http://discovery.lifemapsc.com/stem-cell-differentiation/in-vitro-cells/purestem-sm30-ncr-fac-meso-latp-progenitor
0.0205013	BIDiffExpSet	Neocortex	In vivo	PostNatal	Brain	1	33	Enc1	http://discovery.lifemapsc.com/gene-expression-signals/high-throughput/large-scale-dataset-barcode-430-2-0/neocortex
0.0203994	PDCell	HyStem+BMP4-induced MEL2 cells	In vitro	Prenatal-PostNatal	Bone	1	107	HSD11B2	http://discovery.lifemapsc.com/stem-cell-differentiation/in-vitro-cells/purestem-mel2-ncr-fac-progenitor?TCCellID=58e9a969-53d5-4ed5-8974-4b017b2752f1
0.0202249	Cell	Oligodendrocyte Precursor Cells	In vivo	Prenatal-PostNatal	Brain, Oligodendrocytes	1	108	CD9	http://discovery.lifemapsc.com/in-vivo-development/brain/forebrain-white-matter/oligodendrocyte-precursor-cells
0.0202039	BIDiffExpSet	Endometrial Endothelial Cell	In vivo	PostNatal	Uterus	1	228	CHST3	http://discovery.lifemapsc.com/gene-expression-signals/high-throughput/large-scale-dataset-barcode-u133-plus-2-0/endometrial-endothelial-cell
0.0200671	Cell	Protoplasmic Astrocyte Cells	In vivo	Prenatal-PostNatal	Brain, Astrocytes, Glial Cells	1	104	Cd9	http://discovery.lifemapsc.com/in-vivo-development/brain/neocortex/protoplasmic-astrocyte-cells
0.019776	Cell	Mural Trophectoderm Cells	In vivo	Prenatal	Trophoblast	1	118	COBL	http://discovery.lifemapsc.com/in-vivo-development/trophoblast/mural-trophectoderm/mural-trophectoderm-cells
0.0197728	BIDiffExpSet	Lung/left Lung	In vivo	Prenatal	Lung	1	126	Cobl	http://discovery.lifemapsc.com/gene-expression-signals/high-throughput/large-scale-dataset-eurexpress/lung/left-lung
0.0196694	AnatCompartment	Choroid Plexus	In vivo	Prenatal-PostNatal	Brain, Choroid Plexus	1	146	Apoe	http://discovery.lifemapsc.com/in-vivo-development/brain/choroid-plexus
0.0196637	TCCell	CyT49	In vitro	Prenatal	Inner Cell Mass	1	127	COBL	http://discovery.lifemapsc.com/stem-cell-differentiation/in-vitro-cells/inner-cell-mass-homo-sapiens-cyt49-viacyte-novocell-san-diego-ca
0.0196562	BIDiffExpSet	Lung/right Lung	In vivo	Prenatal	Lung	1	124	Cobl	http://discovery.lifemapsc.com/gene-expression-signals/high-throughput/large-scale-dataset-eurexpress/lung/right-lung
0.0195274	BIDiffExpSet	Monocyte	In vivo	PostNatal	Blood	1	96	BCLAF1	http://discovery.lifemapsc.com/gene-expression-signals/high-throughput/large-scale-dataset-barcode-u133-plus-2-0/monocyte
0.0195116	BIDiffExpSet	Bone Marrow-derived Macrophages	In vivo	PostNatal	Blood	1	136	Oas3	http://discovery.lifemapsc.com/gene-expression-signals/high-throughput/large-scale-dataset-barcode-430-2-0/bone-marrow-derived-macrophages
0.0192445	Cell	Secondary Oocyte	In vivo	PostNatal	Gonad, Ovary, Female Gametocytes, Germ Cells	1	123	Cd9	http://discovery.lifemapsc.com/in-vivo-development/ovary/antral-follicle/secondary-oocyte
0.0188545	BIDiffExpSet	Monocytes	In vivo	PostNatal	Blood	1	74	IFI6	http://discovery.lifemapsc.com/gene-expression-signals/high-throughput/large-scale-dataset-barcode-u133a/monocytes
0.0188029	BIDiffExpSet	Cerebellum	In vivo	PostNatal	Brain	1	120	RNF144A	http://discovery.lifemapsc.com/gene-expression-signals/high-throughput/large-scale-dataset-barcode-u133a/cerebellum
0.0184403	BIDiffExpSet	Ventricular/ Subventricular Zone	In vivo	Prenatal	Brain	1	48	Vim	http://discovery.lifemapsc.com/gene-expression-signals/high-throughput/large-scale-dataset-gensat/ventricular/subventricular-zone
0.0180634	BIDiffExpSet	Metanephros/renal Medulla	In vivo	Prenatal-PostNatal	Kidney	1	67	S1pr3	http://discovery.lifemapsc.com/gene-expression-signals/high-throughput/large-scale-dataset-gudmap/metanephros/renal-medulla
0.0179052	BIDiffExpSet	Prefrontal Cortex	In vivo	PostNatal	Brain	1	102	KIF5A	http://discovery.lifemapsc.com/gene-expression-signals/high-throughput/large-scale-dataset-barcode-u133a/prefrontal-cortex
0.0178479	BIDiffExpSet	Gastrocnemius	In vivo	PostNatal	Skeletal Muscle	1	96	Exoc6	http://discovery.lifemapsc.com/gene-expression-signals/high-throughput/large-scale-dataset-barcode-430-2-0/gastrocnemius
0.0177275	BIDiffExpSet	Posterior Singulate	In vivo	PostNatal	Brain	1	160	ZNF329	http://discovery.lifemapsc.com/gene-expression-signals/high-throughput/large-scale-dataset-barcode-u133-plus-2-0/posterior-singulate
0.0176204	BIDiffExpSet	Cortex	In vivo	PostNatal	Brain	1	154	LIPG	http://discovery.lifemapsc.com/gene-expression-signals/high-throughput/large-scale-dataset-barcode-u133a/cortex
0.017475	BIDiffExpSet	Bronchial Epithelia	In vivo	PostNatal	Epithelial Cells, Respiratory System	1	93	MUC4	http://discovery.lifemapsc.com/gene-expression-signals/high-throughput/large-scale-dataset-barcode-u133a/bronchial-epithelia
0.0171779	OrganSystem	Skeletal Muscle	In vivo	Prenatal-PostNatal	Skeletal Muscle	1	379	KCNJ11	http://discovery.lifemapsc.com/in-vivo-development/skeletal-muscle
0.0171293	BIDiffExpSet	Pituitary Gland	In vivo	Prenatal	Endocrine System	1	140	Lhx3	http://discovery.lifemapsc.com/gene-expression-signals/high-throughput/large-scale-dataset-gensat/pituitary-gland
0.0168951	BIDiffExpSet	Gastrocnemius Muscle	In vivo	PostNatal	Skeletal Muscle	1	213	Rasgrp3	http://discovery.lifemapsc.com/gene-expression-signals/high-throughput/large-scale-dataset-barcode-430-2-0/gastrocnemius-muscle
0.0166479	BIDiffExpSet	Atrial Myocardium	In vivo	PostNatal	Heart, Muscle	1	75	PRKAG2	http://discovery.lifemapsc.com/gene-expression-signals/high-throughput/large-scale-dataset-barcode-u133a/atrial-myocardium
0.0159381	BIDiffExpSet	Brain Pericytes	In vitro	PostNatal	Brain, Pericytes	1	99	HSD11B2	http://discovery.lifemapsc.com/gene-expression-signals/high-throughput/large-scale-dataset-cultured-cell-collection/brain-pericytes
0.0158225	BIDiffExpSet	Human Trabecular Meshwork Cells (HTMC)	In vitro	PostNatal	Eye	1	97	APOE	http://discovery.lifemapsc.com/gene-expression-signals/high-throughput/large-scale-dataset-cultured-cell-collection/human-trabecular-meshwork-cells-htmc
0.0157033	BIDiffExpSet	Dental Pulp Stem Cells (DPSC)	In vitro	PostNatal	Tooth, Mesenchymal Stem Cells	1	97	COL6A2	http://discovery.lifemapsc.com/gene-expression-signals/high-throughput/large-scale-dataset-cultured-cell-collection/dental-pulp-stem-cells-dpsc
0.0155369	BIDiffExpSet	MAMMARY GLAND	In vivo	PostNatal	Breast	1	101	ZNF329	http://discovery.lifemapsc.com/gene-expression-signals/high-throughput/large-scale-dataset-tiger/mammary-gland
0.0155289	BIDiffExpSet	Human Mesenchymal Stem Cell-adipose (HMSC-ad)	In vitro	PostNatal	Adipose, Mesenchymal Stem Cells	1	97	APOE	http://discovery.lifemapsc.com/gene-expression-signals/high-throughput/large-scale-dataset-cultured-cell-collection/human-mesenchymal-stem-cell-adipose-hmsc-ad
0.0152708	BIDiffExpSet	Salivary Gland	In vivo	PostNatal	Oral Cavity	1	99	HSD11B2	http://discovery.lifemapsc.com/gene-expression-signals/high-throughput/large-scale-dataset-gnf-biogps/salivary-gland
0.0143417	BIDiffExpSet	Deltoid Muscle	In vivo	PostNatal	Skeletal Muscle	1	171	EXOC6	http://discovery.lifemapsc.com/gene-expression-signals/high-throughput/large-scale-dataset-barcode-u133-plus-2-0/deltoid-muscle
0.0142023	BIDiffExpSet	Small Intestine	In vivo	PostNatal	Intestine	1	201	HSD11B2	http://discovery.lifemapsc.com/gene-expression-signals/high-throughput/large-scale-dataset-barcode-u133a/small-intestine
0.0108036	BIDiffExpSet	Oocyte	In vivo	PostNatal	Ovary	1	737	Cecr2	http://discovery.lifemapsc.com/gene-expression-signals/high-throughput/large-scale-dataset-barcode-430-2-0/oocyte

## Sheet: Diseases
Statistics:			Matching score statistics:
# Identified genes	152		# High score matches	0
# Matched genes	114		# Med score matches	39
# Matched entities	1062		# Low score matches	1023
Score	Name	Disease categories	# Total Genes	# Matched Genes	Matched Genes (Symbols)	Evidence URL	Genetic Associations	Matched Genes for Genetic Associations	Diferentially Expressed Genes in Tissue Samples	Genes Matched to Differentially Expressed Genes
8.94209	Neuroblastoma	Neuronal diseases, Rare diseases, Genetic diseases, Cancer diseases	985	18	CCRL2, CD69, COL1A1, COL1A2, DLX2, ENC1, IFI6, KLHDC7B, L1CAM, LIN28B, NAV2, NOSTRIN, NR4A1, NUPR1, OAF, OAS3, SNCA, SYF2	http://www.malacards.org/card/neuroblastoma	Susceptibility factor	LIN28B	Adrenal Gland, Blood	CCRL2, CD69, COL1A1, COL1A2, DLX2, IFI6, KLHDC7B, L1CAM, NOSTRIN, NR4A1, NUPR1, OAF, OAS3, SNCA, SYF2
8.92819	Becker Muscular Dystrophy	Neuronal diseases, Muscle diseases, Rare diseases, Genetic diseases	201	12	CD9, COL1A1, COL1A2, COL6A2, COL6A3, EFEMP1, FN1, MARCKS, NNMT, PNISR, RNASE1, VIM	http://www.malacards.org/card/becker_muscular_dystrophy			Skeletal Muscle	CD9, COL1A1, COL1A2, COL6A2, COL6A3, EFEMP1, FN1, MARCKS, NNMT, PNISR, RNASE1, VIM
7.8688	Calpainopathy	Muscle diseases, Rare diseases, Genetic diseases	234	10	COL1A1, COL1A2, COL6A2, COL6A3, EFEMP1, FN1, NNMT, RNASE1, SDC2, VIM	http://www.malacards.org/card/calpainopathy			Skeletal Muscle	COL1A1, COL1A2, COL6A2, COL6A3, EFEMP1, FN1, NNMT, RNASE1, SDC2, VIM
7.51895	Muscular Dystrophy-Dystroglycanopathy , Type C, 5	Neuronal diseases, Mental diseases, Eye diseases, Muscle diseases, Rare diseases, Genetic diseases, Metabolic diseases, Fetal diseases	154	10	CD9, COL1A1, COL1A2, COL6A2, COL6A3, EFEMP1, FN1, NNMT, RNASE1, VIM	http://www.malacards.org/card/muscular_dystrophy_dystroglycanopathy_limb_girdle_type_c_5			Skeletal Muscle	CD9, COL1A1, COL1A2, COL6A2, COL6A3, EFEMP1, FN1, NNMT, RNASE1, VIM
7.49584	Duchenne Muscular Dystrophy	Neuronal diseases, Eye diseases, Muscle diseases, Rare diseases, Genetic diseases	321	10	COL1A1, COL1A2, COL6A2, COL6A3, EFEMP1, FN1, MARCKS, NNMT, NR4A1, VIM	http://www.malacards.org/card/duchenne_muscular_dystrophy			Skeletal Muscle	COL1A1, COL1A2, COL6A2, COL6A3, EFEMP1, FN1, MARCKS, NNMT, NR4A1, VIM
6.98891	Prostate Cancer	Reproductive diseases, Rare diseases, Genetic diseases, Cancer diseases	682	14	ARHGDIB, CD164, CD9, CLGN, COBL, FN1, MS4A3, NRGN, NUPR1, PTPRC, SDC2, SNCA, SYK, TFRC	http://www.malacards.org/card/prostate_cancer			Bone	ARHGDIB, CD9, CLGN, COBL, FN1, MS4A3, NRGN, NUPR1, PTPRC, SDC2, SNCA, SYK, TFRC
6.77082	Childhood Type Dermatomyositis	Neuronal diseases, Bone diseases, Skin diseases, Nephrological diseases, Respiratory diseases, Muscle diseases, Rare diseases	302	9	COL1A1, COL1A2, EFEMP1, IFI6, KLHDC7B, MARCKS, NNMT, OAS3, SP110	http://www.malacards.org/card/childhood_type_dermatomyositis			Skeletal Muscle	COL1A1, COL1A2, EFEMP1, IFI6, KLHDC7B, MARCKS, NNMT, OAS3, SP110
6.51802	Pancreatic Ductal Adenocarcinoma	Endocrine diseases, Cancer diseases	423	10	ACSM3, ANPEP, CD69, COL1A1, COL1A2, CSTA, MUC4, NUPR1, PTPRC, SAMSN1	http://www.malacards.org/card/pancreatic_ductal_adenocarcinoma			Pancreas	ACSM3, ANPEP, CD69, COL1A1, COL1A2, CSTA, PTPRC, SAMSN1
6.3289	Muscular Dystrophy, Limb-Girdle, Type 2b	Neuronal diseases, Muscle diseases, Rare diseases, Genetic diseases, Metabolic diseases	185	8	COL1A1, COL1A2, COL6A2, COL6A3, EFEMP1, NNMT, RNASE1, VIM	http://www.malacards.org/card/muscular_dystrophy_limb_girdle_type_2b			Skeletal Muscle	COL1A1, COL1A2, COL6A2, COL6A3, EFEMP1, NNMT, RNASE1, VIM
6.1989	Alcoholic Hepatitis	Liver diseases, Gastrointestinal diseases	412	11	ACSM3, BEX2, COL1A1, COL1A2, DIRAS3, EFEMP1, FCGR1B, NR4A1, RNASE1, SLC22A15, TP53I3	http://www.malacards.org/card/alcoholic_hepatitis			Liver	ACSM3, BEX2, COL1A1, COL1A2, DIRAS3, EFEMP1, FCGR1B, NR4A1, RNASE1, SLC22A15, TP53I3
5.94591	Breast Cancer	Reproductive diseases, Rare diseases, Genetic diseases, Cancer diseases	738	10	BEND7, BEX2, COBL, COL1A1, COL1A2, COL6A3, FCGR1B, FN1, IFI6, PTPRC	http://www.malacards.org/card/breast_cancer			Breast	BEND7, COBL, COL1A1, COL1A2, COL6A3, FCGR1B, FN1, IFI6
5.88254	Rheumatoid Arthritis	Bone diseases, Rare diseases, Genetic diseases	501	10	ACP5, COL1A1, COL1A2, FCGR1B, NAV2, NR4A1, PTPRC, SYK, TFPI, TFRC	http://www.malacards.org/card/rheumatoid_arthritis			Cartilage	COL1A1, COL1A2, FCGR1B, NAV2, NR4A1, PTPRC, SYK, TFPI
5.66667	High Bone Mass Osteogenesis Imperfecta	Bone diseases, Rare diseases, Fetal diseases	2	2	COL1A1, COL1A2	http://www.malacards.org/card/high_bone_mass_osteogenesis_imperfecta	Causative germline mutation	COL1A1, COL1A2
5.66667	Ehlers-Danlos/osteogenesis Imperfecta Syndrome	Bone diseases, Skin diseases, Rare diseases, Fetal diseases	2	2	COL1A1, COL1A2	http://www.malacards.org/card/ehlers_danlos_osteogenesis_imperfecta_syndrome	Causative germline mutation	COL1A1, COL1A2
5.66667	Dystonia 27	Neuronal diseases, Ear diseases, Muscle diseases, Rare diseases, Genetic diseases	3	2	COL6A2, COL6A3	http://www.malacards.org/card/dystonia_27	Pathogenic, Causative mutation – Humsavar, Molecular basis known	COL6A2, COL6A3
5.66667	Osteogenesis Imperfecta, Type I	Bone diseases, Oral diseases, Rare diseases, Genetic diseases, Fetal diseases	5	2	COL1A1, COL1A2	http://www.malacards.org/card/osteogenesis_imperfecta_type_i_2	Pathogenic, Causative mutation – Humsavar, Molecular basis known, Causative germline mutation	COL1A1, COL1A2
5.66667	Ehlers-Danlos Syndrome, Type Viib	Bone diseases, Cardiovascular diseases, Eye diseases, Skin diseases, Oral diseases, Rare diseases, Genetic diseases, Fetal diseases	3	2	COL1A1, COL1A2	http://www.malacards.org/card/ehlers_danlos_syndrome_type_viib_2	Genetic Tests, Molecular basis known, Causative germline mutation	COL1A1, COL1A2
5.44065	Respiratory Syncytial Virus Infectious Disease	Respiratory diseases, Infectious diseases	388	9	FCGR1B, IFI6, KCNG1, MS4A3, MS4A4A, OAS3, RNASE1, SAMSN1, TFPI	http://www.malacards.org/card/respiratory_syncytial_virus_infectious_disease			Blood	FCGR1B, IFI6, KCNG1, MS4A3, MS4A4A, OAS3, RNASE1, SAMSN1, TFPI
5.41119	Emery-Dreifuss Muscular Dystrophy, Dominant Type	Neuronal diseases, Cardiovascular diseases, Muscle diseases, Rare diseases, Genetic diseases	257	8	COL1A1, COL6A2, COL6A3, EFEMP1, MARCKS, NNMT, SDC2, VIM	http://www.malacards.org/card/emery_dreifuss_muscular_dystrophy_dominant_type			Skeletal Muscle	COL1A1, COL6A2, COL6A3, EFEMP1, MARCKS, NNMT, SDC2, VIM
5.37505	Osteoarthritis	Bone diseases, Genetic diseases	418	11	CEBPA, COL1A1, COL1A2, ENC1, MARCKS, NR4A1, PTPRC, SYK, TFPI, TFRC, ZNF528	http://www.malacards.org/card/osteoarthritis			Cartilage	CEBPA, COL1A1, COL1A2, ENC1, MARCKS, NR4A1, PTPRC, SYK, TFPI, TFRC, ZNF528
5.3645	Hepatitis C Virus	Immune diseases, Skin diseases, Liver diseases, Gastrointestinal diseases, Rare diseases, Genetic diseases, Infectious diseases	465	7	APOE, DIRAS3, FCGR1B, PTPRC, SAMSN1, TFRC, VIM	http://www.malacards.org/card/hepatitis_c_virus	Risk factor	PTPRC	Liver	APOE, DIRAS3, FCGR1B, PTPRC, SAMSN1, TFRC
5.29556	Facioscapulohumeral Muscular Dystrophy 1	Neuronal diseases, Muscle diseases, Rare diseases, Genetic diseases	134	6	CD9, EFEMP1, MARCKS, NNMT, SDC2, TFPI	http://www.malacards.org/card/facioscapulohumeral_muscular_dystrophy_1			Skeletal Muscle	CD9, EFEMP1, MARCKS, NNMT, SDC2, TFPI
5.29079	Ehlers-Danlos Syndrome, Classic Type	Bone diseases, Skin diseases, Oral diseases, Rare diseases, Genetic diseases, Fetal diseases	6	2	COL1A1, COL1A2	http://www.malacards.org/card/ehlers_danlos_syndrome_classic_type	Pathogenic, Causative mutation – Humsavar, Molecular basis known, Causative germline mutation	COL1A1, COL1A2
5.27709	Caffey Disease	Bone diseases, Rare diseases, Genetic diseases, Fetal diseases	7	2	COL1A1, COL1A2	http://www.malacards.org/card/caffey_disease	Pathogenic, Causative mutation – Humsavar, Genetic Tests, Molecular basis known, Causative germline mutation	COL1A1, COL1A2
5.14196	Myocardial Infarction	Cardiovascular diseases, Genetic diseases	163	6	APOE, FN1, PTPRC, SERPINC1, SOD3, TFPI	http://www.malacards.org/card/myocardial_infarction
5.08487	Osteogenesis Imperfecta, Type Ii	Bone diseases, Oral diseases, Rare diseases, Genetic diseases, Fetal diseases	7	2	COL1A1, COL1A2	http://www.malacards.org/card/osteogenesis_imperfecta_type_ii	Pathogenic, Causative mutation – Humsavar, Molecular basis known, Causative germline mutation	COL1A1, COL1A2
4.88126	Abdominal Obesity-Metabolic Syndrome 3	Genetic diseases, Metabolic diseases	197	9	COL1A2, COL6A2, COL6A3, EFEMP1, FCGR1B, HCLS1, NEFH, RNASE1, SYK	http://www.malacards.org/card/abdominal_obesity_metabolic_syndrome_3			Adipose	COL1A2, COL6A2, COL6A3, EFEMP1, FCGR1B, HCLS1, NEFH, RNASE1, SYK
4.86843	Leukemia, Acute Myeloid	Immune diseases, Blood diseases, Rare diseases, Genetic diseases, Cancer diseases	186	5	ANPEP, CD9, CEBPA, PTPRC, SNCA	http://www.malacards.org/card/leukemia_acute_myeloid	Pathogenic, Causative mutation – Humsavar	CEBPA
4.76906	Bethlem Myopathy 1	Neuronal diseases, Muscle diseases, Rare diseases, Genetic diseases	12	2	COL6A2, COL6A3	http://www.malacards.org/card/bethlem_myopathy_1	Causative mutation – Humsavar, Molecular basis known, Causative germline mutation	COL6A2, COL6A3
4.76906	Ullrich Congenital Muscular Dystrophy 1	Neuronal diseases, Muscle diseases, Rare diseases, Genetic diseases	12	2	COL6A2, COL6A3	http://www.malacards.org/card/ullrich_congenital_muscular_dystrophy_1	Pathogenic, Causative mutation – Humsavar, Molecular basis known, Causative germline mutation	COL6A2, COL6A3
4.66667	Col1a1/2-Related Osteogenesis Imperfecta	Bone diseases, Genetic diseases	2	2	COL1A1, COL1A2	http://www.malacards.org/card/col1a1_2_related_osteogenesis_imperfecta	Genetic Tests	COL1A1, COL1A2
4.66667	Collagen Type Vi-Related Disorders	Genetic diseases	3	2	COL6A2, COL6A3	http://www.malacards.org/card/collagen_type_vi_related_disorders	Genetic Tests	COL6A2, COL6A3
4.56132	Osteoporosis	Bone diseases, Genetic diseases	117	4	ACP5, APOE, COL1A1, COL1A2	http://www.malacards.org/card/osteoporosis	Pathogenic	COL1A2
4.54188	Tuberous Sclerosis Complex		400	8	COL1A1, EFEMP1, EXOC6, FCGR1B, NUPR1, S1PR3, SYK, VIM	http://www.malacards.org/card/tuberous_sclerosis_complex			Brain	COL1A1, EFEMP1, EXOC6, FCGR1B, NUPR1, S1PR3, SYK, VIM
4.48115	Amyotrophic Lateral Sclerosis 1	Neuronal diseases, Mental diseases, Rare diseases, Genetic diseases	290	5	CYFIP2, NEFH, SNCA, TFRC, TMEM136	http://www.malacards.org/card/amyotrophic_lateral_sclerosis_1	Susceptibility factor	NEFH	Skeletal Muscle	TMEM136
4.46074	Osteogenesis Imperfecta, Type Iv	Bone diseases, Oral diseases, Rare diseases, Genetic diseases, Fetal diseases	13	2	COL1A1, COL1A2	http://www.malacards.org/card/osteogenesis_imperfecta_type_iv	Pathogenic, Causative mutation – Humsavar, Molecular basis known, Causative germline mutation	COL1A1, COL1A2
4.42738	Osteogenesis Imperfecta, Type Iii	Bone diseases, Oral diseases, Rare diseases, Genetic diseases, Fetal diseases	13	2	COL1A1, COL1A2	http://www.malacards.org/card/osteogenesis_imperfecta_type_iii_2	Pathogenic, Causative mutation – Humsavar, Molecular basis known, Causative germline mutation	COL1A1, COL1A2
4.42624	Obesity	Genetic diseases, Metabolic diseases	562	7	CEBPA, COL1A2, COL6A2, FN1, HSD11B2, PTPRC, SNCA	http://www.malacards.org/card/obesity			Adipose, Blood	COL1A2, COL6A2, FN1, PTPRC, SNCA
4.33944	Parkinson Disease, Late-Onset	Neuronal diseases, Mental diseases, Rare diseases, Genetic diseases, Metabolic diseases	118	4	APOE, GLUD2, NNMT, SNCA	http://www.malacards.org/card/parkinson_disease_late_onset	Pathogenic	GLUD2
4.29371	Influenza	Respiratory diseases, Genetic diseases, Infectious diseases	434	6	IFI6, KCNG1, MS4A4A, OAS3, RNASE1, TFPI	http://www.malacards.org/card/influenza			Blood	IFI6, KCNG1, MS4A4A, OAS3, RNASE1, TFPI
4.12758	H. Pylori Infection	Genetic diseases	239	7	ANPEP, APOE, FCGR1B, KLHL6, LIPG, MUC4, PTPRC	http://www.malacards.org/card/h_pylori_infection			Gastrointestinal Tract,Stomach	ANPEP, APOE, FCGR1B, KLHL6, LIPG, MUC4, PTPRC
3.97611	Grn-Related Frontotemporal Dementia	Neuronal diseases, Mental diseases, Rare diseases, Genetic diseases	276	6	COL1A2, ENC1, ITPR2, MS4A4A, NEFH, NRGN	http://www.malacards.org/card/grn_related_frontotemporal_dementia
3.86958	Spastic Cerebral Palsy	Neuronal diseases	99	4	COL1A1, COL1A2, NNMT, ZNF329	http://www.malacards.org/card/spastic_cerebral_palsy			Skeletal Muscle	COL1A1, COL1A2, NNMT, ZNF329
3.85441	Lung Cancer	Respiratory diseases, Genetic diseases, Cancer diseases	621	7	CD69, COL1A1, COL1A2, FN1, MAGEA1, MUC4, NOSTRIN	http://www.malacards.org/card/lung_cancer			Lung	CD69, COL1A1, COL1A2, NOSTRIN
3.81317	Psoriasis	Skin diseases, Rare diseases, Genetic diseases	392	7	APOE, CSTA, EFEMP1, FAM43A, IFI6, OAS3, SPRR2D	http://www.malacards.org/card/psoriasis			Skin	APOE, CSTA, EFEMP1, FAM43A, IFI6, OAS3, SPRR2D
3.78658	Multiple Sclerosis, Disease Progression, Modifier of	Neuronal diseases, Rare diseases, Genetic diseases	395	5	APOE, MS4A3, PTPRC, SAMSN1, SNCA	http://www.malacards.org/card/multiple_sclerosis_disease_progression_modifier_of			Blood	MS4A3, SAMSN1, SNCA
3.7856	Myotonic Dystrophy 1	Neuronal diseases, Eye diseases, Endocrine diseases, Muscle diseases, Reproductive diseases, Rare diseases, Genetic diseases	273	6	COL1A1, COL1A2, NNMT, NUPR1, PNISR, RASGRP3	http://www.malacards.org/card/myotonic_dystrophy_1			Skeletal Muscle	COL1A1, COL1A2, NNMT, NUPR1, PNISR, RASGRP3
3.75914	Alzheimer Disease	Neuronal diseases, Mental diseases, Rare diseases, Genetic diseases	565	5	APOE, GPR3, NEFH, NRGN, SNCA	http://www.malacards.org/card/alzheimer_disease
3.73225	Disease of Anatomical Entity		89	4	APOE, FN1, SERPINC1, SNCA	http://www.malacards.org/card/disease_of_anatomical_entity
3.67855	Mast-Cell Sarcoma	Blood diseases, Rare diseases, Cancer diseases	18	3	ANPEP, PTPRC, VIM	http://www.malacards.org/card/mast_cell_sarcoma
3.60007	Pick Disease	Neuronal diseases, Mental diseases, Rare diseases, Genetic diseases	18	3	APOE, NEFH, SNCA	http://www.malacards.org/card/pick_disease
3.55126	Hereditary Spastic Paraplegia	Neuronal diseases, Mental diseases, Bone diseases, Eye diseases, Gastrointestinal diseases, Rare diseases, Genetic diseases, Metabolic diseases	236	4	CD164, KIF5A, L1CAM, SLC38A2	http://www.malacards.org/card/hereditary_spastic_paraplegia			Skeletal Muscle	CD164, SLC38A2
3.5248	Polycystic Kidney Disease	Nephrological diseases, Rare diseases, Genetic diseases	422	8	APOE, COL1A1, COL1A2, COL6A2, COL6A3, CSTA, HSD11B2, NNMT	http://www.malacards.org/card/polycystic_kidney_disease			Kidney	APOE, COL1A1, COL1A2, COL6A2, COL6A3, CSTA, HSD11B2, NNMT
3.43059	Disseminated Intravascular Coagulation	Immune diseases, Blood diseases	26	3	FN1, SERPINC1, TFPI	http://www.malacards.org/card/disseminated_intravascular_coagulation
3.36341	Cutaneous Leishmaniasis	Infectious diseases	413	7	CD69, COBL, FCGR1B, GPRC5C, HCLS1, HSD11B2, IFI6	http://www.malacards.org/card/cutaneous_leishmaniasis			Skin	CD69, COBL, FCGR1B, GPRC5C, HCLS1, HSD11B2, IFI6
3.28578	Dementia, Lewy Body	Neuronal diseases, Mental diseases, Rare diseases, Genetic diseases	26	2	APOE, SNCA	http://www.malacards.org/card/dementia_lewy_body	Pathogenic, Causative mutation – Humsavar, Genetic Tests, Molecular basis known	SNCA
3.22054	Hiv-1	Immune diseases, Genetic diseases	502	5	FCGR1B, IFI6, PNISR, PTPRC, SP110	http://www.malacards.org/card/hiv_1			Blood, Lymph	FCGR1B, IFI6, PNISR, PTPRC, SP110
3.181	Myotonic Dystrophy 2	Neuronal diseases, Eye diseases, Endocrine diseases, Muscle diseases, Reproductive diseases, Rare diseases, Genetic diseases	324	6	COL1A1, COL1A2, EXOC6, NNMT, NUPR1, RASGRP3	http://www.malacards.org/card/myotonic_dystrophy_2			Skeletal Muscle	COL1A1, COL1A2, EXOC6, NNMT, NUPR1, RASGRP3
3.14919	Macular Degeneration, Age-Related, 1	Neuronal diseases, Eye diseases, Rare diseases, Genetic diseases	387	5	APOE, CD69, EFEMP1, FCGR1B, NOSTRIN	http://www.malacards.org/card/macular_degeneration_age_related_1			Eye	CD69, FCGR1B, NOSTRIN
3.14595	Cervical Squamous Cell Carcinoma	Reproductive diseases, Rare diseases, Cancer diseases	354	6	APOE, ASAP3, FN1, TFRC, TP53I11, TP53I3	http://www.malacards.org/card/cervical_squamous_cell_carcinoma			Uterus	APOE, ASAP3, FN1, TFRC, TP53I11, TP53I3
3.07355	Connective Tissue Disease		49	3	ACVRL1, COL1A1, COL1A2	http://www.malacards.org/card/connective_tissue_disease
3.04134	Acute Myocardial Infarction	Cardiovascular diseases, Genetic diseases	77	3	CD69, FAM43A, SERPINC1	http://www.malacards.org/card/acute_myocardial_infarction			Blood	CD69, FAM43A
3	Encephalopathy, Familial, with Neuroserpin Inclusion Bodies	Neuronal diseases, Mental diseases, Rare diseases, Genetic diseases	6	2	KCNC3, SERPINC1	http://www.malacards.org/card/encephalopathy_familial_with_neuroserpin_inclusion_bodies
3	Ehlers-Danlos Syndrome, Type Vii	Bone diseases, Cardiovascular diseases, Eye diseases, Skin diseases, Oral diseases, Rare diseases, Genetic diseases, Fetal diseases	4	2	COL1A1, COL1A2	http://www.malacards.org/card/ehlers_danlos_syndrome_type_vii
3	Type I Ehlers-Danlos Syndrome	Bone diseases, Cardiovascular diseases, Eye diseases, Skin diseases, Oral diseases, Rare diseases, Genetic diseases, Fetal diseases	6	2	COL1A1, COL1A2	http://www.malacards.org/card/type_i_ehlers_danlos_syndrome
3	Malignant Giant Cell Tumor of Soft Parts	Cancer diseases	4	2	ACP5, PTPRC	http://www.malacards.org/card/malignant_giant_cell_tumor_of_soft_parts
2.99789	Squamous Cell Carcinoma, Head and Neck	Rare diseases, Genetic diseases, Cancer diseases	278	4	COL1A1, COL1A2, FN1, IFI6	http://www.malacards.org/card/squamous_cell_carcinoma_head_and_neck			Head Mesenchyme	COL1A1, COL1A2, FN1, IFI6
2.91738	Cd3gamma Deficiency	Immune diseases	8	2	CD69, PTPRC	http://www.malacards.org/card/cd3gamma_deficiency
2.90997	Nervous System Disease	Neuronal diseases, Immune diseases	69	3	APOE, PAX6, SNCA	http://www.malacards.org/card/nervous_system_disease
2.87384	Maturity-Onset Diabetes of the Young	Neuronal diseases, Endocrine diseases, Rare diseases, Genetic diseases	47	2	KCNJ11, PAX6	http://www.malacards.org/card/maturity_onset_diabetes_of_the_young	Causative germline mutation	KCNJ11
2.87364	Diabetes Mellitus, Noninsulin-Dependent	Endocrine diseases, Genetic diseases, Metabolic diseases	226	3	ANPEP, APOE, KCNJ11	http://www.malacards.org/card/diabetes_mellitus_noninsulin_dependent	drug response	KCNJ11	Pancreas	ANPEP
2.87338	Tetralogy of Fallot	Cardiovascular diseases, Rare diseases, Genetic diseases, Fetal diseases	62	3	APOE, COL1A1, HEY2	http://www.malacards.org/card/tetralogy_of_fallot
2.86645	Osteogenesis Imperfecta	Bone diseases, Oral diseases, Rare diseases, Genetic diseases, Fetal diseases	13	2	COL1A1, COL1A2	http://www.malacards.org/card/osteogenesis_imperfecta
2.85743	Renal Cell Carcinoma	Nephrological diseases, Rare diseases, Genetic diseases, Cancer diseases	423	5	GAL3ST1, HSD11B2, L1CAM, NNMT, PTGER1	http://www.malacards.org/card/renal_cell_carcinoma			Kidney	HSD11B2, L1CAM, NNMT, PTGER1
2.83918	Dentinogenesis Imperfecta	Bone diseases, Oral diseases, Rare diseases	9	2	COL1A1, COL1A2	http://www.malacards.org/card/dentinogenesis_imperfecta
2.83333	Hypomyelination Neuropathy-Arthrogryposis Syndrome	Neuronal diseases, Rare diseases, Fetal diseases	2	1	ADCY6	http://www.malacards.org/card/hypomyelination_neuropathy_arthrogryposis_syndrome	Causative germline mutation	ADCY6
2.83333	Pituitary Hormone Deficiency, Combined, 3	Endocrine diseases, Ear diseases, Rare diseases, Genetic diseases	1	1	LHX3	http://www.malacards.org/card/pituitary_hormone_deficiency_combined_3_2	Pathogenic, Causative mutation – Humsavar, Molecular basis known	LHX3
2.83333	Macrocephaly, Alopecia, Cutis Laxa, and Scoliosis	Skin diseases, Genetic diseases	3	1	MARCKS	http://www.malacards.org/card/macrocephaly_alopecia_cutis_laxa_and_scoliosis	Molecular basis known	MARCKS
2.83333	Autosomal Dominant Keratitis	Eye diseases, Rare diseases, Genetic diseases	1	1	PAX6	http://www.malacards.org/card/autosomal_dominant_keratitis	Causative germline mutation	PAX6
2.83333	Glomerulopathy with Fibronectin Deposits 2	Nephrological diseases, Rare diseases, Genetic diseases	1	1	FN1	http://www.malacards.org/card/glomerulopathy_with_fibronectin_deposits_2	Pathogenic, Causative mutation – Humsavar, Molecular basis known, Causative germline mutation	FN1
2.83333	Autosomal Dominant Hyperinsulinism Due to Kir6.2 Deficiency	Endocrine diseases, Rare diseases	1	1	KCNJ11	http://www.malacards.org/card/autosomal_dominant_hyperinsulinism_due_to_kir62_deficiency	Causative germline mutation	KCNJ11
2.83333	Diabetes Mellitus, Transient Neonatal, 3	Endocrine diseases, Rare diseases, Genetic diseases, Metabolic diseases, Fetal diseases	2	1	KCNJ11	http://www.malacards.org/card/diabetes_mellitus_transient_neonatal_3	Pathogenic, Causative mutation – Humsavar, Molecular basis known	KCNJ11
2.83333	Doyne Honeycomb Degeneration of Retina	Eye diseases, Rare diseases, Genetic diseases	1	1	EFEMP1	http://www.malacards.org/card/doyne_honeycomb_degeneration_of_retina	Pathogenic, Causative mutation – Humsavar, Genetic Tests, Molecular basis known	EFEMP1
2.83333	Hyperinsulinemic Hypoglycemia, Familial, 2	Endocrine diseases, Rare diseases, Genetic diseases, Metabolic diseases	3	1	KCNJ11	http://www.malacards.org/card/hyperinsulinemic_hypoglycemia_familial_2_2	Pathogenic, Causative mutation – Humsavar, Molecular basis known	KCNJ11
2.83333	T-B+ Severe Combined Immunodeficiency Due to Cd45 Deficiency	Immune diseases, Blood diseases, Rare diseases	1	1	PTPRC	http://www.malacards.org/card/t_b_severe_combined_immunodeficiency_due_to_cd45_deficiency	Causative germline mutation	PTPRC
2.83333	X-Linked Complicated Corpus Callosum Dysgenesis	Neuronal diseases, Rare diseases, Fetal diseases	1	1	L1CAM	http://www.malacards.org/card/x_linked_complicated_corpus_callosum_dysgenesis	Causative germline mutation	L1CAM
2.83333	Lethal Congenital Contracture Syndrome 8	Respiratory diseases, Rare diseases, Genetic diseases, Fetal diseases	1	1	ADCY6	http://www.malacards.org/card/lethal_congenital_contracture_syndrome_8	Pathogenic, Causative mutation – Humsavar	ADCY6
2.83333	Exfoliative Ichthyosis, Autosomal Recessive, Ichthyosis Bullosa of Siemens-Like	Skin diseases, Genetic diseases	1	1	CSTA	http://www.malacards.org/card/exfoliative_ichthyosis_autosomal_recessive_ichthyosis_bullosa_of_siemens_like	Pathogenic, Genetic Tests, Molecular basis known	CSTA
2.83333	Telangiectasia, Hereditary Hemorrhagic, Type 2	Neuronal diseases, Bone diseases, Cardiovascular diseases, Eye diseases, Skin diseases, Rare diseases, Genetic diseases, Fetal diseases	2	1	ACVRL1	http://www.malacards.org/card/telangiectasia_hereditary_hemorrhagic_type_2	Pathogenic, Causative mutation – Humsavar, Molecular basis known	ACVRL1
2.83333	Masa Syndrome	Neuronal diseases, Mental diseases, Rare diseases, Genetic diseases, Fetal diseases	6	1	L1CAM	http://www.malacards.org/card/masa_syndrome	Pathogenic, Causative mutation – Humsavar, Genetic Tests, Molecular basis known, Causative germline mutation	L1CAM
2.83333	Foveal Hypoplasia 1	Genetic diseases	1	1	PAX6	http://www.malacards.org/card/foveal_hypoplasia_1	Pathogenic, Causative mutation – Humsavar, Molecular basis known	PAX6
2.83333	Ehlers-Danlos Syndrome, Cardiac Valvular Form	Bone diseases, Cardiovascular diseases, Skin diseases, Rare diseases, Genetic diseases, Fetal diseases	1	1	COL1A2	http://www.malacards.org/card/ehlers_danlos_syndrome_cardiac_valvular_form	Pathogenic, Molecular basis known	COL1A2
2.83333	Spondyloenchondrodysplasia with Immune Dysregulation	Immune diseases, Genetic diseases	1	1	ACP5	http://www.malacards.org/card/spondyloenchondrodysplasia_with_immune_dysregulation	Pathogenic, Causative mutation – Humsavar, Genetic Tests, Molecular basis known	ACP5
2.83333	Dend Syndrome	Neuronal diseases, Endocrine diseases, Rare diseases	3	1	KCNJ11	http://www.malacards.org/card/dend_syndrome	Causative germline mutation	KCNJ11
2.83333	Gillespie Syndrome	Neuronal diseases, Mental diseases, Eye diseases, Rare diseases, Genetic diseases, Fetal diseases	1	1	PAX6	http://www.malacards.org/card/gillespie_syndrome	Pathogenic, Genetic Tests, Molecular basis known, Causative germline mutation	PAX6
2.83333	Myosclerosis	Neuronal diseases, Rare diseases, Genetic diseases	1	1	COL6A2	http://www.malacards.org/card/myosclerosis	Causative germline mutation	COL6A2
2.83333	Intermediate Dend Syndrome	Neuronal diseases, Endocrine diseases, Rare diseases	1	1	KCNJ11	http://www.malacards.org/card/intermediate_dend_syndrome	Causative germline mutation	KCNJ11
2.83333	Severe Combined Immunodeficiency, T Cell-Negative, B-Cell/natural Killer-Cell Positive	Immune diseases, Genetic diseases	3	1	PTPRC	http://www.malacards.org/card/severe_combined_immunodeficiency_t_cell_negative_b_cell_natural_killer_cell_positive	Pathogenic, Molecular basis known	PTPRC
2.83333	Acvrl1-Related Hereditary Hemorrhagic Telangiectasia	Neuronal diseases, Bone diseases, Cardiovascular diseases, Eye diseases, Skin diseases, Rare diseases, Genetic diseases, Fetal diseases	1	1	ACVRL1	http://www.malacards.org/card/acvrl1_related_hereditary_hemorrhagic_telangiectasia	Pathogenic, Genetic Tests	ACVRL1
2.83333	O Donnell Pappas Syndrome	Eye diseases, Rare diseases, Genetic diseases	1	1	PAX6	http://www.malacards.org/card/o_donnell_pappas_syndrome	Genetic Tests, Causative germline mutation	PAX6
2.83333	Hydrocephalus with Stenosis of the Aqueduct of Sylvius	Neuronal diseases, Rare diseases, Fetal diseases	1	1	L1CAM	http://www.malacards.org/card/hydrocephalus_with_stenosis_of_the_aqueduct_of_sylvius	Causative germline mutation	L1CAM
2.83333	Spinocerebellar Ataxia 13	Neuronal diseases, Mental diseases, Eye diseases, Skin diseases, Ear diseases, Rare diseases, Genetic diseases, Metabolic diseases	6	1	KCNC3	http://www.malacards.org/card/spinocerebellar_ataxia_13	Pathogenic, Causative mutation – Humsavar, Molecular basis known, Causative germline mutation	KCNC3
2.83333	Morning Glory Syndrome	Eye diseases, Rare diseases	2	1	PAX6	http://www.malacards.org/card/morning_glory_syndrome	Causative germline mutation	PAX6
2.83333	Glycogen Storage Disease of Heart, Lethal Congenital	Rare diseases, Genetic diseases	1	1	PRKAG2	http://www.malacards.org/card/glycogen_storage_disease_of_heart_lethal_congenital	Pathogenic, Causative mutation – Humsavar, Genetic Tests, Molecular basis known	PRKAG2
2.83333	Myosclerosis, Congenital	Neuronal diseases, Rare diseases, Genetic diseases	2	1	COL6A2	http://www.malacards.org/card/myosclerosis_congenital	Pathogenic, Genetic Tests	COL6A2
2.83333	Autosomal Recessive Hyperinsulinism Due to Kir6.2 Deficiency	Endocrine diseases, Rare diseases	1	1	KCNJ11	http://www.malacards.org/card/autosomal_recessive_hyperinsulinism_due_to_kir62_deficiency	Causative germline mutation	KCNJ11
2.83333	Fatal Congenital Hypertrophic Cardiomyopathy Due to Glycogen Storage Disease	Cardiovascular diseases, Rare diseases, Genetic diseases, Metabolic diseases	1	1	PRKAG2	http://www.malacards.org/card/fatal_congenital_hypertrophic_cardiomyopathy_due_to_glycogen_storage_disease	Causative germline mutation	PRKAG2
2.83333	Isolated Optic Nerve Hypoplasia	Neuronal diseases, Eye diseases, Rare diseases	1	1	PAX6	http://www.malacards.org/card/isolated_optic_nerve_hypoplasia	Causative germline mutation	PAX6
2.83333	Spastic Paraplegia 10, Autosomal Dominant	Neuronal diseases, Mental diseases, Bone diseases, Eye diseases, Gastrointestinal diseases, Rare diseases, Genetic diseases, Metabolic diseases	1	1	KIF5A	http://www.malacards.org/card/spastic_paraplegia_10_autosomal_dominant	Causative mutation – Humsavar, Molecular basis known, Causative germline mutation	KIF5A
2.83333	Thrombophilia Due to Antithrombin Iii Deficiency	Bone diseases, Blood diseases, Rare diseases, Genetic diseases	6	1	SERPINC1	http://www.malacards.org/card/thrombophilia_due_to_antithrombin_iii_deficiency	Causative mutation – Humsavar, Genetic Tests, Molecular basis known, Causative germline mutation	SERPINC1
2.83333	Corpus Callosum, Partial Agenesis of	Rare diseases, Genetic diseases	1	1	L1CAM	http://www.malacards.org/card/corpus_callosum_partial_agenesis_of	Pathogenic, Causative mutation – Humsavar, Molecular basis known	L1CAM
2.83333	Non-Acquired Combined Pituitary Hormone Deficiency with Spine Abnormalities	Endocrine diseases, Rare diseases	1	1	LHX3	http://www.malacards.org/card/non_acquired_combined_pituitary_hormone_deficiency_with_spine_abnormalities	Causative germline mutation	LHX3
2.83333	Autosomal Dominant Charcot-Marie-Tooth Disease Type 2 Due to Kif5a Mutation	Neuronal diseases, Ear diseases, Muscle diseases, Rare diseases, Genetic diseases, Metabolic diseases, Fetal diseases	1	1	KIF5A	http://www.malacards.org/card/autosomal_dominant_charcot_marie_tooth_disease_type_2_due_to_kif5a_mutation	Causative germline mutation	KIF5A
2.83333	Congenital Disorder of Glycosylation, Type Iif	Neuronal diseases, Blood diseases, Liver diseases, Gastrointestinal diseases, Muscle diseases, Rare diseases, Genetic diseases, Metabolic diseases	2	1	GAL3ST1	http://www.malacards.org/card/congenital_disorder_of_glycosylation_type_iif	Molecular basis known	GAL3ST1
2.83333	Parkinson Disease 4	Neuronal diseases, Mental diseases, Rare diseases, Genetic diseases, Metabolic diseases	3	1	SNCA	http://www.malacards.org/card/parkinson_disease_4	Pathogenic, Molecular basis known	SNCA
2.83333	Isolated Aniridia	Eye diseases, Rare diseases, Genetic diseases, Fetal diseases	2	1	PAX6	http://www.malacards.org/card/isolated_aniridia	Genetic Tests, Causative germline mutation	PAX6
2.83333	Cardiomyopathy, Hypertrophic 6	Cardiovascular diseases, Rare diseases, Genetic diseases, Metabolic diseases	1	1	PRKAG2	http://www.malacards.org/card/cardiomyopathy_hypertrophic_6	Causative mutation – Humsavar, Molecular basis known	PRKAG2
2.83333	Inherited Acute Myeloid Leukemia	Immune diseases, Blood diseases, Rare diseases, Genetic diseases, Cancer diseases	2	1	CEBPA	http://www.malacards.org/card/inherited_acute_myeloid_leukemia	Causative germline mutation	CEBPA
2.83333	X-Linked Complicated Spastic Paraplegia Type 1	Neuronal diseases, Rare diseases, Fetal diseases	1	1	L1CAM	http://www.malacards.org/card/x_linked_complicated_spastic_paraplegia_type_1	Causative germline mutation	L1CAM
2.83333	Familial Drusen	Eye diseases, Rare diseases, Genetic diseases	3	1	EFEMP1	http://www.malacards.org/card/familial_drusen	Pathogenic, Causative germline mutation	EFEMP1
2.83333	Adams-Oliver Syndrome 6	Bone diseases, Skin diseases, Rare diseases, Genetic diseases, Fetal diseases	1	1	DLL4	http://www.malacards.org/card/adams_oliver_syndrome_6_2	Pathogenic, Genetic Tests, Molecular basis known	DLL4
2.83333	Ehlers-Danlos Syndrome, Cardiac Valvular Type	Bone diseases, Cardiovascular diseases, Skin diseases, Rare diseases, Genetic diseases, Fetal diseases	1	1	COL1A2	http://www.malacards.org/card/ehlers_danlos_syndrome_cardiac_valvular_type	Causative germline mutation	COL1A2
2.83333	Diazoxide-Resistant Focal Hyperinsulinism Due to Kir6.2 Deficiency	Endocrine diseases, Rare diseases	1	1	KCNJ11	http://www.malacards.org/card/diazoxide_resistant_focal_hyperinsulinism_due_to_kir62_deficiency	Causative germline mutation	KCNJ11
2.83333	Cataract 30, Pulverulent	Eye diseases, Rare diseases, Genetic diseases, Fetal diseases	1	1	VIM	http://www.malacards.org/card/cataract_30_pulverulent	Causative mutation – Humsavar, Molecular basis known	VIM
2.83333	Lipoprotein Glomerulopathy	Nephrological diseases, Endocrine diseases, Rare diseases, Genetic diseases, Metabolic diseases	2	1	APOE	http://www.malacards.org/card/lipoprotein_glomerulopathy	Pathogenic, Causative mutation – Humsavar, Molecular basis known, Causative germline mutation	APOE
2.83333	Maturity-Onset Diabetes of the Young, Type 13	Neuronal diseases, Endocrine diseases, Rare diseases, Genetic diseases	2	1	KCNJ11	http://www.malacards.org/card/maturity_onset_diabetes_of_the_young_type_13	Pathogenic, Causative mutation – Humsavar, Molecular basis known	KCNJ11
2.83333	Hepatic Venoocclusive Disease with Immunodeficiency	Immune diseases, Blood diseases, Liver diseases, Rare diseases, Genetic diseases	2	1	SP110	http://www.malacards.org/card/hepatic_venoocclusive_disease_with_immunodeficiency	Genetic Tests, Molecular basis known, Causative germline mutation	SP110
2.83333	Coloboma of Optic Nerve	Neuronal diseases, Eye diseases, Gastrointestinal diseases, Rare diseases, Genetic diseases, Cancer diseases	1	1	PAX6	http://www.malacards.org/card/coloboma_of_optic_nerve	Pathogenic, Causative mutation – Humsavar, Genetic Tests	PAX6
2.83333	Exfoliative Ichthyosis	Skin diseases, Rare diseases	6	1	CSTA	http://www.malacards.org/card/exfoliative_ichthyosis	Causative germline mutation	CSTA
2.83333	Anhidrosis, Isolated, with Normal Sweat Glands	Endocrine diseases, Genetic diseases	1	1	ITPR2	http://www.malacards.org/card/anhidrosis_isolated_with_normal_sweat_glands	Pathogenic, Causative mutation – Humsavar	ITPR2
2.83333	Acute Myeloid Leukemia with Cebpa Somatic Mutations	Blood diseases, Rare diseases, Cancer diseases	1	1	CEBPA	http://www.malacards.org/card/acute_myeloid_leukemia_with_cebpa_somatic_mutations	Causative somatic mutation	CEBPA
2.83333	Coloboma, Ocular	Eye diseases, Genetic diseases	4	1	PAX6	http://www.malacards.org/card/coloboma_ocular	Pathogenic, Causative mutation – Humsavar, Molecular basis known	PAX6
2.83333	Sea-Blue Histiocyte Disease	Bone diseases, Immune diseases, Rare diseases, Genetic diseases, Metabolic diseases	6	1	APOE	http://www.malacards.org/card/sea_blue_histiocyte_disease	Pathogenic, Molecular basis known, Causative germline mutation	APOE
2.83333	Ehlers-Danlos Syndrome, Vascular-Like Type	Bone diseases, Cardiovascular diseases, Skin diseases, Rare diseases, Fetal diseases	1	1	COL1A1	http://www.malacards.org/card/ehlers_danlos_syndrome_vascular_like_type	Causative germline mutation	COL1A1
2.83333	Hydrocephalus Due to Aqueductal Stenosis	Neuronal diseases, Gastrointestinal diseases, Rare diseases, Genetic diseases, Fetal diseases	1	1	L1CAM	http://www.malacards.org/card/hydrocephalus_due_to_aqueductal_stenosis	Pathogenic, Causative mutation – Humsavar, Molecular basis known	L1CAM
2.82351	Weber Syndrome	Rare diseases	9	2	ACVRL1, FN1	http://www.malacards.org/card/weber_syndrome
2.81768	Ehlers-Danlos Syndrome	Bone diseases, Cardiovascular diseases, Eye diseases, Skin diseases, Oral diseases, Rare diseases, Genetic diseases, Fetal diseases	14	2	COL1A1, COL1A2	http://www.malacards.org/card/ehlers_danlos_syndrome
2.81198	Lymphoma, Non-Hodgkin	Immune diseases, Genetic diseases, Cancer diseases	81	3	PTPRC, SYK, TFRC	http://www.malacards.org/card/lymphoma_non_hodgkin
2.77271	Otosclerosis	Ear diseases, Rare diseases, Genetic diseases	10	2	COL1A1, COL1A2	http://www.malacards.org/card/otosclerosis
2.76057	Aphasia	Fetal diseases	13	2	APOE, L1CAM	http://www.malacards.org/card/aphasia
2.72588	Renal Oncocytoma	Nephrological diseases, Rare diseases, Genetic diseases, Cancer diseases	323	5	ANPEP, CLGN, DCAF4L2, KCNG1, TP53I11	http://www.malacards.org/card/renal_oncocytoma			Kidney	ANPEP, CLGN, DCAF4L2, KCNG1, TP53I11
2.7152	Asbestosis	Respiratory diseases, Rare diseases	11	2	KIF5A, SOD3	http://www.malacards.org/card/asbestosis
2.7152	Rhabdoid Cancer	Neuronal diseases, Nephrological diseases, Rare diseases, Genetic diseases, Cancer diseases	11	2	PTPRC, VIM	http://www.malacards.org/card/rhabdoid_cancer
2.7152	Myocardial Stunning	Cardiovascular diseases	11	2	SERPINC1, SOD3	http://www.malacards.org/card/myocardial_stunning
2.70848	Colorectal Cancer	Gastrointestinal diseases, Rare diseases, Genetic diseases, Cancer diseases	802	6	BCLAF1, CECR2, COL1A1, COL1A2, COL6A3, FN1	http://www.malacards.org/card/colorectal_cancer			Colon	BCLAF1, CECR2, COL1A1, COL1A2, COL6A3
2.68905	Parkinson Disease 1	Neuronal diseases, Mental diseases, Rare diseases, Genetic diseases, Metabolic diseases	8	1	SNCA	http://www.malacards.org/card/parkinson_disease_1	Pathogenic, Causative mutation – Humsavar, Molecular basis known	SNCA
2.68145	Optic Nerve Hypoplasia	Neuronal diseases, Eye diseases, Genetic diseases	8	1	PAX6	http://www.malacards.org/card/optic_nerve_hypoplasia	Pathogenic, Causative mutation – Humsavar, Molecular basis known	PAX6
2.66667	Plasma Fibronectin Deficiency		1	1	FN1	http://www.malacards.org/card/plasma_fibronectin_deficiency	Genetic association	FN1
2.66474	Muscle Disorders	Neuronal diseases, Muscle diseases, Genetic diseases	12	2	COL6A2, COL6A3	http://www.malacards.org/card/muscle_disorders
2.66474	Mitral Valve Stenosis	Cardiovascular diseases	12	2	ACVRL1, SERPINC1	http://www.malacards.org/card/mitral_valve_stenosis
2.65236	Hypothyroidism Due to Deficient Transcription Factors Involved in Pituitary Development or Function	Immune diseases, Endocrine diseases, Rare diseases, Genetic diseases	5	1	LHX3	http://www.malacards.org/card/hypothyroidism_due_to_deficient_transcription_factors_involved_in_pituitary_development_or_function	Causative germline mutation	LHX3
2.65236	Diabetes Mellitus, Permanent Neonatal	Neuronal diseases, Endocrine diseases, Rare diseases, Genetic diseases	5	1	KCNJ11	http://www.malacards.org/card/diabetes_mellitus_permanent_neonatal	Pathogenic, Causative mutation – Humsavar, Molecular basis known, Causative germline mutation	KCNJ11
2.63181	Parkinson Disease 15, Autosomal Recessive	Neuronal diseases, Mental diseases, Rare diseases, Genetic diseases, Metabolic diseases	8	1	SNCA	http://www.malacards.org/card/parkinson_disease_15_autosomal_recessive	Causative germline mutation	SNCA
2.62519	Wolff-Parkinson-White Syndrome	Cardiovascular diseases, Rare diseases, Genetic diseases	9	1	PRKAG2	http://www.malacards.org/card/wolff_parkinson_white_syndrome	Pathogenic, Causative mutation – Humsavar, Genetic Tests, Molecular basis known	PRKAG2
2.62468	Factor X Deficiency	Blood diseases, Rare diseases, Genetic diseases	12	2	SERPINC1, TFPI	http://www.malacards.org/card/factor_x_deficiency
2.61995	Stromal Keratitis	Eye diseases, Rare diseases	13	2	CD69, PAX6	http://www.malacards.org/card/stromal_keratitis
2.61995	Vaginitis	Reproductive diseases	13	2	CD9, FN1	http://www.malacards.org/card/vaginitis
2.61995	Malignant Fibroxanthoma	Cancer diseases	13	2	PTPRC, VIM	http://www.malacards.org/card/malignant_fibroxanthoma
2.61995	Conventional Fibrosarcoma	Cancer diseases	13	2	FN1, PTPRC	http://www.malacards.org/card/conventional_fibrosarcoma
2.61995	Crest Syndrome	Neuronal diseases, Bone diseases, Skin diseases, Nephrological diseases, Respiratory diseases, Rare diseases, Genetic diseases	13	2	COL1A1, COL1A2	http://www.malacards.org/card/crest_syndrome
2.59322	Acute Myeloid Leukemia with T(8;21)(q22;q22) Translocation	Blood diseases, Rare diseases, Cancer diseases	5	1	CEBPA	http://www.malacards.org/card/acute_myeloid_leukemia_with_t821q22q22_translocation	modifying Somatic mutation	CEBPA
2.59261	Paraplegia	Neuronal diseases, Rare diseases	21	2	KIF5A, L1CAM	http://www.malacards.org/card/paraplegia
2.5798	Angiomatous Meningioma	Neuronal diseases, Cancer diseases	14	2	FN1, TFRC	http://www.malacards.org/card/angiomatous_meningioma
2.5798	Pulmonary Immaturity	Respiratory diseases, Fetal diseases	14	2	CEBPA, SERPINC1	http://www.malacards.org/card/pulmonary_immaturity
2.5798	Hemidystonia	Neuronal diseases	14	2	SNCA, VIM	http://www.malacards.org/card/hemidystonia
2.57445	Hypertension, Essential	Cardiovascular diseases, Blood diseases, Rare diseases, Genetic diseases	90	2	ACSM3, HSD11B2	http://www.malacards.org/card/hypertension_essential	Susceptibility factor	ACSM3
2.57003	Apparent Mineralocorticoid Excess	Cardiovascular diseases, Nephrological diseases, Endocrine diseases, Rare diseases, Genetic diseases, Metabolic diseases	10	1	HSD11B2	http://www.malacards.org/card/apparent_mineralocorticoid_excess	Pathogenic, Causative mutation – Humsavar, Genetic Tests, Molecular basis known, Causative germline mutation	HSD11B2
2.56899	Chronic Interstitial Cystitis	Nephrological diseases, Rare diseases	579	6	ACP5, ACSM3, HSD11B2, KLHDC7B, KLHL6, NNMT	http://www.malacards.org/card/chronic_interstitial_cystitis			Urinary System	ACP5, ACSM3, HSD11B2, KLHDC7B, KLHL6, NNMT
2.5661	Endometriosis	Reproductive diseases, Rare diseases	566	6	ACSM3, BCLAF1, CLGN, COL6A2, IFI6, PNISR	http://www.malacards.org/card/endometriosis			Uterus	ACSM3, BCLAF1, CLGN, COL6A2, IFI6, PNISR
2.56519	Asthma	Respiratory diseases, Rare diseases, Genetic diseases	158	3	CD69, PTGER1, SYK	http://www.malacards.org/card/asthma
2.56435	Acute Myeloid Leukemia, Flt3-Related	Immune diseases, Blood diseases, Rare diseases, Genetic diseases, Cancer diseases	6	1	CEBPA	http://www.malacards.org/card/acute_myeloid_leukemia_flt3_related	Pathogenic	CEBPA
2.55921	Amyotrophic Lateral Sclerosis-Parkinsonism/dementia Complex	Neuronal diseases, Mental diseases, Rare diseases, Genetic diseases	13	2	SNCA, SOD3	http://www.malacards.org/card/amyotrophic_lateral_sclerosis_parkinsonism_dementia_complex
2.55522	Axenfeld-Rieger Syndrome, Type 3	Eye diseases, Rare diseases, Genetic diseases, Fetal diseases	12	2	COL1A1, PAX6	http://www.malacards.org/card/axenfeld_rieger_syndrome_type_3_2
2.55128	Bruck Syndrome	Bone diseases, Oral diseases, Rare diseases, Genetic diseases, Fetal diseases	13	2	COL1A1, COL1A2	http://www.malacards.org/card/bruck_syndrome
2.54738	Supranuclear Palsy, Progressive	Neuronal diseases, Eye diseases, Rare diseases, Genetic diseases	14	2	APOE, SNCA	http://www.malacards.org/card/supranuclear_palsy_progressive
2.54738	Giant Axonal Neuropathy	Neuronal diseases, Rare diseases, Genetic diseases	14	2	BCLAF1, VIM	http://www.malacards.org/card/giant_axonal_neuropathy
2.54352	Proliferative Fasciitis		15	2	ACP5, FN1	http://www.malacards.org/card/proliferative_fasciitis
2.52678	Hereditary Late-Onset Parkinson Disease	Neuronal diseases, Mental diseases, Rare diseases, Genetic diseases, Metabolic diseases	7	1	SNCA	http://www.malacards.org/card/hereditary_late_onset_parkinson_disease	Causative germline mutation	SNCA
2.52678	Spondyloepiphyseal Dysplasia with Congenital Joint Dislocations	Bone diseases, Rare diseases, Genetic diseases	10	1	CHST3	http://www.malacards.org/card/spondyloepiphyseal_dysplasia_with_congenital_joint_dislocations	Pathogenic, Causative mutation – Humsavar, Genetic Tests, Molecular basis known	CHST3
2.52171	Hyperlipidemia Type 3	Endocrine diseases, Rare diseases, Genetic diseases, Metabolic diseases	11	1	APOE	http://www.malacards.org/card/hyperlipidemia_type_3	Causative mutation – Humsavar, Susceptibility factor	APOE
2.51757	Hyperalphalipoproteinemia	Endocrine diseases, Rare diseases, Genetic diseases, Metabolic diseases	14	2	APOE, LIPG	http://www.malacards.org/card/hyperalphalipoproteinemia
2.51049	Hepatic Veno-Occlusive Disease	Liver diseases, Gastrointestinal diseases, Rare diseases	16	2	SERPINC1, SP110	http://www.malacards.org/card/hepatic_veno_occlusive_disease
2.51049	Osteonecrosis	Bone diseases	16	2	ACP5, SERPINC1	http://www.malacards.org/card/osteonecrosis
2.51049	Severe Pre-Eclampsia	Cardiovascular diseases, Rare diseases	16	2	FN1, SERPINC1	http://www.malacards.org/card/severe_pre_eclampsia
2.49241	Malaria	Rare diseases, Genetic diseases, Infectious diseases	199	3	FCGR1B, SAMSN1, TFRC	http://www.malacards.org/card/malaria			Blood	FCGR1B, SAMSN1
2.48023	Cd45 Deficiency	Immune diseases	17	2	PTPRC, SYK	http://www.malacards.org/card/cd45_deficiency
2.48023	Peliosis Hepatis	Cardiovascular diseases, Liver diseases, Gastrointestinal diseases	17	2	FN1, VIM	http://www.malacards.org/card/peliosis_hepatis
2.48023	Epithelioid Leiomyosarcoma	Muscle diseases, Cancer diseases	17	2	PTPRC, VIM	http://www.malacards.org/card/epithelioid_leiomyosarcoma
2.48023	Hyperhomocysteinemia	Metabolic diseases	17	2	APOE, SERPINC1	http://www.malacards.org/card/hyperhomocysteinemia
2.47384	Anaplastic Large Cell Lymphoma	Immune diseases, Blood diseases, Rare diseases, Cancer diseases	17	2	ACVRL1, PTPRC	http://www.malacards.org/card/anaplastic_large_cell_lymphoma
2.46562	Acute Myeloblastic Leukemia with Maturation	Blood diseases, Rare diseases, Cancer diseases	7	1	CEBPA	http://www.malacards.org/card/acute_myeloblastic_leukemia_with_maturation	Pathogenic	CEBPA
2.45237	Osteoporotic Fracture	Bone diseases	18	2	COL1A1, COL1A2	http://www.malacards.org/card/osteoporotic_fracture
2.45237	Osteochondrodysplasia	Bone diseases, Rare diseases	18	2	COL1A1, COL1A2	http://www.malacards.org/card/osteochondrodysplasia
2.4494	Diphtheria	Rare diseases, Infectious diseases	18	2	CD9, TFRC	http://www.malacards.org/card/diphtheria
2.4346	Huntington Disease	Neuronal diseases, Nephrological diseases, Rare diseases, Genetic diseases	308	4	NRGN, PNISR, SLC38A2, SNCA	http://www.malacards.org/card/huntington_disease			Blood, Brain	NRGN, PNISR, SLC38A2
2.42658	Bladder Neck Obstruction	Nephrological diseases	19	2	CHRM4, SP6	http://www.malacards.org/card/bladder_neck_obstruction
2.42658	Adenoiditis	Respiratory diseases	19	2	CD69, SYK	http://www.malacards.org/card/adenoiditis
2.40261	Histiocytoid Hemangioma	Cancer diseases	20	2	PTPRC, VIM	http://www.malacards.org/card/histiocytoid_hemangioma
2.40261	Chromosomal Deletion Syndrome	Genetic diseases	20	2	CECR2, PAX6	http://www.malacards.org/card/chromosomal_deletion_syndrome
2.39751	Purpura	Blood diseases	20	2	SERPINC1, TFRC	http://www.malacards.org/card/purpura
2.38266	Sed Congenita	Bone diseases, Rare diseases, Genetic diseases, Fetal diseases	20	2	COL1A1, COL1A2	http://www.malacards.org/card/sed_congenita
2.38266	Urbach-Wiethe Disease	Skin diseases, Rare diseases, Genetic diseases, Metabolic diseases, Fetal diseases	20	2	EFEMP1, FN1	http://www.malacards.org/card/urbach_wiethe_disease
2.37548	Eclampsia	Cardiovascular diseases, Rare diseases	21	2	NOSTRIN, SERPINC1	http://www.malacards.org/card/eclampsia
2.35487	Wagr Syndrome	Neuronal diseases, Mental diseases, Eye diseases, Nephrological diseases, Endocrine diseases, Reproductive diseases, Rare diseases, Genetic diseases, Cancer diseases, Fetal diseases	10	1	PAX6	http://www.malacards.org/card/wagr_syndrome	Role in phenotype	PAX6
2.34858	Aplasia Cutis Congenita	Skin diseases, Rare diseases, Genetic diseases	15	1	DLL4	http://www.malacards.org/card/aplasia_cutis_congenita	Causative germline mutation	DLL4
2.34244	Pulverulent Cataract	Eye diseases, Rare diseases, Genetic diseases, Fetal diseases	9	1	VIM	http://www.malacards.org/card/pulverulent_cataract	Causative germline mutation	VIM
2.33964	Inflammatory Myofibroblastic Tumor	Rare diseases, Cancer diseases	21	2	ACVRL1, VIM	http://www.malacards.org/card/inflammatory_myofibroblastic_tumor
2.33335	Muscular Dystrophy, Congenital	Neuronal diseases, Cardiovascular diseases, Muscle diseases, Rare diseases, Genetic diseases	21	2	COL6A2, COL6A3	http://www.malacards.org/card/muscular_dystrophy_congenital
2.33333	Ehlers-Danlos Syndrome, Classic Type, Col1a1-Related	Bone diseases, Skin diseases, Oral diseases, Rare diseases, Genetic diseases, Fetal diseases	1	1	COL1A1	http://www.malacards.org/card/ehlers_danlos_syndrome_classic_type_col1a1_related	Genetic Tests	COL1A1
2.33333	Kcnj11-Related Hyperinsulinism	Endocrine diseases, Genetic diseases, Metabolic diseases	1	1	KCNJ11	http://www.malacards.org/card/kcnj11_related_hyperinsulinism	Genetic Tests	KCNJ11
2.33333	Familial Acute Myeloid Leukemia with Mutated Cebpa	Genetic diseases, Cancer diseases	1	1	CEBPA	http://www.malacards.org/card/familial_acute_myeloid_leukemia_with_mutated_cebpa	Genetic Tests	CEBPA
2.33333	Spinocerebellar Ataxia Type13	Genetic diseases	1	1	KCNC3	http://www.malacards.org/card/spinocerebellar_ataxia_type13	Genetic Tests	KCNC3
2.33333	Familial Hypertrophic Cardiomyopathy with Wolff-Parkinson-White Syndrome, Prkag2-Related	Cardiovascular diseases, Genetic diseases	1	1	PRKAG2	http://www.malacards.org/card/familial_hypertrophic_cardiomyopathy_with_wolff_parkinson_white_syndrome_prkag2_related	Genetic Tests	PRKAG2
2.33333	Kcnj11-Related Permanent Neonatal Diabetes Mellitus	Neuronal diseases, Endocrine diseases, Rare diseases, Genetic diseases	1	1	KCNJ11	http://www.malacards.org/card/kcnj11_related_permanent_neonatal_diabetes_mellitus	Genetic Tests	KCNJ11
2.33333	Common Variable Osteogenesis Imperfecta with Normal Sclerae	Bone diseases, Genetic diseases	1	1	COL1A2	http://www.malacards.org/card/common_variable_osteogenesis_imperfecta_with_normal_sclerae	Genetic Tests	COL1A2
2.33333	Alzheimer Disease Risk Factor	Neuronal diseases, Mental diseases, Rare diseases, Genetic diseases	2	1	APOE	http://www.malacards.org/card/alzheimer_disease_risk_factor_apoe_genotype	Genetic Tests	APOE
2.33333	Kcnj11-Related Susceptibility to Noninsulin-Dependent Diabetes Mellitus	Endocrine diseases, Genetic diseases, Metabolic diseases	1	1	KCNJ11	http://www.malacards.org/card/kcnj11_related_susceptibility_to_noninsulin_dependent_diabetes_mellitus	Genetic Tests	KCNJ11
2.33333	Larsen Syndrome, Autosomal Recessive	Bone diseases, Rare diseases, Genetic diseases, Fetal diseases	1	1	CHST3	http://www.malacards.org/card/larsen_syndrome_autosomal_recessive	Genetic Tests	CHST3
2.33333	Lhx3-Related Combined Pituitary Hormone Deficiency	Endocrine diseases, Genetic diseases	1	1	LHX3	http://www.malacards.org/card/lhx3_related_combined_pituitary_hormone_deficiency	Genetic Tests	LHX3
2.33333	Classic Non-Deforming Osteogenesis Imperfecta with Blue Sclerae	Bone diseases, Genetic diseases	1	1	COL1A2	http://www.malacards.org/card/classic_non_deforming_osteogenesis_imperfecta_with_blue_sclerae	Genetic Tests	COL1A2
2.33333	Severe Combined Immune Deficiency, Autosomal Recessive T Cell-Negative, B Cell-Positive, Nk Cell-Positive, Ptprc-Related	Immune diseases, Genetic diseases	1	1	PTPRC	http://www.malacards.org/card/severe_combined_immune_deficiency_autosomal_recessive_t_cell_negative_b_cell_positive_nk_cell_positive_ptprc_related	Genetic Tests	PTPRC
2.33333	Diabetes Mellitus, Kcnj11-Related Transient Neonatal	Endocrine diseases, Rare diseases, Genetic diseases, Metabolic diseases, Fetal diseases	1	1	KCNJ11	http://www.malacards.org/card/diabetes_mellitus_kcnj11_related_transient_neonatal	Genetic Tests	KCNJ11
2.33333	Pax6-Related Anophthalmia	Rare diseases, Genetic diseases, Fetal diseases	1	1	PAX6	http://www.malacards.org/card/pax6_related_anophthalmia	Genetic Tests	PAX6
2.33333	Spastic Paraplegia 10	Neuronal diseases, Mental diseases, Bone diseases, Eye diseases, Gastrointestinal diseases, Rare diseases, Genetic diseases, Metabolic diseases	1	1	KIF5A	http://www.malacards.org/card/spastic_paraplegia_10	Genetic Tests	KIF5A
2.33333	Perinatally Lethal Osteogenesis Imperfecta	Bone diseases, Genetic diseases	1	1	COL1A2	http://www.malacards.org/card/perinatally_lethal_osteogenesis_imperfecta	Genetic Tests	COL1A2
2.33333	X-Linked Hydrocephalus with Stenosis of the Aqueduct of Sylvius	Genetic diseases	1	1	L1CAM	http://www.malacards.org/card/x_linked_hydrocephalus_with_stenosis_of_the_aqueduct_of_sylvius	Genetic Tests	L1CAM
2.33333	Spastic Paraplegia 1	Neuronal diseases, Mental diseases, Bone diseases, Eye diseases, Gastrointestinal diseases, Rare diseases, Genetic diseases, Metabolic diseases	1	1	L1CAM	http://www.malacards.org/card/spastic_paraplegia_1	Genetic Tests	L1CAM
2.33333	Progressively Deforming Osteogenesis Imperfecta	Bone diseases, Genetic diseases	2	1	COL1A2	http://www.malacards.org/card/progressively_deforming_osteogenesis_imperfecta	Genetic Tests	COL1A2
2.32756	Alzheimer Disease-2	Neuronal diseases, Mental diseases, Rare diseases, Genetic diseases	14	1	APOE	http://www.malacards.org/card/alzheimer_disease_2	Pathogenic, Molecular basis known	APOE
2.32112	Collagen Disease	Genetic diseases	24	2	COL1A1, COL1A2	http://www.malacards.org/card/collagen_disease
2.31767	Muscular Dystrophy	Neuronal diseases, Cardiovascular diseases, Muscle diseases, Rare diseases, Genetic diseases	39	2	COL6A2, COL6A3	http://www.malacards.org/card/muscular_dystrophy
2.31303	Angina Pectoris	Cardiovascular diseases	31	2	MS4A3, SERPINC1	http://www.malacards.org/card/angina_pectoris			Blood	MS4A3
2.30362	Bone Development Disease	Bone diseases	25	2	COL1A1, COL1A2	http://www.malacards.org/card/bone_development_disease
2.30362	Bone Resorption Disease	Bone diseases	25	2	ACP5, COL1A1	http://www.malacards.org/card/bone_resorption_disease
2.29981	Snca-Related Parkinson Disease	Neuronal diseases, Mental diseases, Rare diseases, Genetic diseases, Metabolic diseases	7	1	SNCA	http://www.malacards.org/card/snca_related_parkinson_disease	Genetic Tests	SNCA
2.27157	Keratitis	Eye diseases, Rare diseases, Genetic diseases	19	1	PAX6	http://www.malacards.org/card/keratitis	Molecular basis known	PAX6
2.27135	Intrahepatic Cholangiocarcinoma	Liver diseases, Gastrointestinal diseases, Rare diseases, Cancer diseases	27	2	L1CAM, MUC4	http://www.malacards.org/card/intrahepatic_cholangiocarcinoma
2.27135	Speech and Communication Disorders	Fetal diseases	27	2	APOE, L1CAM	http://www.malacards.org/card/speech_and_communication_disorders
2.27101	Cataract	Neuronal diseases, Eye diseases, Rare diseases, Genetic diseases, Fetal diseases	35	2	PAX6, VIM	http://www.malacards.org/card/cataract
2.26345	Emphysema Due to Aat Deficiency	Blood diseases, Liver diseases, Respiratory diseases, Genetic diseases	45	2	ACVRL1, MAGEA1	http://www.malacards.org/card/emphysema_due_to_aat_deficiency			Lung	ACVRL1, MAGEA1
2.26193	Adams-Oliver Syndrome	Bone diseases, Skin diseases, Rare diseases, Genetic diseases, Fetal diseases	15	1	DLL4	http://www.malacards.org/card/adams_oliver_syndrome_6	Causative germline mutation	DLL4
2.23911	Pre-Eclampsia	Cardiovascular diseases, Rare diseases	29	2	NOSTRIN, SERPINC1	http://www.malacards.org/card/pre_eclampsia
2.23533	Myopathy	Neuronal diseases, Muscle diseases, Rare diseases, Genetic diseases	38	2	COL6A2, COL6A3	http://www.malacards.org/card/myopathy
2.23252	Aniridia	Eye diseases, Rare diseases, Genetic diseases	21	1	PAX6	http://www.malacards.org/card/aniridia	Pathogenic, Causative mutation – Humsavar, Genetic Tests, Molecular basis known	PAX6
2.23037	Combined T Cell and B Cell Immunodeficiency	Immune diseases	21	1	TFRC	http://www.malacards.org/card/combined_t_cell_and_b_cell_immunodeficiency	Pathogenic	TFRC
2.22917	Schizophrenia	Neuronal diseases, Mental diseases, Rare diseases, Genetic diseases	249	2	APOL2, NRGN	http://www.malacards.org/card/schizophrenia	Susceptibility factor	APOL2
2.20372	Diabetes Mellitus, Transient Neonatal, 1	Endocrine diseases, Rare diseases, Genetic diseases, Metabolic diseases, Fetal diseases	18	1	KCNJ11	http://www.malacards.org/card/diabetes_mellitus_transient_neonatal_1	Causative germline mutation	KCNJ11
2.19982	Hereditary Hemorrhagic Telangiectasia	Neuronal diseases, Bone diseases, Cardiovascular diseases, Eye diseases, Skin diseases, Rare diseases, Genetic diseases, Fetal diseases	20	1	ACVRL1	http://www.malacards.org/card/hereditary_hemorrhagic_telangiectasia	Causative germline mutation	ACVRL1
2.19521	Dementia, Frontotemporal	Neuronal diseases, Mental diseases, Rare diseases, Genetic diseases	30	2	APOE, SNCA	http://www.malacards.org/card/dementia_frontotemporal
2.19199	Emery-Dreifuss Muscular Dystrophy, X-Linked	Neuronal diseases, Muscle diseases, Rare diseases, Genetic diseases	55	2	COL6A2, EFEMP1	http://www.malacards.org/card/emery_dreifuss_muscular_dystrophy_x_linked			Skeletal Muscle	COL6A2, EFEMP1
2.19028	Peters Anomaly	Neuronal diseases, Cardiovascular diseases, Eye diseases, Rare diseases, Genetic diseases, Metabolic diseases, Fetal diseases	17	1	PAX6	http://www.malacards.org/card/peters_plus_syndrome	Pathogenic, Causative mutation – Humsavar, Molecular basis known, Causative germline mutation	PAX6
2.17493	Dementia	Mental diseases	33	2	APOE, SNCA	http://www.malacards.org/card/dementia
2.16888	Fibrosarcoma	Bone diseases, Rare diseases, Cancer diseases	34	2	FN1, VIM	http://www.malacards.org/card/fibrosarcoma
2.14861	Herpes Simplex	Oral diseases, Reproductive diseases, Rare diseases, Infectious diseases	65	2	HCLS1, SP110	http://www.malacards.org/card/herpes_simplex			Skin	HCLS1, SP110
2.13831	Tauopathy	Neuronal diseases	38	2	APOE, SNCA	http://www.malacards.org/card/tauopathy
2.11768	Pulmonary Tuberculosis	Respiratory diseases, Infectious diseases	420	4	BCLAF1, COL6A2, EXOC6, SERPINC1	http://www.malacards.org/card/pulmonary_tuberculosis			Blood	BCLAF1, COL6A2, EXOC6
2.11247	Scleroderma		76	2	IFI6, MARCKS	http://www.malacards.org/card/scleroderma			Blood	IFI6, MARCKS
2.07639	Heart Disease	Cardiovascular diseases, Genetic diseases	45	2	APOE, SOD3	http://www.malacards.org/card/heart_disease
2.05217	Cervical Cancer, Somatic	Reproductive diseases, Genetic diseases, Cancer diseases	357	4	FN1, ITPR2, KLHDC7B, TFRC	http://www.malacards.org/card/cervical_cancer_somatic			Uterus	FN1, ITPR2, KLHDC7B, TFRC
2.03421	Ewing Sarcoma	Neuronal diseases, Bone diseases, Rare diseases, Genetic diseases, Cancer diseases	49	2	PTPRC, VIM	http://www.malacards.org/card/ewing_sarcoma
2.03064	Tooth Agenesis	Oral diseases, Rare diseases, Genetic diseases	42	2	COL1A2, DLX2	http://www.malacards.org/card/tooth_agenesis
2.02923	Immune System Cancer	Immune diseases, Cancer diseases	52	2	ANPEP, PTPRC	http://www.malacards.org/card/immune_system_cancer
2.00677	Follicular Lymphoma	Immune diseases, Blood diseases, Rare diseases, Cancer diseases	288	3	CYFIP2, KLHL6, SYK	http://www.malacards.org/card/follicular_lymphoma			Intestine	CYFIP2, KLHL6
1.99937	Vascular Disease	Neuronal diseases, Mental diseases, Cardiovascular diseases, Gastrointestinal diseases	57	2	ACVRL1, APOE	http://www.malacards.org/card/vascular_disease
1.99937	Disease of Mental Health	Neuronal diseases, Mental diseases	57	2	APOE, SNCA	http://www.malacards.org/card/disease_of_mental_health
1.99937	Stroke, Ischemic	Cardiovascular diseases, Genetic diseases	58	2	APOE, SERPINC1	http://www.malacards.org/card/stroke_ischemic
1.98307	Central Nervous System Disease	Neuronal diseases, Immune diseases	60	2	APOE, SNCA	http://www.malacards.org/card/central_nervous_system_disease
1.95869	Leukemia, Acute Promyelocytic, Somatic	Immune diseases, Blood diseases, Rare diseases, Genetic diseases, Cancer diseases	60	2	ANPEP, PTPRC	http://www.malacards.org/card/leukemia_acute_promyelocytic_somatic
1.95607	Multiple Myeloma	Neuronal diseases, Immune diseases, Blood diseases, Rare diseases, Genetic diseases, Cancer diseases	63	2	FN1, PTPRC	http://www.malacards.org/card/multiple_myeloma
1.81564	Wilms Tumor		334	4	ANPEP, ENC1, GAL3ST1, KCNG1	http://www.malacards.org/card/wilms_tumor			Kidney	ANPEP, ENC1, GAL3ST1, KCNG1
1.81358	Chromophobe Renal Cell Carcinoma	Nephrological diseases, Rare diseases, Cancer diseases	332	3	ANPEP, KCNG1, TFPI	http://www.malacards.org/card/chromophobe_renal_cell_carcinoma			Kidney	ANPEP, KCNG1, TFPI
1.79886	Pancreatic Cancer	Endocrine diseases, Gastrointestinal diseases, Rare diseases, Genetic diseases, Cancer diseases	153	2	MUC4, RNASE1	http://www.malacards.org/card/pancreatic_cancer
1.79327	Chronic Lymphocytic Leukemia	Immune diseases, Blood diseases, Rare diseases, Genetic diseases, Cancer diseases	108	2	ANPEP, SYK	http://www.malacards.org/card/chronic_lymphocytic_leukemia
1.78538	Lung Cancer Susceptibility 3	Respiratory diseases, Rare diseases, Genetic diseases, Cancer diseases	368	3	COL1A1, COL1A2, ENC1	http://www.malacards.org/card/lung_cancer_susceptibility_3			Lung	COL1A1, COL1A2, ENC1
1.77782	Hepatosplenic T-Cell Lymphoma	Immune diseases, Blood diseases, Liver diseases, Rare diseases, Cancer diseases	403	3	APOE, PRSS21, RNASE1	http://www.malacards.org/card/hepatosplenic_t_cell_lymphoma			Spleen	APOE, PRSS21, RNASE1
1.7687	Dengue Disease	Rare diseases, Infectious diseases	415	4	HSPA13, RNASE1, SDC2, SNCA	http://www.malacards.org/card/dengue_disease			Blood	HSPA13, RNASE1, SDC2, SNCA
1.76056	Agammaglobulinemia	Immune diseases, Blood diseases, Rare diseases, Genetic diseases, Cancer diseases	149	2	KCNG1, RASGRP3	http://www.malacards.org/card/agammaglobulinemia			Blood	KCNG1, RASGRP3
1.66903	Dermatofibrosarcoma Protuberans	Skin diseases, Rare diseases, Genetic diseases, Cancer diseases	15	1	COL1A1	http://www.malacards.org/card/dermatofibrosarcoma_protuberans	Gene fusion	COL1A1
1.66667	Combined Pituitary Hormone Deficiency	Endocrine diseases	5	1	LHX3	http://www.malacards.org/card/combined_pituitary_hormone_deficiency
1.6313	Hepatocellular Carcinoma	Neuronal diseases, Liver diseases, Gastrointestinal diseases, Rare diseases, Genetic diseases, Cancer diseases	215	2	LIN28B, MAGEA1	http://www.malacards.org/card/hepatocellular_carcinoma
1.59159	Systemic Lupus Erythematosus	Bone diseases, Immune diseases, Skin diseases, Rare diseases, Genetic diseases	338	2	KCNG1, OAS3	http://www.malacards.org/card/systemic_lupus_erythematosus			Blood	KCNG1, OAS3
1.58444	Parkinson Disease, Juvenile, Type 2	Neuronal diseases, Mental diseases, Rare diseases, Genetic diseases, Metabolic diseases	9	1	SNCA	http://www.malacards.org/card/parkinson_disease_juvenile_type_2	Candidate gene tested	SNCA
1.57293	Anhidrosis	Skin diseases	9	1	ITPR2	http://www.malacards.org/card/anhidrosis
1.55912	Heritable Pulmonary Arterial Hypertension	Respiratory diseases, Rare diseases, Genetic diseases	9	1	ACVRL1	http://www.malacards.org/card/heritable_pulmonary_arterial_hypertension	Candidate gene tested	ACVRL1
1.5221	Hyperinsulinemic Hypoglycemia	Endocrine diseases, Rare diseases, Genetic diseases, Metabolic diseases	10	1	KCNJ11	http://www.malacards.org/card/hyperinsulinemic_hypoglycemia
1.5	Sagittal Sinus Thrombosis	Cardiovascular diseases, Blood diseases	5	1	SERPINC1	http://www.malacards.org/card/sagittal_sinus_thrombosis
1.5	Sphenoorbital Meningioma	Cancer diseases	2	1	FN1	http://www.malacards.org/card/sphenoorbital_meningioma
1.5	Amyloidosis, Finnish Type	Neuronal diseases, Rare diseases, Genetic diseases, Metabolic diseases	3	1	APOE	http://www.malacards.org/card/amyloidosis_finnish_type
1.5	Familial Creutzfeldt-Jakob Disease	Neuronal diseases, Mental diseases, Rare diseases, Genetic diseases, Infectious diseases	5	1	APOE	http://www.malacards.org/card/familial_creutzfeldt_jakob_disease
1.5	Cd3epsilon Deficiency	Immune diseases	7	1	PTPRC	http://www.malacards.org/card/cd3epsilon_deficiency
1.5	Multicentric Reticulohistiocytosis	Bone diseases, Skin diseases, Rare diseases	6	1	PTPRC	http://www.malacards.org/card/multicentric_reticulohistiocytosis
1.5	Indolent Systemic Mastocytosis	Immune diseases, Blood diseases, Rare diseases, Cancer diseases	6	1	CLEC11A	http://www.malacards.org/card/indolent_systemic_mastocytosis
1.5	Hyperlipoproteinemia Type Iii	Endocrine diseases, Rare diseases, Genetic diseases, Metabolic diseases	5	1	APOE	http://www.malacards.org/card/hyperlipoproteinemia_type_iii
1.5	Autonomic Dysfunction	Neuronal diseases	7	1	SNCA	http://www.malacards.org/card/autonomic_dysfunction
1.5	Predominantly Cortical Thymoma	Immune diseases, Blood diseases, Cancer diseases	7	1	PTPRC	http://www.malacards.org/card/predominantly_cortical_thymoma
1.5	Tinea Barbae	Skin diseases, Infectious diseases	2	1	PTGER1	http://www.malacards.org/card/tinea_barbae
1.5	B Cell Linker Protein Deficiency	Immune diseases	7	1	SYK	http://www.malacards.org/card/b_cell_linker_protein_deficiency
1.5	Lymphomatous Meningitis	Immune diseases, Rare diseases, Cancer diseases	7	1	FN1	http://www.malacards.org/card/lymphomatous_meningitis
1.5	Hypercholesterolemia, Due to Ligand-Defective Apo B	Liver diseases, Rare diseases, Genetic diseases, Metabolic diseases	3	1	APOE	http://www.malacards.org/card/hypercholesterolemia_due_to_ligand_defective_apo_b
1.5	Factitious Disorder	Mental diseases	7	1	KCNJ11	http://www.malacards.org/card/factitious_disorder
1.5	Middle Ear Adenoma	Neuronal diseases, Ear diseases, Cancer diseases	5	1	HSD11B2	http://www.malacards.org/card/middle_ear_adenoma
1.5	Bone Mineral Density, Low	Bone diseases, Genetic diseases	3	1	COL1A1	http://www.malacards.org/card/bone_mineral_density_low
1.5	Rhabdoid Meningioma	Neuronal diseases, Cancer diseases	5	1	VIM	http://www.malacards.org/card/rhabdoid_meningioma
1.5	Alexia	Fetal diseases	5	1	APOE	http://www.malacards.org/card/alexia
1.5	Ichthyosis Bullosa of Siemens	Rare diseases, Genetic diseases	3	1	CSTA	http://www.malacards.org/card/ichthyosis_bullosa_of_siemens
1.5	Villous Adenocarcinoma	Cancer diseases	7	1	FN1	http://www.malacards.org/card/villous_adenocarcinoma
1.5	Pediatric Ependymoma	Genetic diseases, Cancer diseases	6	1	HEY2	http://www.malacards.org/card/pediatric_ependymoma
1.5	Labyrinthitis	Neuronal diseases, Ear diseases, Infectious diseases	6	1	HEY2	http://www.malacards.org/card/labyrinthitis
1.5	Leech Infestation	Infectious diseases	4	1	SERPINC1	http://www.malacards.org/card/leech_infestation
1.5	Pseudomembranous Conjunctivitis	Eye diseases	6	1	FN1	http://www.malacards.org/card/pseudomembranous_conjunctivitis
1.5	Differentiating Neuroblastoma	Neuronal diseases, Cancer diseases	7	1	NEFH	http://www.malacards.org/card/differentiating_neuroblastoma
1.5	Scleral Staphyloma	Eye diseases	5	1	PAX6	http://www.malacards.org/card/scleral_staphyloma
1.5	Third-Degree Atrioventricular Block	Cardiovascular diseases	7	1	PRKAG2	http://www.malacards.org/card/third_degree_atrioventricular_block
1.5	Vulvar Leiomyosarcoma	Cancer diseases	5	1	PTPRC	http://www.malacards.org/card/vulvar_leiomyosarcoma
1.5	Nodular Tenosynovitis	Cancer diseases	6	1	PTPRC	http://www.malacards.org/card/nodular_tenosynovitis
1.5	Superficial Mycosis	Skin diseases, Infectious diseases	7	1	BCLAF1	http://www.malacards.org/card/superficial_mycosis
1.5	Spinal Cord Infarction	Neuronal diseases	4	1	SERPINC1	http://www.malacards.org/card/spinal_cord_infarction
1.5	Renal Artery Obstruction	Cardiovascular diseases, Nephrological diseases	5	1	SERPINC1	http://www.malacards.org/card/renal_artery_obstruction
1.5	Clear Cell Meningioma	Neuronal diseases, Cancer diseases	6	1	VIM	http://www.malacards.org/card/clear_cell_meningioma
1.5	Factor Xii Deficiency	Rare diseases, Genetic diseases	6	1	SERPINC1	http://www.malacards.org/card/factor_xii_deficiency
1.5	Frozen Shoulder		6	1	COL1A1	http://www.malacards.org/card/frozen_shoulder
1.5	Autosomal Recessive Myosclerosis Myopathy	Genetic diseases	1	1	COL6A2	http://www.malacards.org/card/autosomal_recessive_myosclerosis_myopathy
1.5	Wolman Disease	Endocrine diseases, Rare diseases, Genetic diseases, Metabolic diseases	6	1	LIPG	http://www.malacards.org/card/wolman_disease
1.5	Giant Hemangioma	Blood diseases	7	1	SERPINC1	http://www.malacards.org/card/giant_hemangioma
1.5	Adenomatoid Tumor	Cancer diseases	6	1	VIM	http://www.malacards.org/card/adenomatoid_tumor
1.5	Glomeruloid Hemangioma	Cancer diseases	6	1	PTPRC	http://www.malacards.org/card/glomeruloid_hemangioma
1.5	Malignant Giant Cell Tumor	Cancer diseases	3	1	ACP5	http://www.malacards.org/card/malignant_giant_cell_tumor
1.5	Munchausen by Proxy	Mental diseases, Rare diseases	3	1	KCNJ11	http://www.malacards.org/card/munchausen_by_proxy
1.5	Miliaria Rubra	Skin diseases	5	1	SNCA	http://www.malacards.org/card/miliaria_rubra
1.5	Pancreas Lymphoma	Immune diseases, Endocrine diseases, Cancer diseases	1	1	PTPRC	http://www.malacards.org/card/pancreas_lymphoma
1.5	Pancreatic Cystadenoma	Endocrine diseases, Gastrointestinal diseases, Cancer diseases	6	1	COL6A3	http://www.malacards.org/card/pancreatic_cystadenoma
1.5	Cerebral Atherosclerosis	Cardiovascular diseases	6	1	APOE	http://www.malacards.org/card/cerebral_atherosclerosis
1.5	Syphilitic Meningitis	Neuronal diseases	7	1	SERPINC1	http://www.malacards.org/card/syphilitic_meningitis
1.5	Angiocentric Glioma	Neuronal diseases, Rare diseases, Cancer diseases	7	1	VIM	http://www.malacards.org/card/angiocentric_glioma
1.5	Brain Glioblastoma Multiforme	Neuronal diseases, Cancer diseases	7	1	EFEMP1	http://www.malacards.org/card/brain_glioblastoma_multiforme
1.5	Hodgkin's Lymphoma, Mixed Cellularity	Immune diseases, Cancer diseases	6	1	PTPRC	http://www.malacards.org/card/hodgkins_lymphoma_mixed_cellularity
1.5	Type Ii Mixed Cryoglobulinemia	Neuronal diseases, Bone diseases, Cardiovascular diseases, Nephrological diseases, Respiratory diseases, Rare diseases, Genetic diseases	4	1	FN1	http://www.malacards.org/card/type_ii_mixed_cryoglobulinemia
1.5	Ovarian Lymphoma	Immune diseases, Cancer diseases	7	1	PTPRC	http://www.malacards.org/card/ovarian_lymphoma
1.5	Apoe P.leu167del-Related Lipid Disorders		2	1	APOE	http://www.malacards.org/card/apoe_pleu167del_related_lipid_disorders
1.5	Rem Sleep Behavior Disorder	Mental diseases	7	1	SNCA	http://www.malacards.org/card/rem_sleep_behavior_disorder
1.5	Scleredema Adultorum	Skin diseases	6	1	FN1	http://www.malacards.org/card/scleredema_adultorum
1.5	Malignant Mixed Mullerian Tumor	Rare diseases, Cancer diseases	5	1	VIM	http://www.malacards.org/card/malignant_mixed_mullerian_tumor
1.5	Dic in Newborn	Blood diseases	1	1	SERPINC1	http://www.malacards.org/card/dic_in_newborn
1.5	Peeling Skin Syndrome	Skin diseases, Rare diseases, Genetic diseases	6	1	CSTA	http://www.malacards.org/card/peeling_skin_syndrome
1.5	Fried Syndrome	Neuronal diseases, Rare diseases, Fetal diseases	3	1	L1CAM	http://www.malacards.org/card/fried_syndrome
1.5	Interdigitating Dendritic Cell Sarcoma	Immune diseases, Blood diseases, Rare diseases, Cancer diseases	6	1	PTPRC	http://www.malacards.org/card/interdigitating_dendritic_cell_sarcoma
1.5	Epidermolytic Ichthyosis	Skin diseases, Rare diseases	5	1	CSTA	http://www.malacards.org/card/epidermolytic_ichthyosis
1.5	Ossifying Fibromyxoid Tumor	Cancer diseases	6	1	MUC4	http://www.malacards.org/card/ossifying_fibromyxoid_tumor
1.5	Anophthalmia Plus Syndrome	Rare diseases, Genetic diseases, Fetal diseases	5	1	PAX6	http://www.malacards.org/card/anophthalmia_plus_syndrome
1.5	Vestibulocochlear Nerve Disease	Neuronal diseases, Ear diseases	6	1	FEV	http://www.malacards.org/card/vestibulocochlear_nerve_disease
1.5	Refractory Hairy Cell Leukemia	Immune diseases, Blood diseases, Cancer diseases	6	1	ACP5	http://www.malacards.org/card/refractory_hairy_cell_leukemia
1.5	Sternum Cancer	Bone diseases, Cancer diseases	7	1	VIM	http://www.malacards.org/card/sternum_cancer
1.5	Persistent Vegetative State		4	1	APOE	http://www.malacards.org/card/persistent_vegetative_state
1.5	Extracutaneous Mastocytoma	Immune diseases, Blood diseases, Rare diseases, Cancer diseases	6	1	PTPRC	http://www.malacards.org/card/extracutaneous_mastocytoma
1.5	Endometrial Mucinous Adenocarcinoma	Cancer diseases	7	1	VIM	http://www.malacards.org/card/endometrial_mucinous_adenocarcinoma
1.5	Nodular Lymphocyte Predominant Hodgkin Lymphoma	Immune diseases, Blood diseases, Rare diseases, Cancer diseases	5	1	VIM	http://www.malacards.org/card/nodular_lymphocyte_predominant_hodgkin_lymphoma
1.5	Spindle Cell Lipoma	Cancer diseases	6	1	VIM	http://www.malacards.org/card/spindle_cell_lipoma
1.5	Prolapse of Female Genital Organ	Reproductive diseases	7	1	CD9	http://www.malacards.org/card/prolapse_of_female_genital_organ
1.5	Dysautonomia	Neuronal diseases, Eye diseases, Skin diseases, Rare diseases, Genetic diseases	6	1	SNCA	http://www.malacards.org/card/dysautonomia
1.5	Hemangioma of Liver	Liver diseases, Endocrine diseases, Gastrointestinal diseases, Rare diseases, Cancer diseases	3	1	MAGEA1	http://www.malacards.org/card/hemangioma_of_liver
1.5	Defective Apolipoprotein B-100	Rare diseases	6	1	APOE	http://www.malacards.org/card/defective_apolipoprotein_b_100
1.5	Lymph Node Tuberculosis	Immune diseases, Infectious diseases	6	1	SP110	http://www.malacards.org/card/lymph_node_tuberculosis
1.5	Hypoprothrombinemia	Blood diseases, Rare diseases, Genetic diseases	6	1	SERPINC1	http://www.malacards.org/card/hypoprothrombinemia
1.5	Sneddon Syndrome	Neuronal diseases, Bone diseases, Cardiovascular diseases, Skin diseases, Rare diseases, Genetic diseases	5	1	SERPINC1	http://www.malacards.org/card/sneddon_syndrome
1.5	Simultanagnosia	Rare diseases, Fetal diseases	2	1	APOE	http://www.malacards.org/card/simultanagnosia
1.5	Posterior Cortical Atrophy	Neuronal diseases, Rare diseases	2	1	APOE	http://www.malacards.org/card/posterior_cortical_atrophy
1.5	Angiodysplasia	Cardiovascular diseases, Gastrointestinal diseases	7	1	ACVRL1	http://www.malacards.org/card/angiodysplasia
1.5	Moderate and Severe Traumatic Brain Injury	Neuronal diseases, Rare diseases	2	1	APOE	http://www.malacards.org/card/moderate_and_severe_traumatic_brain_injury
1.5	Coloboma of Iris	Eye diseases, Rare diseases, Fetal diseases	1	1	PAX6	http://www.malacards.org/card/coloboma_of_iris
1.5	Lobomycosis	Skin diseases, Infectious diseases	7	1	FN1	http://www.malacards.org/card/lobomycosis
1.5	Acute Leukemia of Ambiguous Lineage	Immune diseases, Blood diseases, Rare diseases, Cancer diseases	5	1	ANPEP	http://www.malacards.org/card/acute_leukemia_of_ambiguous_lineage
1.5	Petroclival Meningioma	Cancer diseases	4	1	FN1	http://www.malacards.org/card/petroclival_meningioma
1.5	Striatonigral Degeneration	Neuronal diseases, Rare diseases, Genetic diseases	6	1	SNCA	http://www.malacards.org/card/striatonigral_degeneration
1.5	Gingival Hypertrophy	Oral diseases	6	1	VIM	http://www.malacards.org/card/gingival_hypertrophy
1.5	Meningeal Melanomatosis	Neuronal diseases, Skin diseases, Cancer diseases	7	1	FN1	http://www.malacards.org/card/meningeal_melanomatosis
1.5	Ovarian Epithelial Cancer	Rare diseases, Cancer diseases	6	1	MUC4	http://www.malacards.org/card/ovarian_epithelial_cancer
1.5	Blastomycosis	Skin diseases, Rare diseases, Infectious diseases	6	1	HSD11B2	http://www.malacards.org/card/blastomycosis
1.5	Vitreous Detachment	Eye diseases	7	1	FN1	http://www.malacards.org/card/vitreous_detachment
1.5	Benign Breast Phyllodes Tumor	Rare diseases, Cancer diseases	6	1	VIM	http://www.malacards.org/card/benign_breast_phyllodes_tumor
1.5	Cystic Nephroma	Nephrological diseases, Cancer diseases	7	1	VIM	http://www.malacards.org/card/cystic_nephroma
1.5	Cerebral Convexity Meningioma	Neuronal diseases, Cancer diseases	7	1	FN1	http://www.malacards.org/card/cerebral_convexity_meningioma
1.5	Corneal Staphyloma	Eye diseases	7	1	SNCA	http://www.malacards.org/card/corneal_staphyloma
1.5	Hereditary Antithrombin Deficiency	Blood diseases, Rare diseases	1	1	SERPINC1	http://www.malacards.org/card/hereditary_antithrombin_deficiency
1.5	Glass Syndrome	Rare diseases, Genetic diseases, Fetal diseases	6	1	SERPINC1	http://www.malacards.org/card/glass_syndrome
1.5	Blood Protein Disease	Blood diseases	7	1	SERPINC1	http://www.malacards.org/card/blood_protein_disease
1.5	Iris Hypoplasia	Genetic diseases	5	1	PAX6	http://www.malacards.org/card/iris_hypoplasia
1.5	Parasagittal Meningioma	Neuronal diseases, Cancer diseases	4	1	FN1	http://www.malacards.org/card/parasagittal_meningioma
1.5	Septooptic Dysplasia	Neuronal diseases, Eye diseases, Endocrine diseases, Rare diseases, Genetic diseases	6	1	LHX3	http://www.malacards.org/card/septooptic_dysplasia
1.5	West Nile Encephalitis	Neuronal diseases, Rare diseases, Infectious diseases	6	1	OAS3	http://www.malacards.org/card/west_nile_encephalitis
1.5	Pneumonic Tularemia	Respiratory diseases, Infectious diseases	6	1	CLEC11A	http://www.malacards.org/card/pneumonic_tularemia
1.5	Cytogenetically Normal Acute Myeloid Leukemia	Cancer diseases	6	1	CEBPA	http://www.malacards.org/card/cytogenetically_normal_acute_myeloid_leukemia
1.5	Fournier Gangrene	Rare diseases	6	1	SERPINC1	http://www.malacards.org/card/fournier_gangrene
1.5	Spondyloenchondrodysplasia	Rare diseases	1	1	ACP5	http://www.malacards.org/card/spondyloenchondrodysplasia
1.5	Myoclonic Cerebellar Dyssynergia	Neuronal diseases, Rare diseases	3	1	VIM	http://www.malacards.org/card/myoclonic_cerebellar_dyssynergia
1.5	Pituitary Hypoplasia	Endocrine diseases	7	1	LHX3	http://www.malacards.org/card/pituitary_hypoplasia
1.5	Lipodermatosclerosis	Skin diseases, Rare diseases	6	1	COL1A1	http://www.malacards.org/card/lipodermatosclerosis
1.5	Intestinal Impaction	Gastrointestinal diseases	5	1	SERPINC1	http://www.malacards.org/card/intestinal_impaction
1.5	Chromosome 3q29 Microduplication Syndrome	Rare diseases, Genetic diseases, Fetal diseases	4	1	SNCA	http://www.malacards.org/card/chromosome_3q29_microduplication_syndrome
1.5	Genetic Prion Diseases	Genetic diseases	3	1	APOE	http://www.malacards.org/card/genetic_prion_diseases
1.5	Ovarian Mucinous Cystadenocarcinoma	Cancer diseases	5	1	VIM	http://www.malacards.org/card/ovarian_mucinous_cystadenocarcinoma
1.5	Mesial Temporal Lobe Epilepsy with Hippocampal Sclerosis	Neuronal diseases, Rare diseases	3	1	APOE	http://www.malacards.org/card/mesial_temporal_lobe_epilepsy_with_hippocampal_sclerosis
1.5	Secondary Syphilis	Neuronal diseases, Bone diseases, Infectious diseases	6	1	FN1	http://www.malacards.org/card/secondary_syphilis
1.5	Sensory Organ Benign Neoplasm	Neuronal diseases, Cancer diseases	6	1	HSD11B2	http://www.malacards.org/card/sensory_organ_benign_neoplasm
1.5	Bednar Tumor	Skin diseases, Rare diseases, Cancer diseases	2	1	COL1A1	http://www.malacards.org/card/bednar_tumor
1.5	Spinocerebellar Ataxia 15	Neuronal diseases, Mental diseases, Eye diseases, Skin diseases, Ear diseases, Rare diseases, Genetic diseases, Metabolic diseases	5	1	KCNC3	http://www.malacards.org/card/spinocerebellar_ataxia_15
1.5	Heart Lymphoma	Cardiovascular diseases, Immune diseases, Cancer diseases	3	1	PTPRC	http://www.malacards.org/card/heart_lymphoma
1.5	Diffuse Cutaneous Mastocytosis	Immune diseases, Blood diseases, Skin diseases, Rare diseases, Cancer diseases	7	1	PTPRC	http://www.malacards.org/card/diffuse_cutaneous_mastocytosis
1.5	Leri Pleonosteosis	Bone diseases, Rare diseases, Fetal diseases	3	1	SDC2	http://www.malacards.org/card/leri_pleonosteosis
1.5	Chronic Ethmoiditis	Respiratory diseases	7	1	MUC4	http://www.malacards.org/card/chronic_ethmoiditis
1.5	Corticobasal Syndrome	Rare diseases	5	1	APOE	http://www.malacards.org/card/corticobasal_syndrome
1.5	Chiasmal Syndrome	Neuronal diseases, Eye diseases	7	1	PAX6	http://www.malacards.org/card/chiasmal_syndrome
1.5	Testicular Lymphoma	Immune diseases, Reproductive diseases, Cancer diseases	6	1	PTPRC	http://www.malacards.org/card/testicular_lymphoma
1.5	Enophthalmos	Eye diseases	6	1	CHST3	http://www.malacards.org/card/enophthalmos
1.5	Epulis	Oral diseases, Rare diseases, Cancer diseases	7	1	VIM	http://www.malacards.org/card/epulis
1.5	Reflex Epilepsy	Neuronal diseases	6	1	PGLYRP3	http://www.malacards.org/card/reflex_epilepsy
1.5	Cryofibrinogenemia	Rare diseases	3	1	FN1	http://www.malacards.org/card/cryofibrinogenemia
1.5	Danon Disease	Cardiovascular diseases, Rare diseases, Genetic diseases, Metabolic diseases	6	1	PRKAG2	http://www.malacards.org/card/danon_disease
1.5	Granulomatous Amebic Encephalitis	Rare diseases, Infectious diseases	5	1	ADCY6	http://www.malacards.org/card/granulomatous_amebic_encephalitis
1.5	Esophagus Squamous Cell Carcinoma	Skin diseases, Gastrointestinal diseases, Rare diseases, Cancer diseases	7	1	VIM	http://www.malacards.org/card/esophagus_squamous_cell_carcinoma
1.5	Neonatal Thyrotoxicosis	Endocrine diseases	7	1	LHX3	http://www.malacards.org/card/neonatal_thyrotoxicosis
1.5	Refractory Hematologic Cancer	Immune diseases, Blood diseases, Cancer diseases	5	1	ACP5	http://www.malacards.org/card/refractory_hematologic_cancer
1.5	Chordoid Glioma	Neuronal diseases, Rare diseases, Cancer diseases	6	1	VIM	http://www.malacards.org/card/chordoid_glioma
1.5	Colorectal Cancer 1	Gastrointestinal diseases, Rare diseases, Genetic diseases, Cancer diseases	6	1	MUC4	http://www.malacards.org/card/colorectal_cancer_1
1.5	Vestibular Neuronitis	Neuronal diseases, Ear diseases	6	1	FEV	http://www.malacards.org/card/vestibular_neuronitis
1.5	Mycobacterium Kansasii	Rare diseases	3	1	FN1	http://www.malacards.org/card/mycobacterium_kansasii
1.5	Head Injury		7	1	APOE	http://www.malacards.org/card/head_injury
1.5	Tenosynovial Giant Cell Tumor	Muscle diseases, Cancer diseases	7	1	COL6A3	http://www.malacards.org/card/tenosynovial_giant_cell_tumor
1.5	Kidney Rhabdoid Cancer	Nephrological diseases, Cancer diseases	7	1	PTPRC	http://www.malacards.org/card/kidney_rhabdoid_cancer
1.5	Intracranial Vasospasm	Cardiovascular diseases	4	1	APOE	http://www.malacards.org/card/intracranial_vasospasm
1.5	Tricuspid Atresia	Cardiovascular diseases, Rare diseases, Fetal diseases	3	1	HEY2	http://www.malacards.org/card/tricuspid_atresia
1.5	Hemangioma of Spleen	Immune diseases, Cancer diseases	5	1	CD9	http://www.malacards.org/card/hemangioma_of_spleen
1.5	Bacillary Angiomatosis	Infectious diseases	6	1	FN1	http://www.malacards.org/card/bacillary_angiomatosis
1.5	Intracranial Sinus Thrombosis	Cardiovascular diseases, Blood diseases	6	1	SERPINC1	http://www.malacards.org/card/intracranial_sinus_thrombosis
1.5	Poland Syndrome	Bone diseases, Oral diseases, Reproductive diseases, Rare diseases, Fetal diseases	6	1	PAX6	http://www.malacards.org/card/poland_syndrome
1.5	Megakaryocytic Tumor	Immune diseases, Blood diseases, Cancer diseases	6	1	FN1	http://www.malacards.org/card/megakaryocytic_tumor
1.5	High Pressure Neurological Syndrome	Neuronal diseases	6	1	PGLYRP3	http://www.malacards.org/card/high_pressure_neurological_syndrome
1.5	Epiglottis Neoplasm	Respiratory diseases, Cancer diseases	2	1	ACP5	http://www.malacards.org/card/epiglottis_neoplasm
1.5	Megaesophagus	Gastrointestinal diseases	7	1	LHX3	http://www.malacards.org/card/megaesophagus
1.5	Fetal Adenoma	Endocrine diseases, Cancer diseases	3	1	NR4A1	http://www.malacards.org/card/fetal_adenoma
1.5	Abrikosov's Tumor	Rare diseases, Cancer diseases	6	1	VIM	http://www.malacards.org/card/abrikosovs_tumor
1.5	Hydromyelia	Neuronal diseases	2	1	VIM	http://www.malacards.org/card/hydromyelia
1.49555	Neonatal Diabetes Mellitus	Endocrine diseases, Rare diseases, Genetic diseases, Metabolic diseases, Fetal diseases	11	1	KCNJ11	http://www.malacards.org/card/neonatal_diabetes_mellitus
1.49443	Ptosis, Congenital	Eye diseases, Rare diseases, Genetic diseases	7	1	PAX6	http://www.malacards.org/card/ptosis_congenital
1.47845	Protein S Deficiency	Blood diseases, Rare diseases, Genetic diseases	7	1	SERPINC1	http://www.malacards.org/card/protein_s_deficiency
1.46836	Sporadic Porphyria Cutanea Tarda	Eye diseases, Skin diseases, Nephrological diseases, Liver diseases, Rare diseases, Genetic diseases, Metabolic diseases	7	1	TFRC	http://www.malacards.org/card/sporadic_porphyria_cutanea_tarda
1.46836	Nasu-Hakola Disease	Neuronal diseases, Mental diseases, Bone diseases, Rare diseases, Genetic diseases, Fetal diseases	6	1	SYK	http://www.malacards.org/card/nasu_hakola_disease
1.46836	Van Buchem Disease	Bone diseases, Rare diseases, Genetic diseases, Fetal diseases	6	1	COL1A1	http://www.malacards.org/card/van_buchem_disease
1.46347	Kohlschutter-Tonz Syndrome	Mental diseases, Oral diseases, Rare diseases, Genetic diseases	7	1	APOE	http://www.malacards.org/card/kohlschutter_tonz_syndrome_2
1.46347	Idiopathic Central Precocious Puberty	Endocrine diseases, Reproductive diseases, Rare diseases	7	1	LIN28B	http://www.malacards.org/card/idiopathic_central_precocious_puberty
1.46347	Congenital Disorder of Glycosylation, Type Ia	Neuronal diseases, Blood diseases, Liver diseases, Gastrointestinal diseases, Muscle diseases, Rare diseases, Genetic diseases, Metabolic diseases	7	1	SERPINC1	http://www.malacards.org/card/congenital_disorder_of_glycosylation_type_ia_2
1.45869	Perineurioma	Neuronal diseases, Rare diseases, Cancer diseases	8	1	VIM	http://www.malacards.org/card/perineurioma
1.45869	Heart Cancer	Cardiovascular diseases, Cancer diseases	8	1	APOE	http://www.malacards.org/card/heart_cancer
1.45869	Hepatic Vein Thrombosis	Cardiovascular diseases, Blood diseases	8	1	SERPINC1	http://www.malacards.org/card/hepatic_vein_thrombosis
1.45869	Chondromalacia	Bone diseases	8	1	BCLAF1	http://www.malacards.org/card/chondromalacia
1.45869	Retinal Artery Occlusion	Cardiovascular diseases, Eye diseases	8	1	SERPINC1	http://www.malacards.org/card/retinal_artery_occlusion
1.45869	Von Economo's Disease	Neuronal diseases, Rare diseases	8	1	SNCA	http://www.malacards.org/card/von_economos_disease
1.45869	Pleomorphic Liposarcoma	Oral diseases, Rare diseases, Cancer diseases	8	1	VIM	http://www.malacards.org/card/pleomorphic_liposarcoma
1.45869	Phosphorylase Kinase Deficiency	Genetic diseases	8	1	PRKAG2	http://www.malacards.org/card/phosphorylase_kinase_deficiency
1.45869	Intracranial Embolism	Cardiovascular diseases	8	1	SERPINC1	http://www.malacards.org/card/intracranial_embolism
1.45869	Chronic Cholangitis	Gastrointestinal diseases	8	1	SDC2	http://www.malacards.org/card/chronic_cholangitis
1.45869	Perivascular Epithelioid Cell Tumor	Cardiovascular diseases, Cancer diseases	8	1	VIM	http://www.malacards.org/card/perivascular_epithelioid_cell_tumor
1.45869	Pleomorphic Carcinoma	Cancer diseases	8	1	VIM	http://www.malacards.org/card/pleomorphic_carcinoma
1.45869	Neuroaxonal Dystrophy	Neuronal diseases, Rare diseases, Genetic diseases	8	1	SNCA	http://www.malacards.org/card/neuroaxonal_dystrophy
1.45869	Enterocele	Gastrointestinal diseases, Reproductive diseases	8	1	CD9	http://www.malacards.org/card/enterocele
1.45869	Dermis Tumor	Cancer diseases	8	1	COL1A1	http://www.malacards.org/card/dermis_tumor
1.45869	Scleral Disease	Eye diseases	8	1	PAX6	http://www.malacards.org/card/scleral_disease
1.45869	Filamentary Keratitis	Eye diseases	8	1	MUC4	http://www.malacards.org/card/filamentary_keratitis
1.45869	Post-Thrombotic Syndrome	Cardiovascular diseases, Blood diseases	8	1	SERPINC1	http://www.malacards.org/card/post_thrombotic_syndrome
1.45869	Horner's Syndrome	Neuronal diseases, Eye diseases, Rare diseases	8	1	CHST3	http://www.malacards.org/card/horners_syndrome
1.45869	Peripheral T-Cell Lymphoma	Immune diseases, Rare diseases, Cancer diseases	8	1	SYK	http://www.malacards.org/card/peripheral_t_cell_lymphoma
1.45869	Pigmented Villonodular Synovitis	Bone diseases, Muscle diseases, Reproductive diseases, Rare diseases, Cancer diseases	8	1	ACP5	http://www.malacards.org/card/pigmented_villonodular_synovitis
1.45869	Spastic Diplegia	Neuronal diseases, Mental diseases, Rare diseases	8	1	L1CAM	http://www.malacards.org/card/spastic_diplegia
1.45869	Gastric Adenosquamous Carcinoma	Gastrointestinal diseases, Cancer diseases	8	1	TFRC	http://www.malacards.org/card/gastric_adenosquamous_carcinoma
1.45869	Extraosseous Osteosarcoma	Bone diseases, Cancer diseases	8	1	PTPRC	http://www.malacards.org/card/extraosseous_osteosarcoma
1.45869	Malignant Histiocytosis	Immune diseases, Rare diseases, Cancer diseases	8	1	TFRC	http://www.malacards.org/card/malignant_histiocytosis
1.45869	Pneumonic Plague	Respiratory diseases, Infectious diseases	8	1	CHST3	http://www.malacards.org/card/pneumonic_plague
1.45869	Sarcomatoid Squamous Cell Skin Carcinoma	Skin diseases, Cancer diseases	8	1	PTPRC	http://www.malacards.org/card/sarcomatoid_squamous_cell_skin_carcinoma
1.45869	Olfactory Neuroblastoma	Neuronal diseases, Respiratory diseases, Smell/Taste diseases, Rare diseases, Cancer diseases	8	1	VIM	http://www.malacards.org/card/olfactory_neuroblastoma
1.45869	Bile Duct Mucoepidermoid Carcinoma	Liver diseases, Gastrointestinal diseases, Oral diseases, Cancer diseases	8	1	MUC4	http://www.malacards.org/card/bile_duct_mucoepidermoid_carcinoma
1.45869	Retinal Perforation	Eye diseases	8	1	PAX6	http://www.malacards.org/card/retinal_perforation
1.45869	Nodular Hidradenoma	Skin diseases, Cancer diseases	8	1	VIM	http://www.malacards.org/card/nodular_hidradenoma
1.45869	Subcutaneous Mycosis	Skin diseases, Infectious diseases	8	1	SYK	http://www.malacards.org/card/subcutaneous_mycosis
1.45869	Recurrent Acute Pancreatitis	Bone diseases, Immune diseases, Endocrine diseases, Gastrointestinal diseases, Rare diseases, Genetic diseases	8	1	APOE	http://www.malacards.org/card/recurrent_acute_pancreatitis
1.45869	Glomus Tumor	Cardiovascular diseases, Rare diseases, Cancer diseases	8	1	VIM	http://www.malacards.org/card/glomus_tumor
1.45869	Syringoma	Skin diseases, Rare diseases, Cancer diseases	8	1	VIM	http://www.malacards.org/card/syringoma
1.45869	Granular Cell Tumor	Cancer diseases	8	1	VIM	http://www.malacards.org/card/granular_cell_tumor
1.45293	Malignant Peripheral Nerve Sheath Tumor	Neuronal diseases, Rare diseases, Cancer diseases	13	1	VIM	http://www.malacards.org/card/malignant_peripheral_nerve_sheath_tumor
1.4494	Cerebral Palsy, Ataxic, Autosomal Recessive	Neuronal diseases, Rare diseases	8	1	KCNC3	http://www.malacards.org/card/cerebral_palsy_ataxic_autosomal_recessive
1.4449	Jacobsen Syndrome	Blood diseases, Eye diseases, Rare diseases, Genetic diseases, Fetal diseases	8	1	NRGN	http://www.malacards.org/card/jacobsen_syndrome
1.44048	Alzheimer Disease Type 1	Neuronal diseases, Mental diseases, Rare diseases, Genetic diseases	7	1	SNCA	http://www.malacards.org/card/alzheimer_disease_type_1
1.44048	Oliver Syndrome	Neuronal diseases, Bone diseases, Rare diseases, Fetal diseases	8	1	DLL4	http://www.malacards.org/card/oliver_syndrome
1.42771	Larsen Syndrome	Bone diseases, Rare diseases, Genetic diseases, Fetal diseases	7	1	CHST3	http://www.malacards.org/card/larsen_syndrome
1.42771	Infantile Myofibromatosis	Neuronal diseases, Skin diseases, Rare diseases, Genetic diseases, Cancer diseases	7	1	VIM	http://www.malacards.org/card/infantile_myofibromatosis
1.42771	Boomerang Dysplasia	Bone diseases, Rare diseases, Genetic diseases	7	1	SERPINC1	http://www.malacards.org/card/boomerang_dysplasia
1.42771	Hcl-V	Immune diseases, Blood diseases, Rare diseases, Cancer diseases	8	1	ACP5	http://www.malacards.org/card/hcl_v
1.42628	Frontotemporal Lobar Degeneration with Ubiquitin-Positive Inclusions	Mental diseases, Rare diseases, Genetic diseases	12	1	EFEMP1	http://www.malacards.org/card/frontotemporal_lobar_degeneration_with_ubiquitin_positive_inclusions
1.42362	Legg-Calve-Perthes Disease	Bone diseases, Rare diseases, Genetic diseases	8	1	SERPINC1	http://www.malacards.org/card/legg_calve_perthes_disease
1.41959	Histiocytic and Dendritic Cell Cancer	Immune diseases, Cancer diseases	9	1	PTPRC	http://www.malacards.org/card/histiocytic_and_dendritic_cell_cancer
1.41959	Glossopharyngeal Neuralgia	Neuronal diseases, Rare diseases	9	1	VIM	http://www.malacards.org/card/glossopharyngeal_neuralgia
1.41959	Distal 10q Deletion Syndrome	Rare diseases, Genetic diseases, Fetal diseases	9	1	SNCA	http://www.malacards.org/card/distal_10q_deletion_syndrome
1.41959	Thrombophlebitis	Cardiovascular diseases, Blood diseases	9	1	SERPINC1	http://www.malacards.org/card/thrombophlebitis
1.41959	Cavernous Sinus Thrombosis	Cardiovascular diseases, Blood diseases	9	1	SERPINC1	http://www.malacards.org/card/cavernous_sinus_thrombosis
1.41959	Testicular Leukemia	Reproductive diseases, Cancer diseases	9	1	CD9	http://www.malacards.org/card/testicular_leukemia
1.41959	Congenital Nystagmus	Neuronal diseases, Rare diseases, Genetic diseases	9	1	PAX6	http://www.malacards.org/card/congenital_nystagmus
1.41959	Brain Sarcoma	Neuronal diseases, Cancer diseases	9	1	PTPRC	http://www.malacards.org/card/brain_sarcoma
1.41959	Osteofibrous Dysplasia	Bone diseases, Rare diseases	9	1	VIM	http://www.malacards.org/card/osteofibrous_dysplasia
1.41959	Progressive Relapsing Multiple Sclerosis	Neuronal diseases	9	1	PGLYRP3	http://www.malacards.org/card/progressive_relapsing_multiple_sclerosis
1.41959	Endometrial Small Cell Carcinoma	Cancer diseases	9	1	PTPRC	http://www.malacards.org/card/endometrial_small_cell_carcinoma
1.41959	Corneal Ulcer	Eye diseases	9	1	FN1	http://www.malacards.org/card/corneal_ulcer
1.41959	Fiedler's Myocarditis	Cardiovascular diseases	9	1	FN1	http://www.malacards.org/card/fiedlers_myocarditis
1.41959	Kidney Hypertrophy	Nephrological diseases	9	1	FN1	http://www.malacards.org/card/kidney_hypertrophy
1.41959	Pseudopapilledema	Eye diseases	9	1	PAX6	http://www.malacards.org/card/pseudopapilledema
1.41959	Central Retinal Vein Occlusion	Cardiovascular diseases, Rare diseases	9	1	SERPINC1	http://www.malacards.org/card/central_retinal_vein_occlusion
1.41959	Scotoma	Eye diseases	9	1	SNCA	http://www.malacards.org/card/scotoma
1.41959	Phencyclidine Abuse	Mental diseases	9	1	APOL2	http://www.malacards.org/card/phencyclidine_abuse
1.41959	Dental Fluorosis	Gastrointestinal diseases, Oral diseases	9	1	COL1A2	http://www.malacards.org/card/dental_fluorosis
1.41959	Biliary Tract Neoplasm	Liver diseases, Gastrointestinal diseases, Rare diseases, Cancer diseases	9	1	MUC4	http://www.malacards.org/card/biliary_tract_neoplasm
1.41959	Benign Metastasizing Leiomyoma	Rare diseases, Cancer diseases	9	1	VIM	http://www.malacards.org/card/benign_metastasizing_leiomyoma
1.41959	Lymph Node Cancer	Immune diseases, Rare diseases, Cancer diseases	9	1	FN1	http://www.malacards.org/card/lymph_node_cancer
1.41959	Pseudosarcomatous Fibromatosis		9	1	VIM	http://www.malacards.org/card/pseudosarcomatous_fibromatosis
1.41959	Siderosis	Neuronal diseases, Eye diseases, Respiratory diseases, Rare diseases	9	1	TFRC	http://www.malacards.org/card/siderosis
1.41959	Anuria	Nephrological diseases	9	1	HSD11B2	http://www.malacards.org/card/anuria
1.41959	Hypersplenism	Immune diseases, Blood diseases	9	1	SERPINC1	http://www.malacards.org/card/hypersplenism
1.41959	Diffuse Scleroderma	Immune diseases, Skin diseases	9	1	COL1A1	http://www.malacards.org/card/diffuse_scleroderma
1.41959	Coronary Thrombosis	Cardiovascular diseases, Blood diseases	9	1	SERPINC1	http://www.malacards.org/card/coronary_thrombosis
1.41959	Myeloid Sarcoma	Immune diseases, Blood diseases, Rare diseases, Cancer diseases	9	1	PTPRC	http://www.malacards.org/card/myeloid_sarcoma
1.41959	Cutaneous Fibrous Histiocytoma	Skin diseases, Rare diseases, Cancer diseases	9	1	COL1A1	http://www.malacards.org/card/cutaneous_fibrous_histiocytoma
1.41959	Vulvar Sarcoma	Cancer diseases	9	1	PTPRC	http://www.malacards.org/card/vulvar_sarcoma
1.41959	Kidney Fibrosarcoma	Nephrological diseases, Cancer diseases	9	1	MUC4	http://www.malacards.org/card/kidney_fibrosarcoma
1.41959	Portal Vein Thrombosis	Cardiovascular diseases, Blood diseases, Liver diseases, Rare diseases	9	1	SERPINC1	http://www.malacards.org/card/portal_vein_thrombosis
1.41959	Folic Acid Deficiency Anemia	Immune diseases, Blood diseases, Metabolic diseases	9	1	TFRC	http://www.malacards.org/card/folic_acid_deficiency_anemia
1.41959	Frontal Sinusitis	Respiratory diseases	9	1	ARHGEF16	http://www.malacards.org/card/frontal_sinusitis
1.41959	Erysipeloid	Skin diseases, Infectious diseases	9	1	FN1	http://www.malacards.org/card/erysipeloid
1.41959	Dermoid Cyst	Cancer diseases	9	1	VIM	http://www.malacards.org/card/dermoid_cyst
1.41959	Hodgkin's Lymphoma, Lymphocytic Depletion	Immune diseases, Blood diseases, Rare diseases, Cancer diseases	9	1	PTPRC	http://www.malacards.org/card/hodgkins_lymphoma_lymphocytic_depletion
1.41959	Mucinous Cystadenocarcinoma	Cancer diseases	9	1	VIM	http://www.malacards.org/card/mucinous_cystadenocarcinoma
1.41959	Hemosiderosis	Rare diseases, Metabolic diseases	9	1	TFRC	http://www.malacards.org/card/hemosiderosis
1.41959	Syringomyelia	Neuronal diseases, Rare diseases, Genetic diseases, Fetal diseases	9	1	COL1A1	http://www.malacards.org/card/syringomyelia
1.41959	Bone Giant Cell Tumor	Bone diseases, Rare diseases, Cancer diseases	9	1	ACP5	http://www.malacards.org/card/bone_giant_cell_tumor
1.41564	Pulmonary Venoocclusive Disease	Cardiovascular diseases, Respiratory diseases, Rare diseases, Genetic diseases	8	1	ACVRL1	http://www.malacards.org/card/pulmonary_venoocclusive_disease
1.41564	Metaphyseal Dysplasia	Bone diseases, Rare diseases, Fetal diseases	9	1	ACP5	http://www.malacards.org/card/metaphyseal_dysplasia
1.41176	Lethal Congenital Contracture Syndrome	Respiratory diseases, Rare diseases, Genetic diseases, Fetal diseases	9	1	ADCY6	http://www.malacards.org/card/lethal_congenital_contracture_syndrome
1.40419	Aldosteronism, Glucocorticoid-Remediable	Cardiovascular diseases, Nephrological diseases, Endocrine diseases, Rare diseases, Genetic diseases	8	1	HSD11B2	http://www.malacards.org/card/aldosteronism_glucocorticoid_remediable
1.4005	Protein C Deficiency	Blood diseases, Rare diseases, Genetic diseases	9	1	SERPINC1	http://www.malacards.org/card/protein_c_deficiency
1.4005	Hyperchylomicronemia, Late-Onset	Endocrine diseases, Rare diseases, Genetic diseases, Metabolic diseases	6	1	APOE	http://www.malacards.org/card/hyperchylomicronemia_late_onset
1.39688	Glaucoma 3a, Primary Open Angle, Congenital, Juvenile, or Adult Onset	Eye diseases, Rare diseases, Genetic diseases, Fetal diseases	7	1	PAX6	http://www.malacards.org/card/glaucoma_3a_primary_open_angle_congenital_juvenile_or_adult_onset
1.39331	Troyer Syndrome	Neuronal diseases, Reproductive diseases, Rare diseases, Genetic diseases	8	1	L1CAM	http://www.malacards.org/card/troyer_syndrome
1.39331	Hemorrhage, Intracerebral	Neuronal diseases, Genetic diseases	9	1	APOE	http://www.malacards.org/card/hemorrhage_intracerebral
1.39278	Splenomegaly	Rare diseases	16	1	APOE	http://www.malacards.org/card/splenomegaly
1.3898	Pathologic Nystagmus	Neuronal diseases	9	1	PAX6	http://www.malacards.org/card/pathologic_nystagmus
1.3898	Spindle Cell Sarcoma	Cancer diseases	9	1	VIM	http://www.malacards.org/card/spindle_cell_sarcoma
1.3898	Laurence-Moon Syndrome	Neuronal diseases, Eye diseases, Endocrine diseases, Reproductive diseases, Rare diseases, Genetic diseases, Fetal diseases	9	1	FN1	http://www.malacards.org/card/laurence_moon_syndrome
1.3898	Gnathodiaphyseal Dysplasia	Bone diseases, Rare diseases, Genetic diseases, Fetal diseases	9	1	COL1A1	http://www.malacards.org/card/gnathodiaphyseal_dysplasia
1.3898	Mast Cell Disease	Genetic diseases	9	1	CD69	http://www.malacards.org/card/mast_cell_disease
[truncated: 508 more rows]

## Sheet: Pathways
Statistics:		Matching score statistics:
[truncated: 25 more rows]

[truncated: 3 more sheets: GO - Biological Process, GO - Molecular Function, Phenotypes]
