# Supplementary material for: The downregulation of putative anticancer target BORIS/CTCFL in an addicted myeloid cancer cell line modulates the expression of multiple protein coding and ncRNA genes
Source: Oncotarget. 2017 Sep 2;8(43):73448–68. doi: 10.18632/oncotarget.20627 (PMC5650274; doi:10.18632/oncotarget.20627)
Supplement: Supplementary file 5 [file oncotarget-08-73448-s005.xlsx]

## Sheet: DOX_2627-vs-PLKO_DEGseq.diffexp
Supplementary Table S4. DE miRNA filtered for significance.
miRNA_ID	Norm_log2Ratio	DOWN_UP	p_value	q_value
novel_mir728	-4.47707	DOWN	1.61769e-08	4.40033e-08
hsa-miR-7-2-3p	-3.9574	DOWN	0	0
hsa-miR-1298-3p	-3.52954	DOWN	5.94585e-11	1.77403e-10
hsa-miR-383-5p	-3.47707	DOWN	0.000225186	0.000439672
hsa-miR-1271-5p	-3.42263	DOWN	1.05537e-05	2.36791e-05
hsa-miR-548aq-3p	-3.23067	DOWN	6.4583e-110	5.27022e-109
hsa-miR-4662a-5p	-3.18162	DOWN	8.57351e-05	0.000174535
hsa-miR-4654	-3.18162	DOWN	8.57351e-05	0.000174535
hsa-miR-135a-5p	-3.16513	DOWN	1.98383e-10	5.84596e-10
hsa-miR-219b-3p	-3.1145	DOWN	1.14189e-05	2.54727e-05
hsa-miR-4671-3p	-2.85147	DOWN	2.95245e-11	8.92352e-11
hsa-miR-499a-5p	-2.77182	DOWN	3.54824e-20	1.38841e-19
novel_mir497	-2.52954	DOWN	7.99976e-05	0.000163552
hsa-miR-1290	-2.49547	DOWN	1.45966e-194	1.46699e-193
hsa-let-7a-5p	-2.42935	DOWN	0	0
hsa-miR-20b-5p	-2.38918	DOWN	5.82276e-47	3.34901e-46
hsa-miR-9-3p	-2.2385	DOWN	0	0
hsa-miR-3689b-3p	-2.19828	DOWN	3.45432e-88	2.5969e-87
novel_mir277	-2.13722	DOWN	0.000137075	0.000272656
hsa-miR-193a-5p	-2.03413	DOWN	1.42267e-19	5.47708e-19
hsa-miR-3692-3p	-2.01764	DOWN	9.68509e-05	0.000195497
hsa-miR-548ad-3p	-2.00759	DOWN	3.99125e-11	1.20212e-10
hsa-miR-3689e	-1.97128	DOWN	1.41419e-38	7.10639e-38
novel_mir260	-1.92864	DOWN	6.63522e-05	0.000138019
hsa-miR-6794-3p	-1.86514	DOWN	2.16263e-10	6.35324e-10
novel_mir516	-1.85969	DOWN	4.45303e-05	9.40618e-05
novel_mir343	-1.83322	DOWN	2.31801e-07	5.87044e-07
hsa-miR-576-5p	-1.78714	DOWN	1.25121e-26	5.50514e-26
novel_mir321	-1.78108	DOWN	2.3863e-05	5.20173e-05
hsa-miR-6733-5p	-1.76658	DOWN	1.38545e-06	3.36586e-06
hsa-miR-30e-5p	-1.74826	DOWN	0	0
hsa-miR-5582-3p	-1.74325	DOWN	6.53076e-05	0.000136143
hsa-miR-105-5p	-1.73262	DOWN	1.03391e-257	1.18932e-256
hsa-miR-675-5p	-1.73165	DOWN	1.18177e-24	4.97056e-24
hsa-miR-1287-3p	-1.72219	DOWN	0.000222728	0.000435765
hsa-miR-3158-5p	-1.66949	DOWN	4.19149e-129	3.74008e-128
novel_mir183	-1.64418	DOWN	9.09797e-05	0.000184818
hsa-miR-548av-3p	-1.62908	DOWN	7.25264e-05	0.000149882
hsa-miR-18a-5p	-1.62099	DOWN	0	0
hsa-miR-106b-5p	-1.60785	DOWN	1.35626e-210	1.42298e-209
hsa-miR-4766-3p	-1.59094	DOWN	3.65836e-05	7.76194e-05
hsa-miR-130b-5p	-1.56888	DOWN	0	0
hsa-miR-3180-5p	-1.56148	DOWN	1.50379e-227	1.6695e-226
hsa-miR-4419b	-1.49979	DOWN	0.00025198	0.000487995
hsa-miR-503-3p	-1.48249	DOWN	1.04695e-45	5.98555e-45
hsa-miR-3064-3p	-1.47065	DOWN	3.58393e-08	9.45251e-08
hsa-let-7i-3p	-1.4618	DOWN	0	0
hsa-miR-550a-3p	-1.45321	DOWN	8.32522e-155	7.86993e-154
hsa-miR-659-5p	-1.44917	DOWN	5.66767e-09	1.57764e-08
hsa-miR-218-5p	-1.4388	DOWN	3.79282e-274	4.41616e-273
hsa-miR-6858-3p	-1.43839	DOWN	0.000514216	0.000935154
novel_mir76	-1.43547	DOWN	7.14298e-07	1.77601e-06
hsa-miR-19b-1-5p	-1.42689	DOWN	1.975e-14	6.68673e-14
hsa-miR-6503-3p	-1.40231	DOWN	1.11143e-06	2.73494e-06
hsa-miR-425-5p	-1.38688	DOWN	0	0
hsa-miR-1263	-1.37754	DOWN	5.55732e-06	1.27854e-05
novel_mir559	-1.36373	DOWN	0.000390048	0.000724522
hsa-miR-3171	-1.363	DOWN	6.41653e-10	1.86777e-09
hsa-miR-92a-1-5p	-1.35778	DOWN	0	0
hsa-miR-1296-5p	-1.35655	DOWN	0	0
hsa-miR-10b-3p	-1.35332	DOWN	1.6122e-41	8.74584e-41
hsa-miR-5001-5p	-1.34897	DOWN	4.4856e-05	9.45406e-05
hsa-miR-4485-3p	-1.34837	DOWN	7.97235e-24	3.30944e-23
hsa-miR-4463	-1.32485	DOWN	7.25381e-10	2.10507e-09
hsa-miR-6840-5p	-1.32165	DOWN	1.11819e-11	3.43283e-11
hsa-miR-629-5p	-1.31012	DOWN	0	0
novel_mir509	-1.30715	DOWN	5.35248e-05	0.000112069
hsa-miR-3137	-1.30715	DOWN	0.000226287	0.00044092
hsa-miR-146a-5p	-1.30042	DOWN	1.69301e-127	1.48296e-126
hsa-miR-9-5p	-1.2949	DOWN	0	0
hsa-miR-570-3p	-1.2728	DOWN	1.87435e-09	5.35798e-09
hsa-miR-128-1-5p	-1.27113	DOWN	1.7786e-35	8.62001e-35
hsa-miR-624-3p	-1.26762	DOWN	7.99857e-05	0.000163552
novel_mir609	-1.26762	DOWN	7.99857e-05	0.000163552
hsa-miR-374b-3p	-1.24479	DOWN	1.99641e-105	1.60177e-104
hsa-miR-3908	-1.21695	DOWN	0.00039266	0.000727424
hsa-miR-548h-5p	-1.21144	DOWN	4.62297e-26	1.98822e-25
hsa-miR-196a-5p	-1.20514	DOWN	0	0
hsa-miR-151a-5p	-1.19957	DOWN	1.50931e-28	6.79736e-28
hsa-miR-4659a-3p	-1.19943	DOWN	8.73723e-13	2.80876e-12
hsa-miR-30b-5p	-1.19504	DOWN	1.03487e-18	3.87473e-18
hsa-miR-6780a-5p	-1.19467	DOWN	0.000135262	0.00026961
hsa-miR-548ay-5p	-1.16117	DOWN	1.96315e-19	7.52751e-19
hsa-let-7d-5p	-1.16081	DOWN	1.75007e-62	1.13667e-61
hsa-miR-3190-5p	-1.15905	DOWN	0.0001947	0.00038171
hsa-miR-548b-3p	-1.15206	DOWN	1.25769e-39	6.56173e-39
hsa-miR-1226-3p	-1.14985	DOWN	2.77918e-52	1.67941e-51
hsa-miR-1277-5p	-1.14276	DOWN	3.98356e-06	9.34487e-06
hsa-miR-99b-5p	-1.13919	DOWN	0	0
hsa-miR-30c-2-3p	-1.13811	DOWN	0	0
hsa-miR-422a	-1.13785	DOWN	1.2826e-42	7.11967e-42
hsa-miR-1246	-1.13688	DOWN	0	0
hsa-miR-4755-3p	-1.13361	DOWN	3.93778e-12	1.22865e-11
novel_mir428	-1.13027	DOWN	4.67321e-05	9.8278e-05
hsa-miR-144-5p	-1.13019	DOWN	3.71845e-164	3.58611e-163
hsa-miR-548t-3p	-1.12544	DOWN	2.82833e-13	9.21636e-13
hsa-miR-3688-3p	-1.12159	DOWN	2.04016e-05	4.4676e-05
hsa-miR-188-3p	-1.12006	DOWN	1.55127e-06	3.74016e-06
hsa-miR-27b-5p	-1.11914	DOWN	3.09665e-137	2.81578e-136
hsa-miR-145-3p	-1.09553	DOWN	2.06829e-43	1.16848e-42
hsa-miR-548aa	-1.09214	DOWN	3.7885e-14	1.26032e-13
hsa-miR-194-3p	-1.08854	DOWN	3.16533e-54	1.94977e-53
hsa-let-7g-3p	-1.08205	DOWN	0	0
hsa-miR-451a	-1.07016	DOWN	1.84251e-67	1.23885e-66
hsa-miR-3913-5p	-1.06273	DOWN	4.14255e-06	9.69402e-06
hsa-miR-548az-5p	-1.05871	DOWN	3.67183e-12	1.1532e-11
novel_mir605	-1.05339	DOWN	1.42672e-12	4.54062e-12
hsa-miR-4455	-1.05152	DOWN	1.29735e-74	9.04132e-74
hsa-miR-423-3p	-1.05132	DOWN	0	0
hsa-miR-3180-3p	-1.04762	DOWN	0	0
hsa-let-7a-2-3p	-1.03049	DOWN	0	0
hsa-miR-505-5p	1.01181	UP	2.01789e-40	1.07632e-39
hsa-miR-323a-3p	1.01478	UP	1.86053e-05	4.0836e-05
hsa-miR-3191-3p	1.01478	UP	2.56449e-05	5.57741e-05
hsa-miR-181a-3p	1.01478	UP	0.00034131	0.000645289
hsa-miR-6505-3p	1.01478	UP	0.00034131	0.000645289
hsa-miR-296-3p	1.02084	UP	2.00633e-27	8.95128e-27
hsa-miR-345-5p	1.02118	UP	1.27747e-07	3.26994e-07
hsa-miR-184	1.02845	UP	0.000274101	0.000526404
hsa-miR-574-3p	1.03295	UP	0	0
hsa-miR-199b-5p	1.03828	UP	7.14649e-31	3.3284e-30
hsa-miR-1273h-5p	1.05268	UP	8.34831e-172	8.13334e-171
hsa-miR-143-3p	1.05814	UP	8.78869e-28	3.9395e-27
hsa-miR-1323	1.06058	UP	4.55214e-06	1.05747e-05
hsa-miR-370-3p	1.07041	UP	2.17178e-19	8.29417e-19
hsa-miR-499a-3p	1.07752	UP	0.000371504	0.000695488
hsa-miR-452-5p	1.08316	UP	0	0
novel_mir468	1.1107	UP	8.63416e-07	2.13013e-06
hsa-miR-193a-3p	1.11912	UP	2.8405e-08	7.53338e-08
hsa-miR-130b-3p	1.13579	UP	0	0
hsa-miR-30a-3p	1.16137	UP	4.12704e-36	2.0207e-35
hsa-miR-3127-5p	1.17898	UP	1.43353e-15	5.08804e-15
hsa-miR-3689a-5p	1.19425	UP	8.32873e-17	3.01211e-16
hsa-miR-148b-5p	1.19829	UP	8.90233e-42	4.91308e-41
hsa-miR-224-3p	1.2592	UP	0	0
hsa-miR-10b-5p	1.26114	UP	8.73197e-54	5.34422e-53
hsa-miR-1307-5p	1.26393	UP	2.52238e-21	1.00345e-20
hsa-miR-6846-5p	1.2651	UP	9.18075e-06	2.06733e-05
hsa-miR-944	1.29087	UP	1.03472e-14	3.52825e-14
hsa-miR-146a-3p	1.30268	UP	0	0
hsa-miR-374b-5p	1.30397	UP	1.14658e-41	6.25554e-41
hsa-miR-769-3p	1.32283	UP	1.12555e-247	1.26428e-246
hsa-miR-6515-3p	1.32512	UP	1.46041e-06	3.53e-06
hsa-miR-30c-5p	1.332	UP	0	0
hsa-miR-550a-5p	1.33447	UP	4.77465e-128	4.22099e-127
hsa-miR-3681-3p	1.34108	UP	1.45847e-39	7.56791e-39
hsa-miR-106a-3p	1.37826	UP	4.32231e-41	2.33152e-40
hsa-miR-664b-3p	1.39329	UP	1.80691e-05	3.97506e-05
hsa-miR-105-3p	1.4397	UP	1.40548e-148	1.31559e-147
hsa-miR-654-3p	1.45259	UP	1.50239e-08	4.11012e-08
hsa-miR-1909-3p	1.50021	UP	0.000377965	0.000703446
hsa-miR-3689a-3p	1.50851	UP	2.30027e-36	1.13794e-35
hsa-miR-374c-5p	1.55083	UP	3.70548e-15	1.29119e-14
hsa-miR-3154	1.61885	UP	1.19747e-05	2.65883e-05
hsa-miR-889-3p	1.63145	UP	2.73043e-05	5.84511e-05
hsa-miR-1260a	1.65137	UP	1.95512e-77	1.38272e-76
hsa-miR-142-5p	1.65857	UP	0	0
hsa-miR-548aj-5p	1.67267	UP	1.47973e-05	3.26281e-05
hsa-miR-2277-3p	1.79439	UP	4.24986e-08	1.11397e-07
hsa-miR-1269a	1.79719	UP	0.000393134	0.000727424
hsa-miR-379-3p	1.80833	UP	1.19948e-11	3.67059e-11
hsa-miR-411-3p	1.88268	UP	1.86949e-06	4.47349e-06
hsa-miR-548x-5p	1.90786	UP	5.66325e-06	1.29978e-05
hsa-miR-7-5p	1.9094	UP	0	0
hsa-let-7i-5p	2.0022	UP	0	0
hsa-miR-5010-5p	2.03863	UP	4.09146e-20	1.59444e-19
hsa-miR-659-3p	2.03863	UP	8.29165e-11	2.45856e-10
hsa-miR-516b-3p	2.0504	UP	0.00015722	0.000310782
hsa-miR-3184-3p	2.06307	UP	0	0
hsa-let-7c-3p	2.07656	UP	0	0
novel_mir158	2.12824	UP	4.29162e-11	1.28448e-10
hsa-miR-409-3p	2.14759	UP	1.72215e-26	7.50799e-26
hsa-miR-654-5p	2.21641	UP	2.61536e-05	5.64944e-05
hsa-miR-3613-5p	2.21702	UP	4.40376e-101	3.47484e-100
hsa-miR-497-5p	2.32512	UP	5.02828e-07	1.26006e-06
hsa-miR-340-5p	2.36689	UP	0	0
hsa-miR-512-3p	2.50021	UP	6.29141e-07	1.57246e-06
hsa-miR-6848-5p	2.52067	UP	1.74407e-08	4.69063e-08
novel_mir133	2.59974	UP	0.000193912	0.000380947
novel_mir762	2.67013	UP	4.26162e-08	1.11397e-07
novel_mir423	2.78031	UP	3.91632e-05	8.29083e-05
hsa-miR-548g-5p	2.8426	UP	1.84876e-09	5.30071e-09
hsa-miR-155-3p	2.9023	UP	1.16247e-05	2.58714e-05
hsa-miR-1296-3p	3.07694	UP	0	0
hsa-miR-516b-5p	3.27781	UP	0.00018633	0.000367564
novel_mir163	3.55083	UP	2.19336e-05	4.7921e-05
hsa-miR-99a-5p	3.64187	UP	3.60603e-40	1.90216e-39
hsa-miR-6747-5p	3.82213	UP	1.68091e-06	4.03235e-06
hsa-miR-6767-3p	3.94078	UP	0.00036587	0.000686287
hsa-miR-494-3p	3.94078	UP	0.00036587	0.000686287
novel_mir204	3.94078	UP	0.00036587	0.000686287
hsa-miR-382-5p	4.21641	UP	1.55019e-08	4.22876e-08
novel_mir71	4.33671	UP	2.66818e-05	5.72469e-05
hsa-let-7a-3p	4.52449	UP	0	0
