# Supplementary material for: The downregulation of putative anticancer target BORIS/CTCFL in an addicted myeloid cancer cell line modulates the expression of multiple protein coding and ncRNA genes
Source: Oncotarget. 2017 Sep 2;8(43):73448–68. doi: 10.18632/oncotarget.20627 (PMC5650274; doi:10.18632/oncotarget.20627)
Supplement: Supplementary file 6 [file oncotarget-08-73448-s006.xlsx]

## Sheet: DOX_2627-vs-PLKO_DEGseq.diffexp
Supplementary Table S5. DE piRNA filtered for significance.
miRNA id	piRBase_name	Norm_ log2Ratio(KD/EV)	Up-Down-Regulation	p-value	q-value	Novel_piRNA_ID	Chromosome	start_hg38	end_hg38	RepeatMasker	strand
hsa_piR_001311	piR-hsa-001311	-1.12702	DOWN	0	0		chr12	21469299	21469327	DNA hAT_Charlie MER30;	-
hsa_piR_005541	piR-hsa-005541	-1.01485	DOWN	1.44e-06	7.55e-05		chr11	68124991	68125019		+
hsa_piR_016677	piR-hsa-016677	-1.34179	DOWN	0	0		chr18	11664479	11664507		-
hsa_piR_019420	piR-hsa-019420	-1.81049	DOWN	6.84e-14	7.35e-12		chr6	33904623	33904653		+
hsa_piR_019521	piR-hsa-019521	-3.17125	DOWN	0	0		chr10	77773900	77773930		+
hsa_piR_019752	piR-hsa-019752	-1.17128	DOWN	5.9e-188	2.32e-185		chr6	33908166	33908195	LINE L1 L1ME3A	+
hsa_piR_020498	piR-hsa-020498	-1.05779	DOWN	6.38e-26	1.04e-23		chr2	134803767	134803798	LTR ERV1 LTR12	+
hsa_piR_020793	piR-hsa-020793	-1.30547	DOWN	1.93e-09	1.42e-07		chr19	19751019	19751049		-
novel_pir18054		-1.50522	DOWN	5.69e-07	3.28e-05	chr12_LTR/ERV1:+:128308356_128308901	chr12	128308356	128308901	LTR/ERV1	+
novel_pir41141		-1.19856	DOWN	1.21e-05	0.000573491	chr20_LTR/ERVL-MaLR:+:48089157_48089548	chr20	48089157	48089548	LTR/ERVL-MaLR	+
novel_pir5137		-1.30417	DOWN	1.59e-09	1.2e-07	chr10_LINE/L1:+:4640042_4640967	chr10	4640042	4640967	LINE/L1	+
novel_pir5913		-2.10545	DOWN	4.72e-07	2.76e-05	chr10_LTR/ERV1:-:17054574_17055518	chr10	17054574	17055518	LTR/ERV1	-
novel_pir60193		-1.46726	DOWN	8.36e-19	1.13e-16	chr6_LTR/ERVL:-:47503195_47503634	chr6	47503195	47503634	LTR/ERVL	-
novel_pir60195		-1.76416	DOWN	6.6e-07	3.71e-05	chr6_LTR/ERVL:-:47503195_47503634	chr6	47503195	47503634	LTR/ERVL	-
novel_pir7131		-1.22241	DOWN	1.17e-06	6.35e-05	chr10_LTR/ERV1:+:1611197_1611393	chr10	1611197	1611393	LTR/ERV1	+
novel_pir7967		-1.14512	DOWN	1.7e-05	0.000772911	chr10_LTR/ERVL-MaLR:+:14093877_14094322	chr10	14093877	14094322	LTR/ERVL-MaLR	+
hsa_piR_000586	piR-hsa-000586	1.5679	UP	1.65e-18	2.1e-16		chr22	19019075	19019103		+
hsa_piR_001101	piR-hsa-001101	1.29177	UP	3.83e-49	8.22e-47		chr3	75580994	75581020	LINE L2 L2b;	+
hsa_piR_001101	piR-hsa-001101	1.29177	UP	3.83e-49	8.22e-47		chr3	130003802	130003828	LINE L2 L2b;	+
hsa_piR_001101	piR-hsa-001101	1.29177	UP	3.83e-49	8.22e-47		chr4	4108291	4108317	LINE L2 L2b;	+
hsa_piR_001101	piR-hsa-001101	1.29177	UP	3.83e-49	8.22e-47		chr4	9000019	9000045	LINE L2 L2b	-
hsa_piR_002158	piR-hsa-002158	1.62926	UP	1.72e-05	0.000772911		chr15	93413770	93413797		-
hsa_piR_017033	piR-hsa-017033	1.58813	UP	5.24e-89	1.46e-86		chr3	40629874	40629905	LTR ERVL MaLR THE1D_int	+
hsa_piR_017033	piR-hsa-017033	1.58813	UP	5.24e-89	1.46e-86		chr4	35349821	35349852	LTR ERVL_MaLR MSTA_int	-
hsa_piR_017033	piR-hsa-017033	1.58813	UP	5.24e-89	1.46e-86		chr5	44212983	44213014	LTR ERVL_MaLR THE1D_int	+
hsa_piR_017458	piR-hsa-017458	1.20882	UP	5.88e-13	5.79e-11		chr6	33904437	33904466		+
hsa_piR_018569	piR-hsa-018569	1.24946	UP	1.74e-198	7.46e-196		chr16	74449601	74449628		-
hsa_piR_018780	piR-hsa-018780	1.52975	UP	0	0		chr3	12874831	12874861		+
novel_pir10308		1.50771	UP	7.91e-08	5.05e-06	chr11_LTR/ERV1:+:386831_387396	chr11	386831	387396	LTR/ERV1	+
novel_pir12531		1.48594	UP	6.04e-06	0.000290978	chr11_LTR/ERVL:+:36902620_36904890	chr11	36902620	36904890	LTR/ERVL	+
novel_pir14753		1.74004	UP	4.16e-13	4.3e-11	chr12_LTR/ERV1:+:30997247_30997355	chr12	30997247	30997355	LTR/ERV1	+
novel_pir30258		1.06537	UP	3.55e-259	2.1e-256	chr18_LTR/ERV1:-:1691622_1691875	chr18	1691622	1691875	LTR/ERV1	-
novel_pir36488		4.65942	UP	3.36e-06	0.000168975	chr1_LINE/L1:+:41465686_41465887	chr1	41465686	41465887	LINE/L1	+
novel_pir42895		1.31155	UP	0	0	chr22_LTR/ERV1:+:46576693_46577822	chr22	46576693	46577822	LTR/ERV1	+
novel_pir51838		1.45544	UP	1.18e-06	6.35e-05	chr4_LTR/ERV1:+:138842215_138842644	chr4	138842215	138842644	LTR/ERV1	+
novel_pir59321		2.21083	UP	7.9e-09	5.66e-07	chr6_LTR/ERV1:+:921448_921569	chr6	921448	921569	LTR/ERV1	+
